# Supplementary material for: Genomic and Genotoxic Responses to Controlled Weathered-Oil Exposures Confirm and Extend Field Studies on Impacts of the Deepwater Horizon Oil Spill on Native Killifish
Source: PLoS One. 2014 Sep 10;9(9):e106351. doi: 10.1371/journal.pone.0106351 (PMC4160169; doi:10.1371/journal.pone.0106351)
Supplement: File S1 — Figure S1. Survivorship of Fundulus grandis throughout the 7-day exposure period for four WAF dilutions during the range-finding exposure experiment. Figure S2. Gill gene interaction network connected by aryl hydrocarbon receptor (AHR) and aryl hydrocarbon receptor nuclear translocator (ARNT) hubs and model toxicants benzo-a-pyrene (BaP) and 2,3,7,8-tetrachlorodibenzo-p-dioxin (TCDD). Genes up-regulated at high concentrations (Fig. 2 cluster 1) are colored red, genes that are up- and down-regulated in the low concentration only are colored yellow and blue, respectively. Lines represent interactions between genes, and blue lines highlight genes that directly interact with AHR/ARNT/TCDD/BAP. The same figure, but excluding names for all genes, is included in the main manuscript as Figure 4. Figure S3. Trajectories for transcriptional change through time and across sites in the field study (Whitehead A, Dubansky B, Bodinier C, Garcia T, Miles S, et al., 2012, Genomic and physiological footprint of the Deepwater Horizon oil spill on resident marsh fishes. Proceedings of the National Academy of Sciences 109: 20298-20302.) for subsets of genes identified in the laboratory study reported here. Principal component 1 (PC1) is plotted following PC analysis, and the proportion (%) of the transcriptional variation across sites and time accounted for by PC1 are indicated in brackets for each plot. Panels arranged by row represent different subsets of genes selected from the laboratory study, including the high-concentration responsive genes (row 1) following re-analysis that excludes the 3-day sampling timepoint (see text), and all the genes that were differentially expressed in the low concentration only following re-analysis that excludes the 3-day sampling timepoint (row 2). Gill responses were profiled at the oil-impacted GT site (Grand Terre Island) and two reference sites (Bay St. Louis [BSL] and Bayou La Batre [BLB]), before, during, and after (points at base, middle, and [file pone.0106351.s001.zip › TableS4-Gill.xlsx]

## Sheet: Sheet1
The following 10 columns are gene-specific annotations	RefNumber - specific to Agilent eArray design ID 027999	ID - specific to internal F. heteroclitus EST database	EST target sequence from which array probe was designed	Probe sequence	SwissProt accession for best blastX hit of target seqeuence	SwissProt accession: Human/Mouse equivalent	Protein names	Gene names	Organism with best blastX hit	Gene Ontology	The next 4 columns are p-values for main effects and interactions, and q-value for WAF	p-values WAF treatment	q-values WAF treatment	p-values time (day)	p-values interaction WAF-by-time	The remaining columns are treatment mean expression levels - treatments are WAF concentration (control, 2.5%, 25%, or tidal), and days exposure (1 day, 3 days, or 7 days)	Control 1day	Control 3days	Control 7days	2.5% WAF 1day	2.5% WAF 3days	2.5% WAF 7days	25% WAF 1day	25% WAF 3days	25% WAF 7days	Tidal WAF 1day	Tidal WAF 3days	Tidal WAF 7days
	4	An_u_17585|Sarcoplasmic/endoplasmic reticulum calcium ATPase 1 (EC 3.6.3.8) (Calcium pump 1) (SERCA1) (SR Ca(2+)-ATPase 1) (Calcium-transporting ATPase sarcoplasmic reticulum type, fast twitch skeletal muscle isoform) (Endoplasmic reticulum cla_226-284	TGGGGACAAGATCTGACCGTCATCAGGAATGGGGCACTGGCCGTGACACCCTGCGTTGTCTGGCTCTGGCCACCCGCGACAGCCCACTGAAGCCCGAGGAGATGAACCTGGAGGACTCAACCAAGTTTGGCGATTATGAGACTGATCTGACCTTCGTTGGTGTTGTTGGTATGCTGGATCCCCCTCGTAAGGAGGTCACTGGCTCCATCGTGCTGTGCAGGGAAGCTGGTATCCGTGTCATTATGATCACTGGTGACAACAAGGGAACTGCTATCGCCATCTGCCGTCGTATTGGCATCTTCACTGAGGAAGAGGACGTTACTGGCAAGGCCTACACCGGACGTGAGTTTGACGATCTGCCCCTGACCGAGCAGGCCGATGCCGTGCGCAGAGCTTGCT…	CTGGTATCCGTGTCATTATGATCACTGGTGACAACAAGGGAACTGCTATCGCCATCTGC	P13585	Q8R429	Sarcoplasmic/endoplasmic reticulum calcium ATPase 1 (SERCA1) (EC 3.6.3.8) (Calcium pump 1) (Calcium-transporting ATPase sarcoplasmic reticulum type, fast twitch skeletal muscle isoform) (SR Ca(2+)-ATPase 1) (Endoplasmic reticulum class 1/2 Ca(2+) ATPase)	ATP2A1	Gallus gallus (Chicken)	ATP binding; ATP biosynthetic process; ATP catabolic process; ER-Golgi intermediate compartment; H zone; I band; calcium ion binding; calcium ion transport; calcium-transporting ATPase activity; integral to membrane; magnesium ion binding; negative regulation of striated muscle contraction; perinuclear region of cytoplasm; positive regulation of fast-twitch skeletal muscle fiber contraction; prot…		0.0025	0.00516693	0.5542	0.2964		0.997621	1.67545	2.05074	2.69369	2.71326	2.18734	2.37471	0.80142	1.51185	1.0329	0.438424	1.09925
	6	UnAn_29021|_245-304	GAGTGGCTCTACGCTCTTTCAGGAGGAAGTGATGCTGCTTGGAGAGACTTGATGCAACCTGCTGGGTTTCCTTAGAGAAGAAACTTTCTGACTAATCTGTCTGTATGATTGAATTTGACTTTGTAAAGAGCCTTGCAATGACGTGTATCATTAATTGGCGCCATATAAATAAAATTTAATTGAACTGAATGATCTCTCACACAGAGTGAAATACTTTAAGGCTCATAATTTTGATAACAATGGCTTCCAGATGAATCTATGGTCTATTAGTCTGAGTCAGTGGGCGGCACCATCGTCGTGAAGACAGCTGACTTGACAGATGTCCAGACAAGGAAGGAAAGCCATATATGGTCGTTGCTAAAGAAGAACGTATTCATAGAAGGTTGAGTGGAAGGAAAA…	TTCCAGATGAATCTATGGTCTATTAGTCTGAGTCAGTGGGCGGCACCATCGTCGTGAAGA	0	0	0	0	0	0		0.432	0.189346	0.5344	0.7515		-1.33738	-1.2902	-1.24692	-1.04181	-1.1363	-1.30211	-1.49304	-1.30519	-1.00015	-1.01432	-1.22034	-0.60017
	7	UnAn_27074|_190-240	GGGGCATGCGATCAAGCACAATGCTTTCGTCTTGTCTTGCTGGGCATGTGTTTGGCTAATTGGCAGCCTTGTCTATGGCGGCAGCAGTGCCTATGACTTCGATTTGACCCAGGGCTGGAGGTTTGTGCTCCCTGTCACTTGTGCTGCCCGCTGCGGCTATGGGCTTGCATGGATGTTGATCACAAACTTCAACCACTCGCTGCCTTGGAACAACTTCCTCTCACAGGACCCAGACCGTACGTGGCCAGTCCTCCACCACATCATGGCTCTTGCGCTTGGAGGACGAAAGCGCTGGAATGAGATGCTCTTTCATGATGTGCACCATGCTTGGCCCAACAAGGTTGGCACCATGAGCTTCCGCGGCCGCAAGCTTCTCGAGGATATC	GTCATTGGGTCTGTTGTCCTCTCATTTTCCCCCCAGTTTGGGATGGGAGC	0	0	0	0	0	0		0.1415	0.0872174	0.5751	0.9007		-0.8544	-0.79801	-0.8273	-0.48675	-0.63099	-0.51766	-0.75423	-0.64565	-0.62578	-0.87572	-0.67349	-0.56855
	8	UnAn_21188|_322-371	AAAATTCGGGCCGAGGCCTCGTGCCGAATTCGGCACGAGGGAAGATGGCTGCTCGGTTGCTTCTTCTGGTTTGCGTTGCAGCTGGGCTGCTTTCTGCCGAGGCCCAGGACGCTTACAGCCAGCTGCCCGACGTCTACAAGAAAGGAGTGGACCTTGCCTTGGAGCAGCTGAACTCTCACGCTGGGGTGAAGCACCATTTTCGCTTTTTTAAAAGTGTGGACAAAAGCGAGCATGATGTTGGGTTTGGTACACGTTTCCTCTATCATCACTTTTACCTGAAGCCCACCAGGTGTGCCAAAGGAGCAACAATTTCAGACCTCCAGAGTTGCCCATTCAGGAATGACAGACCGTTGATGGATTGTGCCGTTTGCTATAAAACCCAGTCTGACCAGCTAGAAG…	AGAGTTGCCCATTCAGGAATGACAGACCGTTGATGGATTGTGCCGTTTGC	0	0	0	0	0	0		0.1898	0.107993	0.2483	0.6996		4.05053	3.92115	4.05858	3.95719	4.43975	4.03142	4.11481	4.06213	3.57343	3.87889	3.78119	3.27363
	9	UnAn_27535|_155-214	CTAAAAAAGGTTGAAAGATAATGCGCCCTCGTGGCGGAAAGGTCACCAAGTCAGCACAGAAGGCCGAGAAGAAGAAATGAATCTTCATGCAAGACGTCCAGCAGAAAGTGGCGCCTCAGCTTTTGCCGTCTGCTCCTCACCACCCGACGCCTTCTTCTCTCAGGCACAGATCTCTACTCAAGGTTTGTCTTATGCTGATTAAAGCCCATCGCAAAAGTTTCCGCAGGAAAGGAGGCTGCTCTGCCTTCAACTGGAAGCTCTGGTGTTAGCTAAGATGAAAACAATAAAAGCCTCGCAGAATC	TTCTCTCAGGCACAGATCTCTACTCAAGGTTTGTCTTATGCTGATTAAAGCCCATCGCAA	0	0	0	0	0	0		0.6215	0.24025	0.51	0.2079		4.37091	4.5834	4.81665	4.76347	5.31349	4.18313	5.01086	4.17487	4.40642	4.70646	4.1124	4.29838
	15	An_u_17040|Protein MICAL-2_304-353	CGNGTGGCAGATCGGACAGCAGAAAANAGCTGAACAGTTAGTCAACCTCCTCCAAAGACTCTGCNAAAACCCAGCTCCATCCTCANGCCCCGGCATCGCTTTTCAGTCGTGAAGCTCAGACATGTCGATCAAACCGTCTCTGAGATGAAGCCCCAGCCTCAGTGTGAGAGTCNCGAGCCCCCCNCGTCTCCTCCGTCCTGCCGCCCTGCTATCTGTTTCATGANAAGAGTTCTGCATCGCCTCAAAGAGGTGGATGAGCACGTNTCTGAGGGAAGTTCGATAAGAAGGACTTTTTCGCAGTCGGCCGATAAGTGCCACTCGTGCTCCAAACGCGTTTACATGGTTGAGAGGGTCTGTGCAGAANGGNTGTANTTTCANCGTGAATGCTTCCGGTGTTCA…	GCCGATAAGTGCCACTCGTGCTCCAAACGCGTTTACATGGTTGAGAGGGT	O94851	0	Protein MICAL-2	MICAL2 (KIAA0750)	Homo sapiens (Human)	cytoplasm; cytoskeleton; metabolic process; monooxygenase activity; zinc ion binding		0.0138	0.0172355	0.1325	0.851		0.823066	0.450825	0.865842	1.77994	1.4119	1.75351	1.61228	0.236902	1.11771	0.472052	0.348461	0.772902
	16	UnAn_27989|_559-616	TCATCAGTAGAAATTGTACACACTTTCTAAGAGGAGCTCGGCCCAAGCGGGTCTAGATATTTTTAATTGTTTGAGGTGTTGATGAAATGTGTACATGGATTGTTTTTGGAAGCTCTCTTTTGAACGTTTACACGATGGAAATCAACAAATGTGATGAGTTCCGAACGTGCTTTCTTTTATCTTTATATGAACTTGGGGGAAAAAAATGAATACATACACCATGGTCTTTTTTTTCTTCTTCTTTGGTTTCTCTACTTTCCGTTACATGTGTAAAAGATGAGAAATATGTTTTACTCTGAATGCGCTGGGGGATTATGAAAAAAATGTCAGTTAAAAAATGTACAATTATTTACAAGGCAGAAAATTGTCATTCAGTCAATGTTCTTACATTTCCATTTC…	ATAATTTGATAGTTGGAGGGCCCATTATTGGCCCCACCAACCCTCAGCCCCTGCTATA	0	0	0	0	0	0		0.1965	0.110285	0.4821	0.3828		0.646771	0.216591	0.307858	-0.24029	0.26122	0.41411	0.526028	0.523466	0.557511	0.322889	0.385943	0.734891
	17	An_u_17284|Ras-related GTP binding A [Mus musculus]_576-629	GAATTCGGCACGAGGTTCTGTCTCGTGCACAAATGGACTTGGTTCAGGAGGACCAGAGAGATCTGATCTTTAAGGAGCGGGAAGAAGATCTAAGGAGGCTGTCTAGACCTTTAGCTTGCACGTGCTTCAGGACGTCGATCTGGGACGAAACCTTGTACAAAGCCTGGTCCAGTATAGTTTATCAGCTCATCCCAAACGTCCAGCAGCTAGAGACAAACCTGAGAAATTTTGCACAGATCATAGAAGCAGATGAAGTTCTTCTGTTTGAGAGAGCCACCTTCCTGGTGATCTCCCACTATCAGTGGCAAAGAGCAGCGTGACGCTCACAGGTTCGAGAAGATCAGCAACATCATCAAACAGTTCAAGCTCAGTTGTAGTAAACTCGCAGCCTCCTTCCAA…	CCTGCACATGCGGATGCGTTAGCCCACTCTTAATTCCCAGTGGATACTCTCAGC	Q80X95	0	Ras-related GTP-binding protein A (Rag A) (RagA)	Rraga	Mus musculus (Mouse)	GTP binding; apoptosis; nucleus; phosphoprotein binding; positive regulation of cytolysis; protein heterodimerization activity; protein homodimerization activity; virus-host interaction		0.5748	0.22891	0.699	0.1472		0.307824	1.73862	2.58091	1.15315	1.20152	0.556186	1.86681	0.794524	1.58911	1.55693	1.5481	1.4967
	19	An_u_17469|RNA-binding protein 4 (RNA-binding motif protein 4)_345-394	TAATAGGGGGCGGGCCTCCAGGTTACGGCATAAGCCTCGTCGCTGATCACATCGCGGCTCGGATGTACGCCGGCGAGTCCGCATACAGGAGCAGCGCCGCGGTCTATGGCGCGGTACCGGCATATTCCGTGCGCCGGTTGCCCTATGACGAGAGGGATCCGTACGGGGTCGTGGACTACTACGAGAAGTACAGGGCAAACGCTTACGGAGGCAGTTATTACGACGAACGCCGTGGCGTACCCGTGCCGGGTCCATCAGCAGCCCCCTCCACAGCCGCGAGGGAACGGGTTCCCCCCGCTAGCGTTGATCCATACGTGTGCCCGCCCCCCCCTCCTCCTCAGCCAGCCCCAGGAGCTTCATACTACGCACGTGACCGGAGTCCGATACGGAGAGTCGCCG…	GCCCCAGGAGCTTCATACTACGCACGTGACCGGAGTCCGATACGGAGAGT	Q6IQ97	Q9BQ04	RNA-binding protein 4.1 (RNA-binding motif protein 4.1)	rbm4.1 (rbm4)	Danio rerio (Zebrafish) (Brachydanio rerio)	RNA binding; nucleotide binding; nucleus; zinc ion binding		0.0013	0.00343893	0.9765	0.248		-0.14301	0.2935	0.269893	0.560928	0.306726	0.478651	0.274523	0.15782	0.242775	-0.02237	-0.03748	-0.22854
	20	An_u_10437|formin-family protein FHOS2 [Mus musculus]_165-214	GGAATCGGGACGAGCATGAACCAAGGCGGTGCTGAAGAACAAGATGACGGAGTTCCTGAAGGACTGCACGCAGAGGATCAAGATTCTGAAGGTGGTCCAAAGGAGGGTCATCAACAGGTTCACTGCTGTTCCTGGGTCAGCCGTCCTTCTCCGTCCGGGACATCAAGGTCACCAACTTCTGTCGGATCATCAGCGAGTTCGCCCTGGAATACCGCACCAACCGAGAACGGGTCCTCGCCATCAAACGCAAACGAGCCATCCACCGGGAGCGGACCAAGACCCGGGGAAAGATGATCACAGAGACGGAAAGGTTTTCGGGGGCGGTGCCTCGTCAGGACAGCCCCTCAACGGTCTCCATGGCAGCAGAACCGGGTTCTGACCAGGAGGAAGAGCACGAAA…	AAGGTCACCAACTTCTGTCGGATCATCAGCGAGTTCGCCCTGGAATACCG	Q76LL6	0	FH1/FH2 domain-containing protein 3 (Formin homolog overexpressed in spleen 2) (mFHOS2)	Fhod3 (Fhos2) (Kiaa1695)	Mus musculus (Mouse)	actin binding; actin cytoskeleton organization; cytoplasm; cytoskeleton		3.1e-05	0.000292946	0.023	0.4858		-1.62357	-0.86008	-0.63401	-0.06997	-0.37406	0.282573	-0.91986	-1.28701	-0.62366	-1.28456	-1.31366	-0.94146
	21	UnAn_29705|_4-63	GTTCAGAACACCATGTCAGCTATTAACTGGGGTCATTGCTATAGTCATCTAGCACTGCTGCGTTTCCACCGTCATTCTCAACAATGTGCAGACAGTTTGACACCAATAAAT	CAGAACACCATGTCAGCTATTAACTGGGGTCATTGCTATAGTCATCTAGCACTGCTGCGT	0	0	0	0	0	0		0.805	0.288176	0.0007	0.1909		1.3769	-0.46298	-1.53847	-0.04454	-0.13727	-1.18534	-0.14804	0.128508	-0.98926	0.400983	-0.30217	-0.32157
	22	UnAn_28382|_183-242	GAGATCTCAAGCAGGTGACGGAAGCAGTTGAAGAGCAAAACCCCTCATCGAGAAGAGAGTGAAGACCTTTGTGGAGGAACTGGTTGATGGAAAGGTTGTGTCCTCTTCTGTTGACACCCAAGTGCACACCATCCAGTAACTTATCAAAAGCTGCTGGGTTAATTATTTACCTGCAGATTTTACTTTGCCAGATGTTCTTTGAGGTATTATCTTCAGACTTGAAAATGTAACACAATTGGTTTATGTGCTGGTCTTTGCTTTTGGAAAAAAATATTAACCTGAAATTAAAATAAAATATTTC	CTTTGCCAGATGTTCTTTGAGGTATTATCTTCAGACTTGAAAATGTAACACAATTGGTTT	0	0	0	0	0	0		0.0003	0.00123195	0.012	0.5033		-0.85112	-0.13338	-0.45467	-2.34121	-1.14758	0.339446	-0.03253	1.19406	1.04446	0.366134	1.20017	1.05175
	23	UnAn_28247|_1-57	GGATCGGTTGCCTTCTCAGTGTCCATGAATCCTTGCCCACCTTAAACCCTAGATGTGACGTGATTTGCTTGGCTAAGATGGCCAGAGGCGAACTGAACGCAGGCTTATTTTTCTATTATTTGTGTGTACCAGGTTTTTAGAGAAGATATTTTCTCGAGAACACTAACGTAAAATATGAAGTAGCTTTTGC	GGATCGGTTGCCTTCTCAGTGTCCATGAATCCTTGCCCACCTTAAACCCTAGATGTG	0	0	0	0	0	0		0.1752	0.101377	0.1627	0.226		0.138459	0.342154	0.894485	0.99651	0.374718	0.608372	0.592038	-0.24233	0.310361	0.478672	0.193904	-0.06522
	24	An_u_20463|Wiskott-Aldrich syndrome protein family member 2 (WASP-family protein member 2) (WAVE-2 protein) (Verprolin homology domain-containing protein 2)_223-274	AATATTGTGAATTTTAGAACGAGATTATATCTTGCAAGAAGACTGTGGTGTGTGAGAGGCCGCCGTCTAACATTATTATACTACGCCCCCTTTTGAGGTGTGGCACGGACGCGGTCCGGCCGGTCCAGGCATCTTGTCTTCTTTGAACGAGCGCTTACATTTGTACGTCCAGGGACCGGTTGGTCTCACGAGTGGACCTCGGTATATCATTTCATCTTCCTGGCACTCCCCTTCATCCCGAGCATGATGTGACTATGTCTGTCTGCGGTCTAGCTCTCGACTCTCGACAGACCCACCGCGATCATAAGCAGATCATGTTCTTTGGTCTTCCTCGTGTCACTACCCGACCCTGGAGCGGTGAGAACATGCTGTATGTCACCGACGCTACCTGAACCGAAG…	GCACTCCCCTTCATCCCGAGCATGATGTGACTATGTCTGTCTGCGGTCTAGC	Q9Y6W5	0	Wiskott-Aldrich syndrome protein family member 2 (WASP family protein member 2) (Protein WAVE-2) (Verprolin homology domain-containing protein 2)	WASF2 (WAVE2)	Homo sapiens (Human)	G-protein signaling, coupled to cAMP nucleotide second messenger; actin binding; actin cytoskeleton; actin cytoskeleton organization; cytoplasm; lamellipodium		0.1477	0.0900482	0.6086	0.7978		-0.86665	-0.74746	-0.79307	-0.46222	-0.31779	-0.75658	-0.68952	-0.93794	-0.88623	-0.75348	-0.74608	-0.78378
	27	An_u_17118|Proteinase activated receptor 1 precursor (PAR-1) (Thrombin receptor)_241-290	GAATCGGGCCGAGCCGTGGTCTACCCCATGAACTCCCTGACGTGGCGCAGCCCTCAGAGCGCCGCGGCCGTCTGCGCGGCCATGTGGGTGCTGTCCCTGGGCGGGGTGTCGCCCCTCCTGAGCTCGGGACAGACGCTGCGCTTGTCCGAACTTGGCATCACCACCTGCCACGACGTGCAGGACGGGGAGACCCTCCGGTCCTACTATCTCTACTTCTTCCCCATCTACTCTTCGGTCTTCTTCTTCATACCCTTGGTCTTCACCGTCGTCTGCTATGTGCGGATCGTCCGGGCTCTAGCGGTGGCCAACGTGGAGAACCGCTCCAAGAAGACGCGCGCCATGGTGATGGCTGTGGTGGTGCTGCTCGTGTTCGTGGTCTGCTTTACGCCCACCAACGTC…	TTCTTCATACCCTTGGTCTTCACCGTCGTCTGCTATGTGCGGATCGTCCG	Q00991	0	Proteinase-activated receptor 1 (PAR-1) (Thrombin receptor)	F2R (PAR1)	Cricetulus longicaudatus (Long-tailed hamster) (Chinese hamster)	G-protein coupled receptor activity; G-protein coupled receptor protein signaling pathway; blood coagulation; integral to membrane; plasma membrane; thrombin receptor activity		0.1405	0.0868057	0.835	0.8778		0.164225	-0.17177	-0.3316	-0.45664	-0.32081	-0.61774	-0.42983	-0.49388	-0.3959	-0.67408	-0.6895	-0.50358
	28	AN_v_18356|Sodium/potassium-transporting ATPase alpha-1 chain precursor (EC 3.6.3.9) (Sodium pump 1) (Na+/K+ ATPase 1)_186-239	TGAATTCGGGCCGAGGAAGATTGTGGAGTTCCCTGCCACACAGCGTTCTTCGTCAGCATCGTCATCGTACAGTGGGCTGATGTGATCATCTGCAAGACCAGGAGGAACTCCGTCTTTCAGCAGGGCATGAAGAATAAGATCCTGATCTTCGGACTGTTTGAGGAGACCGCCCTTGCTGCCTTCCTCTCCTACTGCCCAGGCATGGACGTTGCCCTCAGAATGTACCCTCTAAAACCCAACTGGTGGTTCTGCGCCTTCCCATACTCCCTGCTCATCTTTATCTATGATGAGATCCGTAAACTGATCCTCAGACGCAGTCCAGGAGGCTGGGTGGAACGGGAGACCTACTACTGAAGAACCCATCAGTCCAGTCAGCTGGCATCCTTGTCCTCCACTCTT…	CTCCTACTGCCCAGGCATGGACGTTGCCCTCAGAATGTACCCTCTAAAACCCAA	Q92030	P05023	Sodium/potassium-transporting ATPase subunit alpha-1 (Sodium pump subunit alpha-1) (EC 3.6.3.9) (Na(+)/K(+) ATPase alpha-1 subunit)	atp1a1	Anguilla anguilla (European freshwater eel)	ATP binding; ATP biosynthetic process; integral to membrane; magnesium ion binding; monovalent inorganic cation transmembrane transporter activity; potassium ion binding; potassium ion transport; regulation of cellular pH; sodium ion binding; sodium ion transport; sodium:potassium-exchanging ATPase activity; sperm motility		0.0005	0.00172382	0.0198	0.0571		3.6959	3.45291	3.38731	4.07614	3.92483	4.00414	3.3953	3.29773	3.96299	3.89779	3.37881	3.82578
	29	UnAn_27681|_95-154	TTTTTTCGTTTTTTCCACTTTTTTCTCTTTATGAAAAATGTCATTTCAAATCTTGTGGATATCTGTCATACAATACAATGAAAAAAAACAAAATCCCATAGAAATGGTGTCAATAACCACTCACCCCAATAACCAATACACTCCTGCCCATTCCCAGCTTACCCCCACCCCCAACCCCAAACATTACAAGTCAAAGGAATGAGCTGGTAGTCGATAACCACAGGGGGGAAATAAAAATACTTTAAGGGGCACTACGTCCCCCTTAGAGAAAAAAAAATATATATTGAAAAGGTCTGCTAGCACTAGGTCACTACACCATGGCTTCTGTTGATTTACCACACAATCTTAAACAGGAGAAACTGTGTGACATGTCTTCATTCTACTGAGGATACTGTGCTG…	CCCATAGAAATGGTGTCAATAACCACTCACCCCAATAACCAATACACTCCTGCCCATTCC	0	0	0	0	0	0		0.0272	0.0277246	0.8946	0.4627		1.20924	0.499835	-0.21088	-1.56892	-0.89054	-0.33473	-0.37729	0.570409	1.00884	0.798963	0.601819	0.456241
	33	An_u_15273|peptidylprolyl isomerase-like 4 [Mus musculus]_596-655	AGGATTCGGGCCGAAGCTAATGCTCATGCGTACGGAATGTTCTTTGGCTTTTCTCGCTAGAAGGGAAGAACGTCAGTATGGCGGTGCTCCTTGTAAACGACGCTGGGGGATATTGTCATTGATTTGTTCACAGACGAAAGGCCTGAATACCTCCCTAAATCTTCCTGAAACTATGAAAAATAAACTACTACAACTACTGCATCATCCACAACGTGCAGAGGGACTTCATAGTGCAGACTGGAGACTCTACTGGAACGGGCCGTGGAGGCGAATCTGTTTACTGCAAACTCTACGGAGACTGGGTACGCTTCTTTAAATCGGAGAAGGTGCCTCGCATCAAACACAGGAAAAAGGGTACGGTCTCCATGGTGAATAACGGAAATGATAAGCATGGCTCTC…	GCTAGTTCCCGACAGGTCATCTGAGCCCACCGTAGATCAGCTAGACAGTGGTCGTATTGA	Q9CXG3	0	Peptidyl-prolyl cis-trans isomerase-like 4 (PPIase) (Rotamase) (EC 5.2.1.8) (Cyclophilin-like protein PPIL4)	Ppil4	Mus musculus (Mouse)	RNA binding; nucleotide binding; nucleus; peptidyl-prolyl cis-trans isomerase activity; protein folding		0.2005	0.111532	0.4877	0.4575		-1.28133	-0.8985	-0.27922	-0.48452	-0.54561	-0.59401	-0.38052	-0.77748	-0.5355	-1.09281	-0.93994	-0.93393
	35	UnAn_22217|_134-193	GGGATCTCTAGCTGTAGTTGGAGACCTCCCGAGGTTGCCAAGAAGGAGGAAAGAATAGCTGTAGTTGGAGCTTTGCATTAGGCTGGGAGGCGGCGCCACGGGCACGGCCTCTCACTGGTCTCTCCCAGAAACATTGGTCTTGTTAGTTTGGCGTTATCAGGGACGGTCATTTAGATCCTGTCAAATCAGTTCATGGAAATAAATATTTAAGAATGG	TTGGTCTTGTTAGTTTGGCGTTATCAGGGACGGTCATTTAGATCCTGTCAAATCAGTTCA	0	0	0	0	0	0		0.841	0.296596	0.0715	0.4606		-0.17267	-0.68773	0.154866	0.050381	-0.6481	-0.08937	0.043886	-0.49384	0.075398	-0.94155	-0.27639	0.067863
	36	An_u_17602|Scaffold attachment factor B (Scaffold attachment factor B1) (SAF-B)_59-108	TCTATCGGGAGCGCCCTCAAAGGCGATTGAGGAAGAAGGGGGGAATCCAGACGAGATTGTCCTCATCCCGGACTCGAACCCTAAGAAAGCTACACCCAAGCGATCCGCCAAAGATTCCCGGCAAGATGACGAAACGGACGACGGCCCTTTGGAAGAGGATTCTCATGACGGACAAGATGACTTTCTGGAGGGGCATGAGAACATGCAGGACATGGACATCCTGGACATGAACGTTCTGGATGAGACCGAGAATGAAGTCGGGATGGCAGGCGGGGATCATTTGGAAGATGAAGGGAACAACGACGGAGATGACGACGCGTTGCTGGAGGAAGAAAACGACTTCGACGGGACGGGGCAAGAATCTCAAGATCCAGAGAATCCAAATGCTGACGC	GTCCTCATCCCGGACTCGAACCCTAAGAAAGCTACACCCAAGCGATCCGC	O88453	0	Scaffold attachment factor B1 (SAF-B1) (SAF-B)	Safb (Safb1)	Rattus norvegicus (Rat)	DNA binding; RNA binding; nucleotide binding; nucleus; protein binding; regulation of mRNA processing; regulation of transcription, DNA-dependent		0.5782	0.230031	0.6037	0.999		1.20012	1.78357	1.63234	0.882873	1.39728	0.884804	1.25284	1.50607	1.30051	1.57647	1.75635	1.5934
	37	UnAn_26911|_185-244	TGACAGATCGTTTGTTTCTCTTTTTTTTTCTTTTCTTTTCTTTTTTTTCAGCATGTCTCTGTCTGTCTCCGTCTGAAGGTGGTTTTTACTTTTTCACATCAACCTCTGCAGCAGCGTCATCTCAGATCTTCTAAAGTCCAGTGCAACAACAGTATATGTACATAAGCATTATGTATATATATGTATAATTGAGTCGGCCGGTTCTCTTGTGTTCCATGCATTGCTGAACCGGTCTTTATCTCTGCATTCAATTTGTGGCTGAAGACAACTGTACGTTTCTTGCTCAACATGTAACACTTAAACAGAAAATAAATATTGTACTACCATACTGT	ATAATTGAGTCGGCCGGTTCTCTTGTGTTCCATGCATTGCTGAACCGGTCTTTATCTCTG	0	0	0	0	0	0		4.2e-06	7.40276e-05	0.0178	0.046		2.08078	1.65511	1.71202	2.40382	2.37959	2.4396	2.1336	1.94317	2.53899	1.96602	1.93296	2.25812
	39	UnAn_27915|_26-85	CAATTTTCTGGTACCTGGACTGATTTTGTGTGGCCCCCAACTTCAATTCAAGAATGACACAAATTTAGACTGTTTTGAAAAGTTGGTTGATGCAGATGGATGTATTTTTTTAAATTAAGACAAAATTGTTACATTCCAATAAAAATTGGTCACG	TTGTGTGGCCCCCAACTTCAATTCAAGAATGACACAAATTTAGACTGTTTTGAAAAGTTG	0	0	0	0	0	0		0.5394	0.219721	0.993	0.5561		-0.33889	0.374911	1.27593	0.251697	-0.24638	-0.56118	0.238437	0.025774	-0.4295	0.415242	0.520935	0.181083
	40	UnAn_28785|_53-102	GCATACCTGGGATGGTATTTATGTCAGTGAGAAGACCACCGTGGGTGGAGCAAGATGTTGAATAACTTTCCCTGCAATGACCAATAAAGCAAAGATCTTTAT	AGATGTTGAATAACTTTCCCTGCAATGACCAATAAAGCAAAGATCTTTAT	0	0	0	0	0	0		0.984	0.329329	0.859	0.792		5.01199	4.19254	4.25796	4.32048	4.96092	4.08602	4.72512	3.74139	4.67014	4.16181	4.32437	5.46124
	41	UnAn_23751|_160-216	TTTTATTCCTCTGCTTATTGTGACGCGAAACACTTGTCTGATTGTTGAATGGTCGTCTCTGTCCTCTTCACTGTGTAGGTAATTCAGAAGCCATATATTCCATTTAACCTGAACAATGTGGTTATTGAATGTTACACTTTAGCGTTGCAAAGTTTAAAGACCTAGCCAGAATTGTGTCAAGTGCTGTACCTTTCCGTCAACACGGAGCACCATCCTTTGTACAACTTGCACAAACTGAAATAAAAAGATGGAAATTTCGCAAGCTTCTCGAGGATATC	TGTGACGTCATTTGAGAACTGCCCCACCAATCACTGATGAGGACAGCGTTACTTGAATAA	0	0	0	0	0	0		0.3158	0.152665	0.7424	0.8408		0.916099	0.686974	0.452706	0.715151	0.859354	0.348908	1.0188	1.01601	1.08389	0.659821	0.547065	0.801273
	43	An_u_18372|solute carrier family 22 (organic cation transporter), member 15 [Homo sapiens]_601-651	AGGAATCGGGCCGAGTCTGCATTTACTTCATCACAAGAGCTGGGCCGGCAGGAGGAAGAGCATGGCCAGCTTCCTGTTTCTGGCCGGCGCCGCCTGCCTCTGCACCATGTTGGTCCCGGAGAACCCAGGGGCTCTGCTGAGCGTCACGTCTCTGGCTCTGCTGGGGAAGCTGATGGTGAGCGCCGCCTTCAACATCGCCTACGTCTACACGTCTGAGCTCTACCCCACTGCGATCAGGAACGCCGGGCTGGGGGTCTGCTCCATGTCCTGCAGGGTGGGAGGCATCCTGGCGCCGTTCGTCCCCTCCATGCGAGCTCTCCACGCCTCCATGCCCTTCACCGTGTTCTGTCTGAGCGGCCTGTCTGCAGGCTGTCTGGGCCTCCTGCTGCCCGAGACCCT…	GGGTCTCCTGCACGGTTCTGAACGGTTCCGTCTCAGGGCTTTAGTTCTGTC	Q8IZD6	0	Solute carrier family 22 member 15 (Fly-like putative transporter 1) (Flipt 1)	SLC22A15 (FLIPT1) (UNQ9429/PRO34686)	Homo sapiens (Human)	integral to membrane; ion transport; transporter activity		0.0048	0.00814899	0.6253	0.2838		0.978569	1.2197	1.09293	1.82171	1.71099	1.56009	1.37772	0.920334	1.53702	0.999536	1.23894	1.43032
	44	An_u_20506|Zinc finger FYVE domain containing protein 21_589-638	GTAGGGGAGGAGAGGTGTCCCAGATGCATGCAATGTGACACCAAGTTTGACTTCATCAGAAGAAAGCACCACTGCCGGCGCTGCGGCCGGTGCTTCTGCGACAAATGCTGCAGCAAGAAGGTGGCGCTGCCCCGAATGTGCTTCGTTGACCCGGTGAGGCAGTGCGCAGAGTGCGGCCTGCTCTCGCAGAAAGAGGCGGAGTTCTACGACAAGCAGCTCAAAGTGCTTCTGGGAGGAGGCACCTTCGTTGTCACGTTGGGAACAACAGACAAGTGTGAAACGATGACATGCCGCCTCTCCAACAACCACAGGTATTTGTTTCTTGACGGGGAAAGTCACTTTGAGGTTGAGCTGTCCCGGATCTCAAGCATGCAGATACTGACAGACGGGACAAGTCCA…	GAAGAGGCGCACACCCAAGTGTTTTACAGCCCATCCAGATTCAGATCGGG	Q9BQ24	0	Zinc finger FYVE domain-containing protein 21	ZFYVE21	Homo sapiens (Human)	zinc ion binding		0.5089	0.211009	0.827	0.9914		-0.539	-0.9787	-0.91912	-1.50436	-1.09672	-1.78767	-1.39624	-1.22255	-1.50012	-1.01169	-1.10183	-1.09785
	47	An_u_12487|KARP-1-binding protein [Homo sapiens]_295-344	TCGGGGGCTCAAACTTCTCATCTTCCTCCGAGGAAGAGTACGAGAAAAACGCCGACTTCAAAGCTCACCGGTCTTCCCATTCAACCAGTGCCGGCCAATCATCACTTGGCCAGAGAACCGGCGCCAGCAGAAGCAAGTCCGTCTCACTGGAGACCGAGGAGGAGGAGGACCAAAACGACATGGACCCGTACCAGAACTGGTCCACTCACAGCGCCGAGATCGCCAAGCTCAGCCAAGACTTGGCGAAGGATCTGGCCATCTTGGCGAAGGAGATCCACGACGTCGCAGGGGACGGAGACTCTCCCAGCTCTGGAATGGGCACCACCACCTCACCTACGTCACTCCCTAACACGCCCGCCTCCACCATGTCTGCCCGGGAGGAGGTGATCCTGGACAACC…	GAGACTCTCCCAGCTCTGGAATGGGCACCACCACCTCACCTACGTCACTC	Q9Y4F5	0	protein KIAA0284	KIAA0284	Homo sapiens (Human)	0		0.0016	0.00394637	0.4255	0.2665		-1.0575	-0.81836	-0.95847	-0.60361	-0.59046	-0.49909	-0.86657	-0.50415	-0.75979	-0.62166	-0.81294	-0.76473
	48	An_u_18391|Sorcin_344-403	GGATTCCGGCCGAAGGTGGGAACTCATGAGATGTCCCAGGCCATCAGCGCTATGGGTCACCGCATCAGTCCGCAGGCCCTCAACGCCATCATAAAGCGCTACAACAAAGGGGGCAGAATCTACTTCGACGACTACGTGGCCTGCTGCGTTAAACTACGAAGTCTGACAGAGAACTTCAAGCGGAGAGACACCATGCAGCAGGGCTCTGTCACCTTCCAGTATGATGATTTTATTCTGTGCACGATGTCCATCTAAGCTCCGCCAGCTTCCCCCCGCCACAAGGTCGGAGCGGCCAGGTCAGCGCCTGGGCAGGAATGCTAAAGGAGGCCAGTATATATTACACGGCAGGAAACGACTGTAAGGCTTCACATTTGTAATGCTAACAGAGGCAGCGTCAGT…	GGCAGGAAACGACTGTAAGGCTTCACATTTGTAATGCTAACAGAGGCAGCGTCAGTCACA	Q6P069	0	Sorcin	Sri	Mus musculus (Mouse)	Z disc; calcium ion binding; calcium ion transport; plasma membrane; protein binding; vesicle		0.7589	0.276147	0.0614	0.9451		3.66741	4.14127	3.90769	3.72015	3.8599	3.66109	3.69945	4.10626	3.72627	3.7966	3.95368	3.78783
	49	An_u_24704|hypothetical protein LOC54949 [Homo sapiens]_352-411	AATTTGGGCCGAAGGCATCAGGCTGACCTGATAGAGATCCCTCTGTCCCCCTGGATGGAGAAGACAGACGAGCCCGTTGACATCAAGAGACGACGGCTTCTCTATGAGAGTCGCAAGAGGGGGATGTTGGAAAACTGCATATTGCTCATCTCTTTTTGCAAAGCGGTACCTGAATACAATGACTGCTAGCCAGTTGCAGCAATATGACAGGCTGATCAATGAACCGAGCAACGACTGGGACATCTACTACTGGGCCACAGAAGCCTCATCCCACACCTGAAGTGTACCAAGGAGAATTTATGGAAATGCTGAAGGAATTCACAAAAAACAAAAACCACGAACAGACATTAGATGCACCTCAGCTTGGAGTATCTGGAAAAAGAAGCCCAGTGAAGTCCT…	ATGCACCTCAGCTTGGAGTATCTGGAAAAAGAAGCCCAGTGAAGTCCTTCACCATTTGGA	Q8C6I2	0	Succinate dehydrogenase assembly factor 2	Sdhaf2	Mus musculus (Mouse)	0		2.6e-05	0.000266573	0.003	0.056		0.85662	-0.29726	-0.35423	-0.26597	0.215314	-0.55903	0.208399	0.357757	-0.47572	0.900736	1.09272	0.673263
	50	An_u_6518|Cirhin (Testis expressed gene 292 protein) (Fragment)_417-471	GGGATTCGGGCCGAGGCAGATCTTTGAGTTCTCCCTGAAGCAGAAGGAGTACACCGAGTGGAGCCGGCAGCTGCAGAGACAAGGGCTGCACCCGCTGTGGCTGCAGAGGGACACGCCCGTCACCCGCGTCACCTTCAACCCCACAAACCCGGCGCACATCGTGCTGCACGACGCCTTCATGTTCTGCATCATCGACCAGAGTCTGGCCGCTCCCTAAAGCAGAGACGAAGCTCTACAATCAGATGGTCCTCCGGAGTTTTCCTCAGCCGCAGAGAAGCAGAGAGAGCCACGCCTTCAAGATCTGCAAGAACTTCCAGCACCTCCTCTCTGTGACGCTGCTGGAGGACCTCTCCCTGGTTGTAGTGGAGCGCCCCCTGCTGGACATCGTGTCTCAGCTCC…	AAGAAGTTCGCCACCTAAGCGGTGACCGTGCCACACATCTAAACCGTTATCATGC	Q8R2N2	0	Cirhin (Testis-expressed gene 292 protein)	Cirh1a (Kiaa1988) (Tex292)	Mus musculus (Mouse)	nucleolus		0.9273	0.316431	0.2473	0.9906		0.561612	0.126319	0.307043	0.499013	0.275676	0.24318	0.451597	-0.03234	0.380604	0.597958	0.122615	0.643932
	51	UnAn_22992|_242-301	TCGATTTCTACATCCAGTTAGGAGGGCTGTTTGTGCTTGCCCTGTCGAAACGAAATAAGCTATTTCCACTACATGTTAGCATGTGGGAAATCTTTACTGAAATCATCCATTTGTGATTGAGATACGTTTGATATTTTTAAGGAATGAGTTGTATTTATACACGCTATAAATATTGGTCATTTTAGACCACTTTTAAATGTGTACATATAAATATGTGAAGGTGTTCTGTTGTATATTTTGTACAGAACTTGTTGTATTTGCTTCCTTGCTAGATGCCGATAGATGTATATGTCAAATTGAATTATTGAAAGCTGCCGGGCTGCTGTATAGAGGATTTCCACCATGTGCTTCGAGGATATATGGTTTTTATTTGGAGATATATGCACCTGAAATAAATAT…	ACAGAACTTGTTGTATTTGCTTCCTTGCTAGATGCCGATAGATGTATATGTCAAATTGAA	0	0	0	0	0	0		0.2164	0.117542	0.274	0.6978		1.90504	1.77264	1.43682	1.77227	2.18373	1.82555	1.31888	1.74034	1.62794	1.3663	1.69885	1.63453
	53	UnAn_29734|_371-430	CCCCCTGGTATAATTCTATATTGCTCATTGATATATTAAAGAATTATTTTTGTTCTTTGACAATGTGTGAGTTCACATAAACTAAGAGCAACATATACTGTATGCTCATGCTCTGTTATTATGTTTCTCACATAAAACTGAGAACCACATGTGTGATTTTGTTATAACTTGTTTTAACTTGTGGTGGGAACTTATGACAATGTGTTGTGGGAAAGACTGATTCAACCTCTGTATTCCTTATTTTGCTTATATTTGTATTCTGAGTTTGCAATGTTATTTTGCTTCACACACTGCTAAGATGCTGGGAACGTTTTTTGTTTTGGAAACATGTTTTGGAAACGGGACGAACAGATCAGATGGAAGAGAGAACTGGCCACTCTCGCTCCCATCTGATACTTT…	TGGCCACTCTCGCTCCCATCTGATACTTTGTTTATGGGTATTTAAAGGAGGGTACCGCCC	0	0	0	0	0	0		0.1294	0.0820482	0.2877	0.6222		0.334897	0.020131	0.013202	1.05683	0.286375	0.953696	0.355788	-0.11095	0.549796	0.119178	0.540192	0.719818
	54	An_u_12195|Hypothetical 18.4 kDa protein in SIS2-MTD1 intergenic region_349-408	AAATTCGGGCACGAGGCTTTCTTCTGCGGGAGGTCTGCCTGGAGCAGACCGCGCAGGACTTCATGCGCTCTGTGAGAGACGATATTGTCTCAAGACCAGGACTTCCTCCTCCTTTCAGAAAGTATGGATACGACACCATGAAGATTATTCACCAAGCTCATGGAGCAAAGACAAATGAGTTGGTAATGAGTTTATATGACGACGAAAATCTCATTTTACAAGATGACCAAACCCTCAGAGCTGCTGGAGTTGCTAATGAAACAGAAGTAGGATTCTTCAGAGAAGAAGATTATGTTGTTTACAAAGCAAATCCCAAATCTACATGGTGACCACGGAGTGGGAAGGTTACAGCCTGACTAATCTCTGAAGCACTGGCAGGACAATAACAATCAGGAGGTT…	CAGCCTGACTAATCTCTGAAGCACTGGCAGGACAATAACAATCAGGAGGTTGCTATTGTC	P36154	0	UPF0538 protein YKR074W	YKR074W	Saccharomyces cerevisiae (Baker's yeast)	cytoplasm		0.026	0.026939	0.1218	0.9537		-0.72638	-1.08659	-0.74595	-1.1937	-1.70169	-1.02449	-0.9039	-1.21315	-1.07114	-0.5896	-0.7789	-0.6618
	55	An_u_18633|Syntaxin binding protein 3 (UNC-18 homolog 3) (UNC-18C) (MUNC-18-3)_176-225	GGAATCGGGCCGAGGTCTCAAGGACGTGATGGAGGATGCCGTGGAGAACAAACTGGACACCAGAGAGTGGCCGCACCAGTCCGAGTGCCCCGCTGCCTGGAACGGCTCCGGCGCCGTCAGTGCCCGCCAGAGGAACAAAACCATTTCCCAGGACGACCGCCGGACCGGCTCACGCCTGATCATCTTCGTCATCGGGGGTATCACCTACTCTGAGATGCGCTGCGCCTACGAGGTCACCCAGGCGGTAAAGTCCTGCGAGGTCATCGTAGGGTCTTCTCATATTTTGACCCCCACCAGTCTTCTGGAGGATATTAAAGCGCTGAGCAAAGGTCCAATGGAAACCTTTACAATCGAGTGAAGAAGCAACGCCACACTACACTCAACTGGGCTTCCTGATGG…	CTGATCATCTTCGTCATCGGGGGTATCACCTACTCTGAGATGCGCTGCGC	Q60770	0	Syntaxin-binding protein 3 (Unc-18 homolog 3) (Unc-18C) (Mammalian homolog of Unc-18c) (Munc-18c) (MUNC-18-3)	Stxbp3 (Stxbp3a) (Unc18c)	Mus musculus (Mouse)	cytosol; glucose transport; plasma membrane; protein transport; syntaxin binding; vesicle docking during exocytosis		0.034	0.0326608	0.6395	0.9583		-0.17337	0.041342	0.177265	0.664324	0.267432	0.665519	0.365131	0.112027	0.43098	-0.16983	-0.1709	-0.19664
	56	An_u_20199|Vacuolar sorting protein 4b (SKD1 protein)_577-630	AGAGCGGACTAACCCTCGGGGAAGTCTAGCGATTAAAAGAGTTCTAATACAACCCTAATGTAGCTGGAGACGAATCGAGAAAGGAGTCACAAGGGTCTAATATTTTATCTCAACGCAGCCGGAGAGCTTTGAGCGACAGAAGCAGGTCTAATGGCGGGCGGAAATCTCCAGAAAGCGATAGATCTGGCCAGCAAAGCGGCTGAGGAGGACAAAGCCAAAAACTACGAGGAGGCTCTGAGATGCTATCAGCACGCTATACAGTACTTCCTGCATGTTGTCAAATATGAGGCGCAGGGCGAGCGAGCGAAGCAGAGCATCAGGGCCAAGTGTGCCGACTACCTGGACAGAGCCGAGCAGCTGAAGGTGTATCTGAAGGACAAGGAGAAGACTCCTCCGGCG…	GTGATCCTACCAATCAAATTCCCTCATCTGTTCACAGGCAAGCGCACTCCATGG	O75351	0	Vacuolar protein sorting-associated protein 4B (Suppressor of K(+) transport growth defect 1) (Protein SKD1)	VPS4B (SKD1) (VPS42)	Homo sapiens (Human)	ATP binding; ATP catabolic process; ATPase activity, coupled; cytosol; early endosome; endosome to lysosome transport via multivesicular body sorting pathway; intracellular cholesterol transport; late endosome membrane; lysosome; nucleus; protein C-terminus binding; response to lipid; vacuolar membrane		0.0016	0.00394637	0.056	0.2163		0.312677	0.767164	1.51568	1.66383	2.1949	1.74074	1.17906	0.988268	1.91154	1.0285	0.282451	1.16308
	57	An_u_29041|hypothetical protein LOC90639 [Homo sapiens]_328-377	AATTAAGGGCTCTTTTTCCCTTGGATCATTTCGGAGAGTGTAAAGCCTTCAAGGAGAAGTTCATGCAGTGCCTGAGGGAAAACAGCTTTGACAACTCCAAGTGCCGGCTACAGTCCAAGGACTTGATGGATCCTCCTCCCAGCCAAGAGGAATCCAAACCGTGATGTGGTGCAGTTTGTGAAGTGAACAGCCAGGAGCCTCTGTGGACGTCAAACATCCAGCTTTATGTTGTGAATAAGATGACAGCTGCCCTCCAGGAGCATGTATATGGAAGAGGCTGCAGTGGGTGTGAAAGGCATTCAAGGACTGAGTCTGCAGGACCTGCAGGAGGATGGCCGGGTGTGACATGTTGCCTCAGTTTGAGGCTGAAGATTGTCAAGTGAGATGCTGCATAAACAA…	GAGGATGGCCGGGTGTGACATGTTGCCTCAGTTTGAGGCTGAAGATTGTC	Q49B96	0	Cytochrome c oxidase assembly protein COX19 (hCOX19)	COX19	Homo sapiens (Human)	cytoplasm		0.0002	0.000904139	0.1351	0.8112		-1.10125	-1.36883	-1.78401	-1.83808	-1.91198	-1.95424	-1.44051	-1.20547	-1.54196	-0.95025	-0.85573	-1.16701
	58	UnAn_29615|_3-58	GGATTTTTTCGTCAATCCCTTGGATTCTGTCAGCAATCACGCCACAGATCCTTCCCAGAACTACCAAAGCACATCTGCACAGAGTTGCCACTGAACATCTGCCCAGAGTTTCCTGTGTTCTCCTGCCTAGATCTGCCTGTGATTACCTGCACCAGGGTTCATCTTTAAATAAACCTTTTTAAATGC	ATTTTTTCGTCAATCCCTTGGATTCTGTCAGCAATCACGCCACAGATCCTTCCCAG	0	0	0	0	0	0		0.9777	0.327994	0.5077	0.8298		0.790625	0.787202	0.682865	0.641283	0.647824	0.758254	1.24887	0.415114	0.647389	0.855584	0.586539	0.950374
	59	UnAn_26983|_100-157	TGCATCCATTAAAATCATTTACAGCAAGTCAACTTAAATTAAATTTTACTTCTTATATAGTTGCATTACAAGCTGTATATCCAATGGGAATAAAAAATGTACAATAGTACCTTCCTTAATTTGTACGTGCTATATATAGATTTATTGTCCCCTATGATAACATGTTTTAACAGCTAAAATTTACCATTGACGTTTATTACGTTGTTTATATGATAGATTGCTTCCAGATCGCTGATAAATTACTAAATTGAAGGTTTTAAAAACATTTATTTTCCTGTAGATGTTGTCAGTTTTGGAGGTTTTACATGTTTTTTTTATATGTTTCACATGTTTAAGCATTCAATCAAAATCAGTGTTATGTAAATGTAATCATGAGTTACAATAAAGTCACGACACCAT	TACAATAGTACCTTCCTTAATTTGTACGTGCTATATATAGATTTATTGTCCCCTATGA	0	0	0	0	0	0		0.0017	0.00408385	0.6105	0.1263		0.176371	0.400361	1.29108	-0.13781	-0.848	-0.53135	0.827845	0.071978	0.127641	-0.14675	0.293216	-0.07103
	60	UnAn_27802|_47-106	TTTTTTTTTATGTGTTTAATGAACACTTTTATTCAATCTTCCAGTAGAGACTTGATATTCATGGAATAAAACTGCTTTTCTGGGAGGTTTACAGAGCAAAACTGAAG	TACAGCTGCTGCATTCTGACAACTCAAACTCATTTCTCACTGCTTCATGTGCACCAGTCA	0	0	0	0	0	0		0.1754	0.101455	0.8268	0.1534		4.21095	4.49311	4.31982	4.36071	4.17421	4.12682	3.9742	4.36331	4.08916	4.30089	3.41513	4.0541
	62	An_u_9244|Dolichyl-diphosphooligosaccharide--protein glycosyltransferase 48 kDa subunit precursor (EC 2.4.1.119) (Oligosaccharyl transferase 48 kDa subunit) (DDOST 48 kDa subunit)_557-609	GAATTCGGGCCGAGGCTGCAGCGTACACGGTCACGGACCTCGTGGAGTACAGCATCGTCATTGAGATGTTGTCAGAGGGCCGCTGGGTCCCCTTTGACGGAGATGACATTCAGTTTGAGTTTGTGAGGATCGATCCCTTTGTCAGAACTTACCTCAAGAAAAACGGAGGTAAATACAGGGTTCAGTTCAAACTGCCGGACGTGTATGGAGTCTTCCAGTTCAAGGTGGACTACAACCGGCTGGGTTACACACATCTCTACTCATCCACTCAGGTTTCAGTCCGCCCCCTGCAGCACACTCAGTACGAACGCTTCATTCCCTCAGCCTTCCCGTACTACGCCAGCGCCTTCTCCATGATGGCAGGACTCTTTGTCTTCAGTGTAGTCTTCCTGCACATGA…	GGTATGTGACTGGTTTGTGGGTCACATTGGGGTACCGACTGCAATTGAATGCA	P39656	0	Dolichyl-diphosphooligosaccharide--protein glycosyltransferase 48 kDa subunit (Oligosaccharyl transferase 48 kDa subunit) (DDOST 48 kDa subunit) (EC 2.4.1.119)	DDOST (KIAA0115) (OST48) (OK/SW-cl.45)	Homo sapiens (Human)	T cell activation; dolichyl-diphosphooligosaccharide-protein glycotransferase activity; integral to membrane; microsome; oligosaccharyltransferase complex; protein amino acid N-linked glycosylation via asparagine; protein amino acid terminal N-glycosylation; protein binding; response to cytokine stimulus		0.2892	0.143928	0.0898	0.5574		0.753602	1.28154	1.6495	1.84235	1.4661	1.80013	1.1665	1.30432	2.11768	1.30558	1.29908	1.39334
	63	An_u_9214|DNA translocase ftsK_218-271	CCGTACTGGTGCAATAACCGATCGCCCTCCATTGTTACTATGGCTACTGCTGCTCAACGACATGTGAAACGCCCTCAGGGTAGTGCTCGCAACCATCAGCAAACCAAGCAGACACAGTATCCTACAAAAAACCAAGAAGACTACAGATATCCCCAGCAGCCTCAACAACCCCAGACAGCCTCAGTATCCTATCGAAGCACTCAGAAACCCCAGACAGACTCAGAATCCTACGAAGCCGTCGAGCACCCCCAGGCAGCCTCAGATATCCTATCGAAGCCAAACAACAAACCCCGAATAAGACCACAGACAACCATTCGAAGAAATCAGAACACCACCAAGAAAGACATCAAGCAAATCATTCACAAAGAAGCGACAGAAAGACCCAAAACAGAACTCAAG…	ACTCAGAATCCTACGAAGCCGTCGAGCACCCCCAGGCAGCCTCAGATATCCTAT	0	0	DNA translocase ftsK	ftsK (Z1235) (ECs0975)	Escherichia coli O157:H7	ATP binding; DNA binding; cell cycle; cell division; chromosome segregation; integral to membrane; plasma membrane		0.037	0.0346308	0.3028	0.5352		-0.05337	-0.68304	-0.4897	-0.01092	-0.14031	-0.08137	-0.36347	-0.51803	-0.12549	-0.70182	-0.59228	-0.44967
	64	An_u_18487|Stathmin (Phosphoprotein p19) (pp19) (Oncoprotein 18) (Op18) (Leukemia-associated phosphoprotein p18) (pp17) (Prosolin) (Metablastin) (Pr22 protein) (Leukemia-associated gene protein)_694-751	GGATCAAGCTGAACTTGACGGTTATTAAAGAAATCTTTCTGCAAAATGGCTAATTGTGATGACATTCAAGTGAAGGAGCTGAACAAGCGCGCGTCAGGGCAGGCGTTCGAGGTCATCCTGAGCCCCTCGACCCCCGATGCCAAGGCGGACTTCCTGTTGTCCCCGAACAGGAAAATATAAACATCTCTTGATGAGATTAAGAAGAAACTGGAAGCTGCAGAGGAAAGACGCAGGAGCTATGAAGCTGAAGTCCTCAAACATCTGGCCGAGAAACGAGAGCACGAGAAGGAGGTCATCCAGAAGGCCATAGAAGAAAGCTGCAACTTCAGCAAACAGGCGCAGGAGAAACTCAACCAGAAGATGGAGGCGAACAAAGAGAACCGCTCCGCCCGCATGGCA…	CGGTTGTTATAGTTACCGGGTGTCCAAAACGTTTTAACGGGGCTTTTCCTGGCTGGCT	P54227	0	Stathmin (Phosphoprotein p19) (pp19) (Leukemia-associated phosphoprotein p18) (Oncoprotein 18) (Op18) (pp17) (Prosolin) (Metablastin) (Protein Pr22) (Leukemia-associated gene protein)	Stmn1 (Lag) (Lap18) (Pr22)	Mus musculus (Mouse)	axonogenesis; cytoplasm; intracellular signaling cascade; microtubule; negative regulation of microtubule polymerization; positive regulation of cell motion; protein binding		4.2e-06	7.40276e-05	0.012	0.4246		0.029233	0.658508	0.664493	-1.413	-0.97035	-0.69791	-0.77444	0.812462	0.076854	0.505709	1.01772	0.260842
	65	UnAn_28154|_45-104	TTTTTGTCATATTCATGCCATCTGCNTACATGTTGTGTATGAATTGTGTGTGAATTGCCACACGNGGCTTGAATCTCTGTGTAATAAATGGTAACTGTGCTTTGATG	TGTGTGTGAATTGCCACACGAGGCTTGAATCTCTGTGTAATAAATGGTAACTGTGCTTTG	0	0	0	0	0	0		0.1667	0.0979397	0.0174	0.0786		0.756816	-1.51476	-3.07114	-1.7233	-1.96766	-2.6135	-1.15321	-1.31748	-1.67307	-0.68633	-1.49481	-0.65358
	66	UnAn_28119|_1-58	CACATGGCTAGGCATGCAACCTGTTAGACAATAGCAGCGTGTTTATGTGTGCAAGTCACTTTTTTTTTTCCGGGTATCACTTTAC	CACATGGCTAGGCATGCAACCTGTTAGACAATAGCAGCGTGTTTATGTGTGCAAGTCA	0	0	0	0	0	0		0.4449	0.192569	0.6485	0.1379		-0.0375	-0.11657	0.248394	-0.16837	-0.11928	-0.25647	0.367371	-0.19326	-0.14389	-0.22754	0.045701	0.26249
	67	UnAn_29704|_153-212	GGCCCGCTCTCAGACCCCGACGGGGCAGGTCCTGGTCGCCACCTGGTTCGCCGCCTTGGCTGGACTGGCGGCGTGGTACCTGATGTGATCCAGCTGCTGTTAGGGCAGAGGAGAGCGGGAAGGAAGGAAGGAAGGAAGGACAGTGAGGAGACTGGACAGCTTCCACTTACTGACCATTTTATACAAACATTCGAATCAGGTCCGTGCGTCTTTAGGTTTTAAACTTTTAGTTGTTGAATTTCAGCAGTGTGACCTGCAGGACCATTAGGACACCAACTCCCTCCC	TGGACAGCTTCCACTTACTGACCATTTTATACAAACATTCGAATCAGGTCCGTGCGTCTT	0	0	0	0	0	0		0.1274	0.0811386	0.8326	0.837		-0.82928	-0.49557	-0.52507	-1.08711	-1.22017	-1.50865	-0.61232	-1.22876	-0.69597	-0.63005	-0.78476	-0.44227
	68	An_u_12151|Homeobox protein engrailed-1 (Mo-En-1)_175-234	CCTAGTAGCATTCTTCTCCTCTCAGGTCTCTCACACTCACATCCTACGATCTACTGATACATCTATAATCACTCTTTACTGACTCACGGTGGTGGCGCTTACACACACACACCTTCACAGATTACCACTACCCGTTAATTACATCTACACTACTATACATATCTACTAAATACACATGCTACAATCACTACACCTAGCTCAACTGTGTCGTTCACTCACTCACGACACTAGCGAACAATATAGCAATGAAGGCTAACAACATCAGAACTAGTATAATCAGACGCCGACAACACCACCCCCCTACCAGGTGTGCCTCACTCCCATCAATCACGTCAAACAAAGACAACCGCAACAAACTCACAACCCCCACCCCTCCCCACACCCACAACCAGTACCGCC…	CATGCTACAATCACTACACCTAGCTCAACTGTGTCGTTCACTCACTCACGACACTAGCGA	0	0	Homeobox protein engrailed-1 (Mo-En-1)	En1 (En-1)	Mus musculus (Mouse)	dorsal/ventral pattern formation; embryonic forelimb morphogenesis; hindbrain development; midbrain development; midbrain-hindbrain boundary development; neuron development; nucleus; pigmentation; proximal/distal pattern formation; regulation of transcription, DNA-dependent; sequence-specific DNA binding; transcription factor activity		0.2121	0.116146	0.7095	0.2523		-1.1036	-1.15045	-0.92295	-0.94509	-0.81451	-1.1954	-1.07902	-0.66877	-1.53227	-0.80767	-0.83672	-0.39614
	70	An_u_4325|Annexin A4 (Annexin IV) (Lipocortin IV) (Endonexin I) (Chromobindin 4) (Protein II) (P32.5) (Placental anticoagulant protein I) (PAP-II) (PP4-X) (35-beta calcimedin)_206-259	GGATCGATTGGGGCACTGATGAGGTGAATTCCTCACAGTGCTGTGTGTTAGGAACAGAAACCATCTGCTGAAAGTGTTTGAAGAGTATAAAAAGATTTCTGGGAGAGACATCGAGGATAGCATCAAGAGGGAGATGTCGGGCACCTTGGAGGACGTCTTTCTTGCCATAGTGAAATGCATGAAGAACAAGCAAGCATTCTTTGCTGAACGACTATACAAGTCAATGAAGGGGCTGGGCACCACAGACAGCGTCCTCATCAGAATAATGGTCTCCAGGGCTGAAATTGACATGGTCGACATTAAGGCGCAGTTCCTGAAGATGTATGGAAAGACTCTATACTCCTTCATCAAGGGAGATACCTCAGGCGACTATCGTAAAATCCTGCTGGAGCTTTGCGG…	GAACGACTATACAAGTCAATGAAGGGGCTGGGCACCACAGACAGCGTCCTCATC	P08132	P09525	Annexin A4 (Annexin-4) (Annexin IV) (Lipocortin IV) (Endonexin I) (Chromobindin-4) (Protein II) (P32.5) (Placental anticoagulant protein II) (PAP-II) (PP4-X) (35-beta calcimedin)	ANXA4 (ANX4)	Sus scrofa (Pig)	calcium ion binding; calcium-dependent phospholipid binding		0.0387	0.0356686	0.9026	0.7662		1.04362	1.00318	0.959842	0.135611	0.255006	0.700618	0.503624	0.577525	0.510996	0.875368	1.09649	0.614482
	72	An_u_12128|HIV TAT specific factor 1 [Mus musculus]_586-639	GGGCCTTGTTGGAAGGGGTTTTATCTGCTTTTTTGGCACAGCCAGACTGAAGAGTGCCGCTTGGACCATTTGTTTTTTTAAAGATGAGCGGGGAGTCGAATGCCAACAACAAGGAGTTTCTGGAGCAGCTGCGGATGCAGGAGCTCTATGGGCAGAGAAGTGAAGATGGCTCAGATCCATACACCTACACCGACCCGGTGGATGGGACCGTGTATGACTGGGACCATGAAAAAAAAGCCTGGTTTCCTAAAATAACGGAGGACTTCATCGCAGCCTACCAGGCCAACTATGGCTTCACTCAGGAAGGAGAGCCGGGTGCAAACAACGCCGCAGCACAGAGCAGTTCCCAGCCTGCCGCACCTGAACCGAACAGCAAGCCGCCGGAAAAGGAGAAATCAG…	AGTGCGGTATCGTGCTGCGGGACCCCATCACTGAAGAGTACAAGGTGAAACTCT	Q8BGC0	0	HIV Tat-specific factor 1 homolog	Htatsf1	Mus musculus (Mouse)	RNA binding; nucleotide binding; nucleus; regulation of transcription, DNA-dependent		0.6797	0.256862	0.2361	0.1927		-0.83088	-1.16613	-1.28376	-0.90447	-0.91613	-1.55362	-1.25052	-1.19757	-0.81355	-0.59061	-1.1429	-0.99746
	74	An_u_6530|Claudin-4 (Clostridium perfringens enterotoxin receptor) (CPE-receptor) (CPE-R)_125-184	TTCCTTGGGTCGTGGGGGCGTTTGGCATATCCCTGGCCGTCGTCGGAGGGAAGATCACCAAATGCATCGATAACGAGGCATTCAAAGCCAAAGCCTGCATCGTCTCTGGAGTGATCTTCATAATAGCAGCCTTACTGATCCTGATACCGGTGTCCTGGTCAACTCACGTTATCACCAGAGACTCGTACAACATTGACTTGACCGGGAGAATGAGATTGGAGCTCGGCGCTGCGCTCTACATCGGCTGGGCCTCTGCAGTCCTGTTGTTTGTGGGAGGGGGTCTGCTATGCAGCAACTTCCTTCTATCGCTCTGCAGACCCTTCACACCTGCTAATTTCGGCCCTGCAAGAGCCGTGCAAACAAATGGGCTCTATGTGTAAGTCTAATGGCAGCAGAGAT…	AGCAGCCTTACTGATCCTGATACCGGTGTCCTGGTCAACTCACGTTATCACCAGAGACTC	O19005	O14493	Claudin-4 (Clostridium perfringens enterotoxin receptor) (CPE-receptor) (CPE-R)	CLDN4 (CPER) (CPETR1)	Cercopithecus aethiops (Green monkey) (Grivet)	calcium-independent cell-cell adhesion; identical protein binding; integral to membrane; structural molecule activity; tight junction		0.0438	0.0390387	0.9605	0.6114		-0.08898	0.684258	0.767323	0.275323	0.398624	0.005231	-0.0122	-0.57155	-0.33469	-0.27493	-0.33274	-0.28034
	75	An_u_4592|Apoptosis regulatory protein Siva (CD27-binding protein) (CD27BP)_1-57	GGGCGAGATTTTTCATATTTTGCTGCTAAATGCCCAAACGAACTTGTCCGTTTCCCGAGGCGTTCTCCTCCCAGTGCAAAGTACACATCGGACAGAGGGAGATAAACAACTTCAGCGTTTTTGGGAATAAATACAGACAAGAAATATACGAAAAAACAAAAAGTCTGCTCTTTAATGGTGCGCAAGCTATAGTGGGGAAAATCTGGACCGGAGAGGAGAAGTGCCCAGAGTCTCAGTCCAATGGACGACACTCTGCATGCAGTCAGACACTCCTGAGAGGACAGACTCTTATCGGGCAGGATGGGAAACTCACAAAAACAAACGCTGTACAAGGTGTGCCGGCTGCTCCCTCGGGCTGCTGTGTTTGTCATAAAAACCAGGGCTCCAGGACGCCGTGTT…	GGGCGAGATTTTTCATATTTTGCTGCTAAATGCCCAAACGAACTTGTCCGTTTCCCG	O15304	0	Apoptosis regulatory protein Siva (CD27-binding protein) (CD27BP)	SIVA1 (SIVA)	Homo sapiens (Human)	CD27 receptor binding; cytoplasm; induction of apoptosis; interspecies interaction between organisms; nucleus; viral receptor activity; zinc ion binding		0.095	0.0666181	0.0383	0.6806		0.613529	0.63918	0.427221	0.033147	0.264573	0.231638	0.467477	1.11736	0.412349	0.367542	1.04649	0.310949
	76	UnAn_28832|_53-112	TTTTTACTTCCGTTTTACGGTACTGGGTCGGTTGTCTCACGAGGCACTATANGGTGGAGTCTGACCAGTTTCAAATGCATAAGCCTAGGATGACAGTTGTACATAATGCACATATTGTAAATGATGTACAGCTTTACATTTGGACAATAAATCCTCACCTCCTGCT	GGTGGAGTCTGACCAGTTTCAAATGCATAAGCCTAGGATGACAGTTGTACATAATGCACA	0	0	0	0	0	0		0.2409	0.126683	0.4676	0.9731		-0.85184	-0.69414	-0.7471	-1.04659	-0.86763	-0.77593	-0.95595	-0.65654	-0.6574	-0.52682	-0.54153	-0.59607
	77	UnAn_27163|_182-241	GTAGATGGTGAGAGGGGAGGATCAGGGAGCAGGTCTGATCCGGGCGGATGGAGCAGGTCGTATTTTTCTAACATTTACTCTAACGTCTTTGTAACTCAGCACTGATGAGTGTTTTGAACATTTATTGCACAAACTGTCTCTCTCTGTTGCAGTGCTTTTGTTTTTTTCTGAATCCAATAATTGATGTTCTCGTGTGACGGTCACCGTAGCAAACTCAGAGTCGTCTCTGACTGGTAATCTCTGTACAATGTCCAAAAATAAACTATTTCAGTACTTC	TGATGTTCTCGTGTGACGGTCACCGTAGCAAACTCAGAGTCGTCTCTGACTGGTAATCTC	0	0	0	0	0	0		0.2054	0.113493	0.1651	0.822		1.97052	2.00522	1.95731	1.6292	1.51689	2.04559	2.07082	2.10738	2.24015	1.94708	1.87652	2.56209
	79	An_u_8974|Cytochrome P450 24A1, mitochondrial precursor (EC 1.14.-.-) (P450-CC24) (Vitamin D(3) 24-hydroxylase) (1,25-dihydroxyvitamin D(3) 24-hydroxylase) (24-OHase)_106-165	AAATAGCCGAGGCACATCACCCCTTCGCTCATGTTCCTTTCGGTATTGGGAAGAGGATGTGCATTGGTCGACGCCTGGCAGAACTGCAGCTACAGCTGGCCATGTGCTGGTTGGTCAGAGATTACGAGATTGTCGCAACAGATAATGAGCCCCTTGACGTGATTCATTCTGGGCTTTTGGTTCCTAACAGAGAACTGCCAGTGGCCTTCATCAAAAGATGAGGCCTTATGTTCATCTTCTCTGGAAATGGCTACCGAAAAGACTCTACTCCTGTATTGACTCCCTGAATTGCTGCTGTGTACAGAAAGTATATCTATAATCTTTTGCCATAAATACCTCAAACTTATTTAACTAATGTGTAAACCTGCTAAACACTGACACGAAGAACAGTTAAAGTAT…	GCTGGTTGGTCAGAGATTACGAGATTGTCGCAACAGATAATGAGCCCCTTGACGTGATTC	Q07973	0	1,25-dihydroxyvitamin D(3) 24-hydroxylase, mitochondrial (Vitamin D(3) 24-hydroxylase) (24-OHase) (EC 1.14.13.n4) (Cytochrome P450 24A1) (P450-CC24)	CYP24A1 (CYP24)	Homo sapiens (Human)	1-alpha,25-dihydroxyvitamin D3 24-hydroxylase activity; electron carrier activity; heme binding; mitochondrion; oxidation reduction; oxidoreductase activity, acting on paired donors, with incorporation or reduction of molecular oxygen, NADH or NADPH as one donor, and incorporation of one atom of oxygen		0.322	0.154517	0.0713	0.7079		-1.86954	-2.4491	-2.02415	-1.12004	-1.06534	-2.16421	-1.27976	-2.45713	-2.40131	-1.53851	-2.05304	-2.33285
	85	An_u_17044|Protein phosphatase 1 regulatory subunit 12A (Myosin phosphatase targeting subunit 1) (Myosin phosphatase target subunit 1)_373-428	TTTGGTCGAAGCTGAGTCACCGCCTCAAGGAGGCTCAGAGGGAGAAGGACACTACAGGCGTGATGCGCTCCGCCTCAAGCCCGCGCCTCTCCTCGTCCCTGGACAACAAGGAAAAGGAAAAGGAGAAGGACAAAGGAACCCGGCTGGCGTACGTGGCCCCGACCTTCCCGAGAAGACTGGCCAGCACTTCTGACGTCGACGAGAAGGAGAACAGGGACTCCACAGCTCTGATTCGTAGCGGCTCGTACACTCGGCGACGGTGGGACGACGACCTGAAGAACAGCGAAGGAAGCTCCTCCACCAACCGCACCTCCAGCTACCAGCGCAGCACGTCGCACACGCTAGCGCTAGGGCGGAGCGGCAGCACGCGGGACGTGCCGGCCAAGTCTTCGTCAACCT…	ACGTGCCGGCCAAGTCTTCGTCAACCTCCAGCTTGGACCCTAACACCTGTAATACT	Q9DBR7	0	Protein phosphatase 1 regulatory subunit 12A (Myosin phosphatase-targeting subunit 1) (Myosin phosphatase target subunit 1)	Ppp1r12a (Mypt1)	Mus musculus (Mouse)	cytoplasm		0.4294	0.188575	0.0276	0.693		-0.66518	-0.3879	-0.25012	-0.31507	-0.45485	-0.05297	-0.38671	-0.2992	-0.28333	-0.62756	-0.38708	-0.29294
	86	An_u_9015|Cytochrome P450 4B1 (EC 1.14.14.1) (CYPIVB1)_39-89	AAATCGGCCGAGGGCCTTTGACCCACTGCGTTTCCTCCCAGAAACGTCTCTAAGAGGTCGCCTCATGCATATGTGCCTTTCTCCGCCGGACCAAGAAACTGCATCGGCCAGACGTTTGCTATGAATGAGATGAAGGTGGTGACGGCCCTCACGCTAAAGCGGTACCAGCTAATGGAGGACCCCGAAATTAAACCCAAAATGGTTCCCAGGTTGGTTCTCCGCTCACTTAATGGGATCCATGTCAAGATTAAACCCGTGGAACCAGATCTGTGATGGAGAAAAAAGTTGTTAAAGTTAAAGGGAAACAAATCCTAGCATGGTGATAACTCAGGTAGATTAAAGTCTAAGGGACATTTTTATAGATTTTTACACTAATGCCTCCTAATGATGAAATTTGTT…	CAGAAACGTCTCTAAGAGGTCGCCTCATGCATATGTGCCTTTCTCCGCCGG	Q64462	0	Cytochrome P450 4B1 (EC 1.14.14.1) (CYPIVB1)	Cyp4b1	Mus musculus (Mouse)	aromatase activity; electron carrier activity; endoplasmic reticulum membrane; heme binding; microsome; oxidation reduction		0.5585	0.224511	0.3956	0.4294		0.380238	0.535418	0.459688	0.541842	0.759642	0.671927	0.405534	0.223051	0.49546	0.670326	-0.0627	0.794432
	88	An_u_17292|Ras-related protein Rab-3D_456-509	TTGCTATGAACTCACCAGCCAGGAGTCCTTCTGTGCTGTTCAGGACTGGGCAACCCAGATCAAGACCTACTCCTGGGACAGCGCGCAGGTTGTGATGGTGGGCAACAAGCTGGACCTGGAAGACGACCGGCAAGTCCCAAAGGAGGACGCCCAGAGACTGGGCTACAGAGCTCGGTTTCCACTTCTTCGAGGCCAGCGCTAAAGACAACGTCAACGTGAAGCAGGTCTTCGACAAGCTGGTGGACCTTATCTGCAAGAAGATGAACGAGTGTGTCAACGGCGATGCCGGCCAGCCAGTCAGTCAGAGGGCGGACGGCTTGAAGGACGAGCCTGCGACCAGTCAGGGAGGCTGTGCTTGCTGATGGCCGATGGGAGCTAATGGCAGCGCTCCTCGCAACA…	CCCCGAGGCGGTTCAAGAGCTCGCCCATAATTTCCTTCAGACTGTTAGCCAGTA	O95716	0	Ras-related protein Rab-3D	RAB3D (GOV) (RAB16)	Homo sapiens (Human)	GTP binding; GTPase activity; exocytosis; plasma membrane; protein binding; protein transport; small GTPase mediated signal transduction		0.6158	0.238791	0.1723	0.3667		-0.80879	-0.48181	-0.51256	-0.55024	-0.71412	0.054752	-0.64227	-0.07644	-0.35521	-0.61491	-0.30842	-0.59376
	89	UnAn_23682|_142-201	TTTTTATTTGCAATTACAAACGTNGTTCTTTGCTTGCAGCAATAATGGGACAAAATTCACTCATAACTTTATATAGACTTGTGTCTCTCTGGAGTCCCAAAAGCCTTAATAAAACTCTTTGCGATCCTTTCCTGTTCAGATCAGAGCCGTGTTGCTCCTGACCGTGTTGTCTCACTGGTACTATTTACATTTCTAGATTGTAAAAGTTAGGAAAGATTTAGGTTGAAATTTAACCCCAAAAATGTGGTAAATCACAGATAACTCATAATTTAACATGGGAATATTGCTTCTTAGCACAAGATTGGTTTGAAAAGCTTTTTCTCCCTTAAGAACTAAAATCATCATTTAAAAACATTTTTTTTTTGTATTTCCTCAGGTAGTTTTTCTTCTGATTTTGAA…	CAGAGCCGTGTTGCTCCTGACCGTGTTGTCTCACTGGTACTATTTACATTTCTAGATTGT	0	0	0	0	0	0		0.7114	0.265111	0.8128	0.7619		2.26154	2.49364	1.85585	1.75419	2.07475	1.56905	1.44318	2.14844	2.11739	2.14467	1.78382	2.50067
	90	AN_v_5904|Calmodulin (CaM)_497-554	TCGGCATTACTTGTCGTTTGCTGCGAGTCGCGGAGACTTTTTCTGGGCTTTTTCCTTTAAACGGAGCTTGTGGTGAAGTAGCTGCTGCACCGACGCTGAGATGGCTGACCAACTTACAGAAGAGCAAATTGCTGAGTTCAAAGAGGCCTTCTCGCTCTTTGACAAGGATGGCGACGGCACCATCACCACCAAAGAGCTGGGCACAGTCATGCGCTCTCTGGGCCAGAACCCCACAGAGGCAGAGCTGCAGGACATGATCAACGAAGTGGATGCCGATGGAAATGGCACGATAGACTTCCCAGAGTTCCTAACCATGATGGCCAGGAAGATGAAGGACACGGACAGCGAGGAGGAGATCAGAGAAGCATTCCGCGTCTTTGACAAGGATGGAAATGGGTA…	GGTGACGGACAGGTCAACTATGAAGAGTTCGTACAATTGATGACGGCGAAGTGAAGGC	P15094	P27482	Calmodulin (CaM)	CMD1	Achlya klebsiana	calcium ion binding		0.8728	0.304156	0.1541	0.7693		2.87378	3.37506	3.45855	2.77323	3.26578	3.34753	3.17346	3.26306	3.40985	3.38013	3.03167	3.46528
	91	UnAn_28709|_113-172	TTTAACATTTTGGGGCTTTGGTTCTTTTGGATGCTAAAGGGGTCATATCNGGGGCATTTCTAATTAAACGTTCTGAAGTTCTCCCACAGAAAATGTCCCTCCTCTGCCTTAAGCTGCTCTCAGGATGTCTGTGCACGGCAGGATTTGACTAAAATAAAGTAATAATCATCGTTTTGTAAGG	GCTGCTCTCAGGATGTCTGTGCACGGCAGGATTTGACTAAAATAAAGTAATAATCATCGT	0	0	0	0	0	0		0.002	0.00452722	0.3147	0.007		2.26882	2.05368	2.14167	2.5613	2.78463	2.2595	2.33958	2.18258	2.33363	2.00092	1.54465	2.45648
	92	An_u_12004|Heterogeneous nuclear ribonucleoprotein G (hnRNP G) (RNA binding motif protein, X chromosome)_547-599	ATGGGGAAGAGTAGTGCCTCCTCCATGCATCCTCGGAGCCGGGGACCTCCAAGAGGACCTCGTGGGTCAAGGGGAGGCATGAGGGGTCCCCCATCTAGAGACTACTATGATTCAGAAGATGGAGATGGCTACTTTGATCGGATGTCGTCCAGAGGGCCCCCTCCAATGAAACGAGGTCCCCCAGTTCGCAATGGAGGTCCTCCCCCCAAGAGGTCTGCCCTATCTGGTCCCATGAGCAGGCCTTCTATGTCCAGAGACCGGGATCCCTACGGCCCCCCACCTCGCAGAGACTCCATGTCCAGGAGGGACGATTATCAGTCACCAAGAGACGACCATTACAACCCTAAAGACGGATACTCTAGTCGTGATTACAGCTCAAGGGACCGGGACTACGGACCT…	TACCGAGATTCCTATGATGGTTATGGTAACTCTCGCAGCGCCCCACCCTCACG	Q91VM5	0	RNA binding motif protein, X-linked-like-1	Rbmx11	Mus musculus (Mouse)	RNA binding; RNA splicing; mRNA processing; nucleotide binding; spliceosome		0.002	0.00452722	0.0238	0.4918		1.08081	1.65462	1.97327	1.62256	1.30184	2.29182	1.40132	1.55995	2.1468	0.895547	0.806479	0.829433
	94	An_u_13694|Myosin light polypeptide 3 (Myosin light chain 1, slow-twitch muscle B/ventricular isoform) (MLC1SB) (Ventricular/slow twitch myosin alkali light chain)_167-217	AGTCGGAATCCTGGCTGCACCAGCGGNCCAAAGCCCCAGAACCGGAGCGCCCTAAGACTCCCGAGTTTGACCCAACATCAGTGACGCTGGAGTTTACCCCGGAACAACTCGAGGACTTCAAAGATGCGTTCCAGCTGTTTGACCGAACGCCAACCAGTGAGATGAAAATAACGTACGCTCAATGCGGTGACCTGATCAGGGCTTTGGGCCAGAATCCCACCAATGTAGAGATCATGTATGTCCTTGGGAAGCCCAAACCTGAAGATATGCAGACCAAGATGCTTGGACTTTGACCAGTTCCTCCCAATTTACCAACACATCTGCAAGGCCAAGGACCGTGGAACATTTGAGGACTTTGTTGAGGGTTTGAGGGTGTTTGACAAGGAGGGGAACGGCACG…	AATAACGTACGCTCAATGCGGTGACCTGATCAGGGCTTTGGGCCAGAATCC	P09542	0	Myosin light chain 3 (Myosin light chain 1, slow-twitch muscle B/ventricular isoform) (MLC1SB) (Ventricular/slow twitch myosin alkali light chain)	Myl3 (Mlc1v) (Mylc)	Mus musculus (Mouse)	calcium ion binding; motor activity; myosin complex		0.002	0.00452722	0.2692	0.7414		1.85004	2.14256	1.7919	0.224053	0.750677	0.767506	1.85794	1.80333	0.887455	2.03306	2.22854	1.36577
	95	An_u_12970|microfibrillar-associated protein 1 [Mus musculus]_296-355	TTCGGACATGGGGCTCAGNAGAGCGCTCAGAACACAAGTTCTTCAAGCAGAAGGCGGCGGGCGTGAGGGACGTGTTTGACCGGCCCACGGTGAAGAAGAGGAAGACATAAGGTCACCCTCACAGCGTTCCTGCCGCGTGGGTCTGAAGGTCCAGGAGCAGCACATGAACTGGTTCTACTGCTGTGTTCTGCCAGGATTAATCCATCTATAAATATAAAGCAGCAGCTGGACATGTGGGAGGAGGAGCAGCCTGAGCTGTGATTTTTGTAAATAACCTGATAGTCATGTTTGGTTTGTGGGATTTTCCCCACTGCTTTCGTTTCCCTGTTATAATTGTTTGAATTAAAGACGCTCGTTTTTACACC	GTGGGATTTTCCCCACTGCTTTCGTTTCCCTGTTATAATTGTTTGAATTAAAGACGCTCG	Q9CQU1	0	Microfibrillar-associated protein 1	Mfap1	Mus musculus (Mouse)	proteinaceous extracellular matrix		0.0222	0.023951	0.4071	0.398		0.615015	0.336874	0.165835	-0.28467	0.312119	0.222206	0.559032	0.677225	0.740579	0.284174	0.690354	0.752545
	97	An_u_17155|Purpurin precursor_1-55	ATACTGAGGGTGAATCGACCCGACTACGACAACTATGCCATCACCTACGCCTGCCGCTCCCTAAAAGACGACGGCTCCTGCGAGGACGGCTACGCCCTCGTGTTTTCCAGGAACCCCCGCGGCCTGCCCCCGGCAATTCAGCGCGTAGTCCGTCAGAAGCAGGAGGAAATCTGCATGGCCGGACAGTTTCAGCCGGTCCTGCAGTCCGGGGCCTGCTAAACAGATTGAAAGCGAGGGGGAAAGGGGAGCAGGAGCATTTGCCAGTCAGATGCGGTCTTTGTGGTTCGAGGGCAAGCAGACGGAAAAGTTTGAGTGTGCCTGTGTGGTGAAAGATTGTCCTGTGAGGGCGAGGGAGTTGGAACATGCAGAGATTGACAGGAGAAGAAGATTTCTTTCTTC…	ATACTGAGGGTGAATCGACCCGACTACGACAACTATGCCATCACCTACGCCTGCC	P02753	0	Retinol-binding protein 4	RBP4	Homo sapiens (Human)	proteinaceous extracellular matrix; retinal binding; retinol binding; transport; transporter activity		0.0628	0.0504678	0.1491	0.5154		1.07588	0.623606	0.451175	0.813795	1.4056	0.730093	1.16284	-0.29284	0.118737	0.437152	-0.12099	-0.19459
	98	UnAn_23217|_28-83	TTGTCCGGAAGAAAGGGGAAACAGCCGAACCAGTGCGACTCAACACAGGTTGATCGAAACCACAACCTAAAACAGCTCAGCCCAATGGTGTGACTGCTGATAAAAGCTTGCGCCTACGTGGTGAGGAAGATCCGGGCTTCTGCCTCTGACGAAGAGCGAGAGGAGAAACCCATCCGTACACCATGTAGTGCAAAAGCTCAAAAAAAATCGGAGCGAAAGTCGATGGAATCTTCCTCGATGGCAGCCCTGAACCCGGGCCGCGATGAAGGTTTCCACGGAGCAGCAGCAGCAGCAGCAGGGACGTCCTCTGGGGCCTCGGTGGAGAACTGTGGCTCCTGACGTTAAAGAACTGGGTGGACGCTGGGACTGTGGCCGACTCATTCTGAAAACATCCTTTAT…	AACCAGTGCGACTCAACACAGGTTGATCGAAACCACAACCTAAAACAGCTCAGCCC	0	0	0	0	0	0		0.4946	0.206555	0.2434	0.7202		3.84836	3.45534	3.67014	3.18536	3.62814	3.02711	3.76879	3.93367	3.14669	3.18668	3.74486	3.21431
	101	An_u_9006|Cytochrome P450 3A40 (EC 1.14.14.1)_3-54	CCGCTTATTAAACGTGTTGGACCCGGCTTCGCGGTAAGATGCCCTTCGTCGACTCCAGAGCACCTGCCCGCCAGCAGCTTCCCGGAGGCTTTCCTGGGCCGGGTCTGCTCCGCCGCCGCCGCCGCCGCTTGGGGAAACCCGGAGGACCAGGATGAACGTGGTGGTCCATCCAGGGTCTTCCCATGCTGGTGGCCGGCTCCTGCTCTCCGTGCGTGGTGGTGTCGGTGTCGGCCATCTCTGTGACGGACACCGCCGAGAAGAACAAGGAGCACAGCGCCAAGATCTTCGGCTTCCTGACCAAAGAGCTGGGCCTGGCTGAGGACAGGATTGTGATTCAGTTCCACGAGCTGCAGCCTCAGGTCGGGAAGAAGGGAACCGTGATGAGCTTCCTGTGAAGAA…	GCTTATTAAACGTGTTGGACCCGGCTTCGCGGTAAGATGCCCTTCGTCGACT	P30046	0	D-dopachrome decarboxylase	DDT	Homo sapiens (Human)	0		0.0444	0.0394614	0.0161	0.2807		0.274095	0.448033	0.484522	-0.09874	0.37441	0.03421	0.383319	0.836536	0.185992	0.766692	0.86663	0.097727
	103	AN_v_17399|Rho-GTPase-activating protein 12_176-231	ACAGCCTACAACAACCCACCACTGACCCATGAAGCTGCTCTTCAACCACCTGCAAAGAGTTCTGCTTTTTTCAAAGAAGAATCTGATGTCCACTCAGGGTATTGTTATTGTGTTTGGGCCGACACTGATGTGGCCTGAGCTGGATGGAGGAAACATGGCGGTCAACATGGTTTACCAGAACCAGATCGTGGAGTTCATCCTCATCGAGAGTCGAGAGATATTCAGCCTTGATAAAAAGTAAGAAGAGCAGGAAGTCAGATGAGACTGATGGACTCAGATTCCCTCATCACCAGTAGAAAATCATTCAACTGAAGCAGCGTTTGGTTGCCTGGAGTGTAAAAAGAATTAAATGTATTGAAATGTTTGATCATTAGTCTTTTTTCATACACAAACATGTGA…	CAGAACCAGATCGTGGAGTTCATCCTCATCGAGAGTCGAGAGATATTCAGCCTTGA	Q8IWW6	0	Rho GTPase-activating protein 12 (Rho-type GTPase-activating protein 12)	ARHGAP12	Homo sapiens (Human)	GTPase activator activity; intracellular; protein binding; signal transduction		0.1677	0.0983431	0.2446	0.2616		1.60096	1.42559	1.50672	0.899011	1.32208	1.46772	1.46796	1.56145	1.40692	1.13944	0.980133	1.60481
	104	UnAn_28745|_291-345	GCCGGAGCAGTCTGCATCCTTAATGCAGGGGTCAACGAACGGTTCCAGTCTCACCCCCTCAGAGAGTGAGGATTCTCATTTAGAAATGTACCTCCAACATACTGGACAGATCCTAATGCAGTTACCAGTTTTGTGGTATTGCTTTAATATTAGACTAAAATTCTTGCCGTTTAAACGCGGTACAGAATACTATATCGCTCTACAAATTTACCTTTTCGACGTAATAGGGCCGTGTATTTTGAAGTATCTGCTACAAGCTCAGCTACCTGCTGATTTGCTGCTAGACTAAAGCACTGAGGCCGATGGAAGGGGGTCTTGGCAGCTACATAACTACAGTCTCTAGGATTAGTTGACAGTAGGGCCTTCAGAGCATCGTGACGACCCAGTATTAAGTTATCC…	GCACTGAGGCCGATGGAAGGGGGTCTTGGCAGCTACATAACTACAGTCTCTAGGA	0	0	0	0	0	0		0.1535	0.0924347	0.361	0.313		-0.85506	-0.58269	-0.38047	-0.44487	-0.44634	-0.06868	-0.278	-0.52697	-0.37146	-0.45595	-0.49804	-0.63648
	106	An_u_16876|Protein C14orf112 homolog precursor_405-454	AAAGGTAAACGCAGCTGTGACCTGCCTTCTCACATTTGACAACAGAGGGACATGTAGCTGAAGAAAGAAGTCATGTTTAACTTGAAGACGCTGCACAGAAACAAAACGGTCAAATATGGAGTCCCCATGCTGTTGCTGGTCGTTGGCGGCTCCTTTGGCCTGCGGGAGTTTGCCCAGATCCGTTATGATGCCCAGAAGATCAGAAAACGGCTGGATCCTTCACTGGAGGCTCAGGTGAATGCGCAGAAGCAGACAGTCATACTGGAGGAGGAGTATGAGAAGTTGAAGGAAATTCATTTGGACGAGTGGAAAAACATCCGTGGTCCTCGTCCCTGGGAGGACTCCAGGGAGTACCAGGAGCAGCAGCGCAGAAATCTGAGCAAAACAGACTGAGGCTCC…	GAGCTCACTGCACACGCACCGCAGAAACACAAGATCACACAAGACAGTGC	Q9CR63	0	Cytochrome c oxidase assembly protein COX16 homolog, mitochondrial	Cox16	Mus musculus (Mouse)	integral to membrane; mitochondrial membrane		0.2509	0.130325	0.1148	0.8607		1.92445	2.11275	2.00199	1.63812	1.78148	1.61873	1.71674	2.20143	1.69021	2.09737	2.24465	1.67484
	109	UnAn_27936|_135-192	TGGCAGAAGGCTTCCCTTAAAGCTTCTCAGACTTTTGCCCCCCCAGAAAGCAGAATCCTCCAACTAAACATCAGACGCTCTTTTCTGTTCTCTGGTAGAAACGTTTATTTGCAGTTAGTCTTATTTTATAAAGCAGGCGTCGGTCCTCCAGAGTCCTGAGTAATGCTAGGAAGGTGTCTCCCATGAAGAGAGGGTGGTTGTTTGTTTTTTTTCAGTTTAATGATCAAGCTGTTGTTGACGTTTTCTCTTCATCAAATGACGGCCTGAAGCAACTTGTTGCAACCTTAATGTCCCGTCTAGAAACTGCAGCCTCCTTCTATATGTGACCTGCTCAGGCTCTCCTCCTTTCTTCACAATCGAGCTACATCCTTCATATGTTTTGCTCTGGAAGTAATGTCT…	AGGCGTCGGTCCTCCAGAGTCCTGAGTAATGCTAGGAAGGTGTCTCCCATGAAGAGAG	0	0	0	0	0	0		0.3173	0.152963	0.5881	0.8331		1.40903	1.44924	1.46165	1.32967	1.1455	1.08666	1.03816	1.39934	1.68993	1.54398	1.52456	1.94233
	110	UnAn_29799|_327-386	CAAGGCAAGGCAGAGAGGAAGAGAGNAAGGAAGGAAGGAGATTGATGATTTAGAATGGAAGAAGGTTCTACCTAAATGGCTGCTCATCTGTTACACGTTGGGCATGCACCAGATTATTGTTACATATGTTACAGTTTATTTTAATACTGTCTATGAATCATTTTTACTTTTCAGGCTTTATTTATTTCATCAGAACTGTTTACAAACATATTTACTGTAACACTGAGTCGTATTGCAAGTAGGGGTGGGCGATATGAACTTTAAATCTTATCGTGATATATTGTAGTACTATTGTGATAATGATAAAAGTGATGATAAAAGACAATTGCCAGCTTCTTGTAGTCTTTTTAGGTAACCGTGGCAGTGATTTCATGTCAATTACGGCCCCATAAATACAAA…	TGCCAGCTTCTTGTAGTCTTTTTAGGTAACCGTGGCAGTGATTTCATGTCAATTACGGCC	0	0	0	0	0	0		0.3338	0.158051	0.3562	0.7387		0.239429	0.141818	-0.05564	-0.21088	-0.19121	0.188692	0.002665	0.285864	0.482906	0.22699	0.087004	0.702244
	112	UnAn_27370|_126-185	GGGCAACATTTCCTGTCGTGTCTGTTTTTGANATATATATTTTATTTTTTTTGCACTGCTGCTTCGAACCGCATTTCAGATCATGAGGACGTTGTGATCAGAGCTCGTTTTTTTGTACATCTGCTTCCTGTGTCGTGTTTATCCTCCTAGCGATGTCTGAAACTGAATCTCTGCACATGATGGAATAATCTGGACTCTTGGAAGTCCTTAACTTGACTGTTTTGTATGTTTCTATCGTCTGTCGACTATATGATCCTGGCCTTCAGCAGAGAAATACTTGCTTTAATTTTGTCTGTTTCACTGGTTGGTGATGGTGCTGCATAAAACACGAACGCTCCTCTGCTGTGCTGAAAACTTGGTGACAATAAAGACAACGTCTGC	TCCTGTGTCGTGTTTATCCTCCTAGCGATGTCTGAAACTGAATCTCTGCACATGATGGAA	0	0	0	0	0	0		0.5616	0.225425	0.0296	0.9571		-0.59528	-0.4971	-0.09355	-0.40286	-0.4836	0.386073	-0.1856	-0.09991	0.110695	-0.41857	-0.29794	0.076649
	115	gi|68756551|gb|DR441341.1|DR441341 Fh_mx0_64g02_SP6 Killifish Multiple Tissue, Normalized Fundulus heteroclitus cDNA clone Fh_mx0_64g02 5' similar to gb|AAT64078.1| claudin 1 - Takifugu rubripes. Score = 130 bits (327), Expect = 3e-29, mRNA sequence_44-103	CAACACGGTCCATACGTGACCACTGACCTTAACGTACACGATTACCTTTAACTTCCTTGAACTCGCCGCTTTTACCCGGGCAGGATGGCCAGCTCTGGACTGCAGATCGTTGGTTTTCTCCTCTCCTTAGCTGGAGTCTGCGCAACTATTGCCGCCACTTTCATGGTCGAGTGGGGAAAGGAGTCTCAATCCAAGTATCGGAACTATGAAGGTCTGTGGATGAGCTGCAGCGGCACCTCCGAGAGAAGCACCTGCGAGATTTACAAGAATTTATTGAAGCTGCCGACTGAGATCCAGGTAACTAGATCAGTGATGGTGGCCAGCCTCTTCTTCGCTGCCATGGGGCTGATCATTTCAGTATTCGGAATGAAGTGCACCCGCTTCATGGATGCCATGCCC…	ACCTTTAACTTCCTTGAACTCGCCGCTTTTACCCGGGCAGGATGGCCAGCTCTGGACTGC	0	0	0	0	0	0		0.4669	0.19881	0.5031	0.5981		0.649415	1.19576	1.60704	1.06898	1.35238	1.32146	1.9444	2.0234	1.01265	0.86802	1.47321	0.951613
	117	An_u_6660|collagen, type XXV, alpha 1 isoform 2 [Mus musculus]_338-388	CGNCGAGGGAAAACCGCCGGGACGTGAGGAAAACGCCAGGGCTTGGGGAAGAGAACGCCGGGGCGTGGGGAAGAACGCCGGGGCGCGAGGAAAGAAAACACCGGGACGCGAGGAAAACGCCGGGGCGCAAGGAAGAAGAATGCCGGAGCGCAAAGGGAACGCCGGGGCACAAGGGAAACAGGAATATCTAAAACACCAGGGAACAAGAACGGAGGGCGTACCAACACGCCGAGGAACTGAGAAAAGAGGGCGTCCTAACACGCCGGGGAACCACAAATCAGAGGGCGTCCTAACACGCCGGGAAACCGAGAATCANGGGGCGTCCTAACACGCTGGGGAACCGAGAATCAGAGGGCGTCCTAATACGCCGGGGAACCGAGAATCAGAGGGCGTCCTAAC…	GAACCGAGAATCAGAGGGCGTCCTAATACGCCGGGGAACCGAGAATCAGAG	Q99MQ5	0	Collagen alpha-1(XXV) chain (CLAC-P) [Cleaved into: Collagen-like Alzheimer amyloid plaque component (CLAC)]	Col25a1	Mus musculus (Mouse)	beta-amyloid binding; extracellular space; heparin binding; integral to plasma membrane		0.0026	0.00529684	0.1541	0.1148		4.06632	4.41953	4.17715	3.2758	4.35624	3.81589	3.28435	4.2579	4.07005	5.11237	4.40432	4.6882
	119	UnAn_27228|_33-91	ATAAACGGCATGGAGTAATATACATTTCTAAAGTGGATCAGCCTCGACTCGCTGTGGGGAATTTCTATTCACCCCTACCTTCATTATGTGATCCACTTTGCATACTTCATTGTGACGACTTTGTGCTCTCTGACTCTTTCCAATAAAAAGATGTGATTTCCTTTTCCGCAAGCTTCTCGAGGATATC	GTGGATCAGCCTCGACTCGCTGTGGGGAATTTCTATTCACCCCTACCTTCATTATGTGA	0	0	0	0	0	0		0.79	0.284146	0.1371	0.7021		2.53095	2.23866	2.61368	2.32208	2.44495	2.66028	2.37596	1.98815	2.58242	2.24336	2.49634	2.49062
	121	An_u_5661|Beta-adrenergic receptor kinase 2 (EC 2.7.1.126) (Beta-ARK-2) (G-protein coupled receptor kinase 3)_285-336	GACAGATTTGTTCTGCAGTGTGAGAGCGATCCCGAATTCGTGCAGTGGAAGAAAGAGCTGAACGAGGCATTCACAGAAGCACAGAAGCTGCTGCGCCGCGCCCCCAAAGTGATCGGGAAAGGCCAGGCCGGCGGGGTGGAGCTCTCCAAACCTCCTCTCACACACCGCAACAGCAACGGGCTGTGAATAAAGGAGCACACACACATTTTCTATATATACACACACAAACATGTAGACACGCATATACACTGCGCAGCACCCCATTTCTGCAAGACATCGGCCCCAACTTTCACCACGACGCCTCGCAGTGTGTGTACGGACTCACCAACCCCTTACCCACGCTGCACGCTGACACCACCACGACGATCTGAGGAGGTTTACTCATTTCTTTTTGTTTCC…	AACTTTCACCACGACGCCTCGCAGTGTGTGTACGGACTCACCAACCCCTTAC	P26818	P35626	Beta-adrenergic receptor kinase 2 (Beta-ARK-2) (EC 2.7.11.15) (G-protein-coupled receptor kinase 3)	ADRBK2 (GRK3)	Bos taurus (Bovine)	ATP binding; G-protein coupled receptor kinase activity; beta-adrenergic receptor kinase activity; protein amino acid phosphorylation; signal transducer activity; signal transduction		0.0023	0.00490879	0.0897	0.6982		1.15998	1.34576	1.14325	0.336881	0.557476	0.8414	0.771549	1.44384	0.941435	1.18792	1.70341	1.24187
	124	An_u_17696|Serine hydroxymethyltransferase, cytosolic (EC 2.1.2.1) (Serine methylase) (Glycine hydroxymethyltransferase) (SHMT)_383-441	CGAAGTAGCCGAGGGAGAGTTCAGCAGCGGGTGGCAGAGGTCAGGGCAGAGGTGGAGGCTTTCTGCCGGGCAGTTCCCCATGCCTGGCCTTCCTGAGCTGTAGAGAACAGAAGACCACCCTCCTATACTTCTCAGATCAAAAGACTTGATGTCTTCAATACATTCCTGCAAGTACAAGTTTTCCCCTAAAGCTGATTTTTCTCAATGGATGGGAAATTATTGTTAGTTGCTATTGTTACAGAGCTTTACTGTTTCAAACAGAAAGGTGATTGTTTTTCATAGATGGTTAGATGTTACGTTTAAATTAATGCTATAATTTTCCATCTCTGTGGAGTTTTCCAACAAACTGCTTCAGCTTGAAACTCAAACTTTGATTCACACATGGCTAATCAAGATGTC…	TGGCTAATCAAGATGTCTATGAATCCATACAATTTAATTAACTGGCCAACATTGCTGCA	0	0	Serine hydroxymethyltransferase, cytosolic (SHMT) (Serine methylase) (EC 2.1.2.1) (Glycine hydroxymethyltransferase)	SHM2 (ACR215C)	Ashbya gossypii (Yeast) (Eremothecium gossypii)	L-serine metabolic process; cytoplasm; glycine hydroxymethyltransferase activity; glycine metabolic process; one-carbon compound metabolic process; pyridoxal phosphate binding		3.1e-06	6.2345e-05	0.6111	0.2251		1.80839	2.06244	2.04504	0.629386	0.70236	1.20936	1.75766	2.29149	1.9629	2.53313	1.62281	2.18996
	125	An_u_18783|Thioredoxin, mitochondrial precursor (Mt-Trx) (MTRX) (Thioredoxin-2)_594-643	AAAAGATTCGGGATCCTGATGTCGGTTCAGCGGCGTTACCAACAGCAAGATGGCACACCGGTTCCTAGCGCGCAGAATCTGGACCCTGTCTGTGAACGAGCTCCGCTGCCTCCCATCGTCCACCGCTACCGTCGCCTCCTCTTCGTTTTCCACCTCCCTTCATTCTGTCCCGAACCGGGCGTCCTTCCTCGCCCCGTCACGCAGCCCTGCTGTCTCTCACGCCTCCCTCCGACGGGTCTCCTTCAATGTTCAGGACAATGAGGACTTCACAGAGCGGGTCATCAACAGCGACCTGCCCGTGTTGGTCGACTTCCACGCACAGTGGTGCGGTCCCTGCAAGATCCTCGGGCCCAGACTGGAGAAGGCTGTCGCAAAAAAGAAAGGCCGCGTTGCCATGGC…	TTATGGTGCTGTTCTCTAGGAAACTGGGCCGGTCCCACTCGGCCAACTCT	Q95108	0	Thioredoxin, mitochondrial (Mt-Trx) (MTRX) (Thioredoxin-2)	TXN2	Bos taurus (Bovine)	cell redox homeostasis; electron carrier activity; electron transport chain; glycerol ether metabolic process; mitochondrion; protein disulfide oxidoreductase activity; transport		0.0281	0.0282745	0.4942	0.7285		0.55558	0.679366	0.639116	1.22521	0.936851	1.23533	1.15521	0.555547	0.895215	0.574439	0.661214	0.713952
	126	UnAn_27956|_215-274	ACTTTAGGGACTGTCAGAAACGGTTAACTTAGCATGTAGACAATACCGCNTTGCTTTGTGGGAAACTCTTGAGATGAAATCATGACCCATTTTACTGCAGAAAAGAGTGCTCCTGTTAATGATTTTTATTTTATTTTTTACCAATATCCGTTAAGCCATTTTACTTGCAAGAATTGCTGTTTGTGCTGACGATGTATTTAATGTTTTCAGACATCTTTGTTATCTGTCAGGCTGTATGCTATTGTAAAGTGTATATACAGTTACATTGAATTTCTGAAACAAAGTTTTAAAATG	CTTTGTTATCTGTCAGGCTGTATGCTATTGTAAAGTGTATATACAGTTACATTGAATTTC	0	0	0	0	0	0		0.0631	0.0506052	0.3545	0.9278		3.10493	2.8532	3.00151	2.15314	2.42569	2.77838	2.78581	2.61986	3.03554	2.93562	3.14109	3.30971
	129	An_u_10872|Glycerol-3-phosphate dehydrogenase [NAD+], cytoplasmic (EC 1.1.1.8) (GPD-C) (GPDH-C)_427-484	GAAATCGGGGATCTGAATGTCCTCGGCGACCTTCCTGGAGAGCTGCGGCGTGGCCGACCTCATCACAACCTGCTACGGCGGCCGCAACCGCAAAGTAGCTGAAGCTTTCGTGAAGACGGGGAAATCCATCGAGGAGCTGGAGAAAGAGATGCTGAACGGGCAGAAGCTGCAGGGACCAGCAACAGCTGCTGAGGTTTACCTCATCCTCAAGCACAAAAACCTGGTTGATAAGTTCCCTCTCTTCAACGCGGTGTATCAGATCTGCTTCCAGGGCCACCCGGTCTCAGAGTTCATCAGCTGCCTGCAGAACCACCCGGAACACATGTGACGAGCTGAACCTGGCAGGGTGCCTTCTCAACGGGAACACGGCCACTTTTCTGTTCAAACTCAACGGAGCAT…	GACTCCACTCGGCGAATCCACGTTGAAGCCGCACAAGTGTTTAACAGTCTATTTCAGA	Q27556	0	Glycerol-3-phosphate dehydrogenase [NAD+], cytoplasmic (GPDH-C) (GPD-C) (EC 1.1.1.8)	Gpdh	Drosophila americana (Fruit fly)	NAD or NADH binding; carbohydrate metabolic process; glycerol-3-phosphate catabolic process; glycerol-3-phosphate dehydrogenase (NAD+) activity; glycerol-3-phosphate dehydrogenase complex; oxidation reduction; protein homodimerization activity		0.7865	0.283299	0.2068	0.3082		0.861013	0.833252	1.4774	1.30087	0.748721	1.36575	1.40548	0.797928	0.799306	0.960216	0.958571	0.851249
	133	An_u_18466|Splicing factor, arginine/serine-rich 7 (Splicing factor 9G8)_208-259	ATATCGGGATCCTGGATTTGGTCCTTCTCGTGGGAGTCTGGGAGACCCAGTAGACCGCCCGAGGGACCGCCGGTGCGTGGGCCGGAACGGGAAGGGGGAATCGGCCGGCAGCCGGGTCCGGGTCGAACCGTCCAAGGGGAAGCCCCGGCGGTCTCGCTACGAGAGGCCGCCGCCGCGCCGAACCGTTCGATCCAGAACGAACAAGTGCTACGAATGCGGACAGAAAGGTCATTACGCCTACGAACTGCCACCGCTACGGCCGGCGCGGCCACAGGAGCAGGTCCCGCTCCCGGTCCCGTGGGAGGCGCTACTCCCGCAGCAGGAGTCGCAGCCGGAGCCGAGGGAGGAGATCCAGGTCCTCTCCTCGTCGATCCAGGTCCAGCTCGCCCAGAAGATCCA…	CTACGAATGCGGACAGAAAGGTCATTACGCCTACGAACTGCCACCGCTACGG	0	0	Splicing factor, arginine/serine-rich 7 (Splicing factor 9G8)	SFRS7	Homo sapiens (Human)	RNA binding; nuclear mRNA splicing, via spliceosome; nucleotide binding; nucleus; protein binding; zinc ion binding		0.0192	0.0217306	0.0727	0.9123		0.07553	0.063643	-0.03912	0.042188	-0.16957	-0.24637	0.211363	-0.15084	-0.07957	0.560459	0.383862	0.083582
	134	UnAn_23759|_6-65	ACAATGGGCCCAGCTATTAACTGGGATCCTTCTATAGTCATCTAACACTGGCTGCGTTTCCACCGTCATTCTCAATACTGTGTGGATAGTTTGACATCAATAAATAAATCATAAAACTCC	GGGCCCAGCTATTAACTGGGATCCTTCTATAGTCATCTAACACTGGCTGCGTTTCCACCG	0	0	0	0	0	0		0.2141	0.116738	0.0004	0.3888		0.888475	-0.87151	-1.43295	-0.87334	-0.92646	-1.58104	-0.68505	-0.80542	-1.67342	0.348787	-0.98554	-1.14595
	140	UnAn_29755|_201-250	TTTTATTTCTNGGCATAGTGCACCTTTTTTTTATTATTACTATTATCGTTGTAACACTGATAGTGAAGACATATGATTTAATGTATCACTGTGCAAAATGCAAGCTCAAATCAAGAAACCGTCACGTGAAAATACGTTTTAGGCTTGTAAGAAAGGTATTGCTGAAGCATAAACTCACCCTTAAAGCTTTCTGTTATCTAAAAGACGTAAATCCATCTGGAGTGAACTGCCCTTGATAACTATTTTTAAT	AAAGACGTAAATCCATCTGGAGTGAACTGCCCTTGATAACTATTTTTAAT	0	0	0	0	0	0		0.0119	0.0155951	0.5794	0.3361		1.53713	0.868436	1.53293	0.475374	0.751984	0.502662	1.4213	1.23217	1.37652	0.836675	1.75017	1.88845
	141	An_u_17411|Ribonuclease T2 precursor (EC 3.1.27.-) (Ribonuclease 6)_184-233	TGTNGCGAAGAATCGGCACGAGCGTTTTTGATGCTCCATAGTCACAAAAAGGTCAGCCATGAGACTCCTCTTCCCTCTTTTGCTCTGTGTGGCAGCGGCTCTGTCCTCTGCTGTCATCACTTCACCACTCAATTTATGGACCAAATTGATCCTGACACAGCAGTGGCCCAACACTTTCTGTTCGATGGAGCATTGCCATCCCAACCTGAGCTACTGGACGGTACACGGACTGTGGCCCAATAAAGGGAATGACTGCAATTCTTCATGGCATTTCAACTCTTCTGAAATAGAGGACCTGCTCCCAAGACATGAAGAAGTGTTGGCCAAGACCTGCTTCACCCTTCTTCCTCTCAATTCTGGAAGTACGAGTGGTCTAAGCATGGAACATGTGCAGCTGAA…	GATGGAGCATTGCCATCCCAACCTGAGCTACTGGACGGTACACGGACTGT	O00584	0	Ribonuclease T2 (EC 3.1.27.-) (Ribonuclease 6)	RNASET2 (RNASE6PL)	Homo sapiens (Human)	RNA binding; RNA catabolic process; extracellular region; ribonuclease T2 activity		0.004	0.00724564	0.6866	0.6095		0.098342	0.754313	1.10407	1.65577	1.61976	1.17539	0.72998	0.459007	0.978435	0.241779	-0.01975	0.383252
	143	An_u_12860|Major vault protein (MVP) (Fragment)_237-292	CCCCCTGGGCTCACTCGAGAGTCAGCGCTTCAAGGAGATGATGGACAGCCTGGGCAGCGAAACGCTGAAGGAGATCGCCAGAGCCGGACCTGAACTGCAGGTGAAGATGCTGCAGTCTCTGGGGCTGAAGTCCACCCTGATCACGGACGGCTCGTCACCCATCAACCTGTTCACCACCGCTAACGGCCTGCTGGGGGCGCTGCCGGGACAGGCCCAGTGAGAGACACCAGCAGAGATGAGGAGACGTGACAAAGTTCCTTCCTTGGTTGAAGTCCTTCCAACAGAACGTGCCCACGGTTCTGCTGCAGCTGAGGAACCGGGTCTCCAGCTCATGGTGCTGTTTAATCCGTCTGAATGTTGGTTCTGCTGTCAGGCTCCAGATTGAAGTGTGTCCTGATG…	TGAGGAGACGTGACAAAGTTCCTTCCTTGGTTGAAGTCCTTCCAACAGAACGTGCC	Q9DGM7	0	Major vault protein (MVP) (Fragment)	mvp	Ictalurus punctatus (Channel catfish)	cytoplasm; ribonucleoprotein complex		0.9714	0.326999	0.6536	0.3695		2.49309	2.22644	2.17936	2.15748	2.28913	2.42312	2.54682	1.98144	2.31464	2.17594	2.42172	2.46488
	144	An_u_8958|Cytochrome c oxidase subunit VIIa-related protein, mitochondrial precursor (COX7a-related protein) (EB1)_56-108	TTCAGGTCCGGGGGTTGTGGAAGTGGCACCTTCCTCCGTCCTTCAGCAGGAAAATGTACTACAAATTACAGCGGTTTCACCCAGAAATTGACGGGCACGGCTCCCACGGTGGCCTACAGCCCCCAGGGGCTGAAGCAAGGCTTGCCTGCAGAGTCTCCGACCATGATCTTCTCCACACCCACCAAGATGGTGTCAGAAGCAGGGTCCACAGTGGAGTACCTGGGAGCGAACAAAGTCCCTGACCTCCAGAAGTTTTACCAGAAATCAGACGGCGTCCCAGTC	GTACTACAAATTACAGCGGTTTCACCCAGAAATTGACGGGCACGGCTCCCACG	O14548	0	Cytochrome c oxidase subunit 7A-related protein, mitochondrial (Cytochrome c oxidase subunit VIIa-related protein) (COX7a-related protein) (EB1)	COX7A2L (COX7AR) (COX7RP)	Homo sapiens (Human)	cytochrome-c oxidase activity; electron carrier activity; mitochondrial respiratory chain		0.6035	0.236202	0.6946	0.4688		2.81376	2.26408	2.453	2.66276	2.99469	2.78543	2.43291	3.00022	2.44189	2.90329	2.54252	2.54506
	145	UnAn_29235|_80-139	AACACCTTTGGCATAGAAAGATCGTCATTTATATTGTACGCTCTTTTGATTTCAGTACTTTTCTTTTTTTAAAGGCGTCCCCTTGGGTTCTGTCTCGTCATTATATCAACAGGCAGCAAATTCACGGCGCTAGATGAAGCACTTGTGTTACAGAAGTTGTTTACTCAAGGTGGGGGAAACGTCGGAAACAAACTCAAATGCATTTTGAACTGTATTTTCTGATCAGTTGTAGCTCCATTTGTTGCGTTGTCTGTGTGATCGTTCTCAGGAGTGAATTTATTTTTTTACCGACTCGTTAAAGGGACAAAAGCTGGATGCGTTGCCAGTGTTTTCCAAGGAGGTTCTCGTTCATTTTTAAATCCAATCCTCAGACTTTTTTAGGGAGTGCCTTGAGCATGG…	CCCTTGGGTTCTGTCTCGTCATTATATCAACAGGCAGCAAATTCACGGCGCTAGATGAAG	0	0	0	0	0	0		1.1e-05	0.000146233	0.3001	0.6806		0.509183	0.852289	0.894565	1.94592	1.69046	1.78114	1.01338	0.731888	1.50331	0.417173	0.615875	0.773906
	146	UnAn_29789|_10-59	AGCTAGGGCGTTATCTGAAGCCCGGATCCGTTCACGACGTACTCGACGACGACCAGGACGAAGACAACCGTCGAGGCAACCAGGACACGTACTGGTCGGAGAGGGACCGGCAGGTGATCAGTCCGTGTCGGGGCTTAATGAAAGCGGCCGCAAGCTTCTCGAGGATATC	GTTATCTGAAGCCCGGATCCGTTCACGACGTACTCGACGACGACCAGGAC	0	0	0	0	0	0		0.0742	0.0564755	0.9989	0.2093		0.550511	1.38725	1.3179	1.44325	1.58148	1.54363	1.27257	0.519323	0.879521	1.22897	0.966933	0.744423
	147	An_u_17774|serine/arginine repetitive matrix 2 [Mus musculus]_129-180	GNGNNTNGAGATCGGACGAGGANTGTGTANGGAGATGGTAACTGCTGCTAAATCGCCGGTGATAACTGCAAATAAACATCAATTTGACGTTTCCCCGTCGCATATGTTGTGTCATAGGATATTTATGACGTGCTACCTGTAGTACCTTGTTGCCATGTCAACCAGAGCGGAACGCAGGGTGTCCAAGCTCCTCGTCCAGGACAGATGAAGGGAGGTCAAGGAGCAAGAGATGACTGAGAGCTCAGGAAATGACTGTCTGGAAAAGCGTGGAATGCTGAAAGTTTANGACTCCTGAAAAGCTGCAAAAGTGAAAGATAAGGAAGAGAAAAAAGGAAGCGGAAACGAAACCGTAGCANATCGTCTTCGTCGTCGTCTAACTCGACGTCNTCGCCCTCCTCT…	CGTGCTACCTGTAGTACCTTGTTGCCATGTCAACCAGAGCGGAACGCAGGGT	Q8BTI8	0	Serine/arginine repetitive matrix protein 2	Srrm2 (Kiaa0324)	Mus musculus (Mouse)	RNA splicing; mRNA processing; nuclear speck; spliceosome		0.6326	0.243103	0.4594	0.9071		2.03497	2.02829	1.81938	1.66482	1.8626	1.90031	1.44791	1.78369	1.94719	1.77659	1.98035	2.09059
	149	An_u_9203|DNA polymerase delta subunit 4 (DNA polymerase delta subunit p12)_26-84	AAACAACAACATTACAGAGCTTTTATTGTGCATATGACAGGATTGATCACCATGACAACAAAGCGTGGATTGATAACTGATTCATTTAAGGTAGCGAAGAAATCAAAGAAAAGGGAAAAGCAAGAGAAGAGTCCCACACCTACTCCGTCTCAGCAGGATGCTGCTACAGCAGAGGAGGAGATGAGGAAGCTCAAACAGTTTGACCTGGACTGGAGATTTGGGCCCTGTACAGGCATCAGCAGGCTGCAGAGGTGGGAGAGAGCCAAGAGTCATGGTCTGGACCCACCTGAGGAAATCAGAGAGCTGTTGTTGGAAACACCTGCTTATCCTGAGTACTCCCTGAGTCTGTGGAGTGACTATCCTTTCTGAGGACAACATCATAAGGAGGAAGAAGATCCA…	TTGTGCATATGACAGGATTGATCACCATGACAACAAAGCGTGGATTGATAACTGATTCA	Q9HCU8	0	DNA polymerase delta subunit 4 (DNA polymerase delta subunit p12)	POLD4 (POLDS)	Homo sapiens (Human)	DNA replication; DNA-directed DNA polymerase activity; nucleoplasm; nucleotide-excision repair, DNA gap filling; protein binding		6.7e-08	5.53166e-06	0.953	0.6383		2.82771	2.61039	2.4089	1.09711	1.09002	1.0884	2.34862	2.29983	1.87174	2.49805	2.74934	3.15203
	151	An_u_15684|Prefoldin subunit 5_228-282	AAAATTCGGGCCGAGGGGCTTCCAATATGGCGGTGAATCTCACAGACCTCTCCCTTCCTCAGTTAGAAGGTTTAAAAGGCCAACTGGACCAGGAGGTTGAGTTCTTGACGTCTTCCATAAGTCAGCTGAAAATTGCCCAGAACAAGTTTGTTGAAGCAAAAGAAAGCTTGAATGTCCTGAGCCCAAACAATAAAGGGAAAGAGTTGCTTGTGCCTCTCACCAGTTCTATGTATGTCCCCGGGACGTTAAATGACGTGGAACATGTCTTAGTGGATGTGGGCACTGGATATTATGTTGAAAAGAACGTGGAGGATTCGAAGGCTTTCTTCAAGCGCAAAATAGACTTCCTCACGAAGCAGATAGAGAAAATTCAGCCAGCTCTTCAAGAGAAACACGCTA…	ATGTATGTCCCCGGGACGTTAAATGACGTGGAACATGTCTTAGTGGATGTGGGCA	Q8HYI9	Q99471	Prefoldin subunit 5	PFDN5	Bos taurus (Bovine)	prefoldin complex; protein folding; unfolded protein binding		0.2124	0.116215	0.5958	0.3752		1.49919	0.470229	0.629628	0.549278	0.395162	0.517659	0.546543	1.35232	0.882584	1.40949	1.06147	0.935311
	152	UnAn_28448|_26-83	ATGGATGCACACCTCCACACAGGATGGCTAGCCCAGCTCACGCAGGGGAAGCTGTCACAGAAACAAACACGAAAAACTAATTCNTGCTGAGGTGCTTTGAAATAAAAAGAACT	GGCTAGCCCAGCTCACGCAGGGGAAGCTGTCACAGAAACAAACACGAAAAACTAATTC	0	0	0	0	0	0		0.2334	0.12386	0.5377	0.0969		3.62683	3.70915	3.58517	2.92607	3.05219	3.65617	2.95855	3.54874	4.03214	4.55548	3.35968	3.54885
	154	An_u_12107|Histone H2A_28-78	CNCGTTCGTGAGACTACACTGCATTAAANTGCATGCGTCGCTCCTGTGTTCCTGCTCCTCTCTGGGATAAATCACCATCTATAGACATGTCTGGNATGAGGGAAAAGCGGANGCAAAGCCAGAGCCAAGGCCAAGTCCCGNTCCTCCCGAGCCGGGCTTCANTTCCCNGTCGGTCNGGTCCACAGGCTACNCCNCAAAGGGAATTATGCNGAGCGCGTTGGCTCCGGAGCCCCGGTGTATCTGGCGGCTGTGTTATATTATCTGACCGCCGAAATTCTGGANCTGGCANGCAACGCANCGNNGGACANNACGAAGACCCGGATCATCCCCCGCCACCTGCAACTGGCTGTGCNCAACGACGAGGAACTCAACAANCTGCTGGGATGTGTGNCCATCGCT…	TGCATGCGTCGCTCCTGTGTTCCTGCTCCTCTCTGGGATAAATCACCAT	P25470	0	Histone H2A.1	0	Pisum sativum (Garden pea)	DNA binding; nucleosome; nucleosome assembly; nucleus		0.597	0.234752	0.8077	0.981		1.59873	1.46383	1.62277	1.37668	1.40405	1.34452	1.61892	1.40323	1.6391	1.5056	1.7429	1.96104
	155	An_u_6168|CDK5 regulatory subunit associated protein 3_410-469	TGGGGACTGCGTAAAACTGTTCATCTTAATGTTTGAACTCAACGAAAAAGGGACAACCTGCCAGAGTTCTTTGTTTGAACAAGCGGAAAAACCATGGAGAATATTCAAAATCTCCCAATCGACATACAGACCAGCAAGTTGTTAGACTGGCTGCTGGATCGACGCCACTGTAACATAAAGTGGCAGAGTACAGTGAAAACAGTCCGAGAGAAGATCAACGCCGCCATTCAGGACATGCCCGAAAACGAGGAGATCAAGCAGCTTCTCTCTGGATCTTATATCCACTACTTTCACTGTTTGAGAATAGTGGAGATACTGAAGGGAACCGAGGCTTCGTCAAAGAACATCTTTGGCAGATATTCTTCGCAGAGGATGAAGGACTGGCAGGAGATTGTGTCG…	CAGACAATGTTTATTTAGCGGAGGTCGCCAGCTTGCTGATTCGAAACGTGAGCTACGAAG	Q99LM2	0	CDK5 regulatory subunit-associated protein 3	Cdk5rap3	Mus musculus (Mouse)	regulation of cyclin-dependent protein kinase activity		0.0758	0.0572213	0.9077	0.8744		0.931345	1.43295	1.39538	1.07248	1.0513	1.12262	1.15139	0.936407	0.827774	0.582161	0.649027	0.675345
	156	An_u_18608|Surfeit locus protein 6 homolog_110-167	TCAAGTACAGAAGGAAGAAGACATCCAGAAACGCAAGCAGGTTAAAATAGAGAAGAAGAAGGACAAAGCGAGAAAGAAGGGCCGAGTGCTGCCTGAGGACTTAAAGAAAGCCGCAGTTTAGAGGAAGATACGTTTCCTTATGCGGTGGATCTCTATGTATGGCAGTTATGTTGTTTTTACATGAAGTCCAACAGTACTCCTTGTCGACAAATTGATAGTTTCCTTCCTTTAAGGGAATAATACAATGTGTTTCATAATAAAATGATATTTTTGCTTATGCTGAATGTAAGTGAAATTCTGCGATGAAATGTCTTTATTTTGACCAAGTAAAGGAATTTCTTCCTTCCTT	GCCGCAGTTTAGAGGAAGATACGTTTCCTTATGCGGTGGATCTCTATGTATGGCAGTT	0	0	Surfeit locus protein 6 homolog	surf6	Fugu rubripes (Japanese pufferfish) (Takifugu rubripes)	nucleus		0.4399	0.191418	0.0721	0.5181		2.62606	2.14556	2.14116	2.57372	1.94378	1.96375	2.24608	1.69095	2.36406	2.43537	2.46485	2.3228
	159	gi|78709097|gb|AY533030.2||putative neuronal nitric oxide synthase mRNA, complete cds_4390-4440	ACAAGCATGCCTCGTCTCTAGAGAGGCAGAGCGCGTCGCAGTGACTTGGAGACGCTTTGGTTCAGAGAGCGAGAACTGTGCAGCCGCCACTGAAGCAGAGCGCAGGAGTTTTATCCCAACTTCACTGCAGCAGGTCGTTGAGACACAGCGACCTTGTTCTCGGGTGAAATATTCCTGGGGACAAACGCACAAGTGAGCACACGTCACAGACGAGCACAATGCAGGAGTCGGAGCCCACCGTCTGCCAGCTGCAGCCCAACATCATCTCAGTGCGCCTCTTCAAGAGGAAGGTTGGTGGTTTGGGCTTCCTGGTGAAGCAGAGGGTGTCCAAGCCGCCTGTCATTGTGTCAGACTTGATTCGCGGTGGCGCGGCAGAAGAGTGTGGCCTGGTGCAGGTGG…	GCACCTATGAGGTCACCAATCGGCTTCGCTCAGAGTCCATCGCCTACATTG	P29475	0	nitric oxide synthase, brain	NOS1	Homo sapiens (Human)	0		0.7595	0.276274	0.1766	0.9446		-1.44614	-1.25863	-1.08666	-1.27269	-0.87193	-1.03451	-1.34718	-1.37713	-0.82724	-1.20434	-1.16046	-0.73166
	161	An_u_12255|Hypothetical protein FLJ20718_506-559	GGAATTCGGCCCGAGGACGGGCAAACTTTGAAGGTCGACGGCGACTTCTCCGACCTGCTGCCTAGGGGCATGGAGGAGCTGAGGGAGGCAACGGCCTTGCTGACAGCCCAGCAAACGTCCTTGGAGATCATTGTCAACATGTGCTGCTCTGACGACCCTTCCGATGACGAGTGGGAGGAGGAATCGAGCAGCGACGAAAGCGACATGGGCCCTGACGGCCTCTGTGACGGCGCGTCCGTTCTGATGTCTCCGCTGTGCTTGTCAGCTGAGGTTCAGGGCGCCTTGATCAACCACAGCTTACCAGAAAAGGTCCTGAAAAAGACAGCCTTCCCCAGACAGGAAGCCACTAACGTGTGCCATGAAAATCCATCCTGGAGAGGTCTGATGAAGAGGATGCAG…	CCTCACTGGTCTTTGGCGCTGAAGAAATCCCCAAAGATGAGGAGTTCCTTGAGG	Q7Z4Q2	0	HEAT repeat-containing protein 3	HEATR3	Homo sapiens (Human)	binding		0.0002	0.000904139	0.1113	0.3225		-1.48258	-1.17354	-0.92614	-0.34586	-0.61263	-0.48227	-0.64643	-1.23327	-0.51082	-1.23315	-1.20889	-1.05567
	169	UnAn_28450|_199-258	ATTCTTCGCCTTCTGTCACACCAGGTTTTTTTCTTTTTCTTCTTCTTTTACTTAGATGTTTTTGATTAGAAATACAAAATTATTGCTGTAAATTTGTTGGACCGTTGTTTTATTATTTTGGGGAGTAAATAATTATTATAGAGAGAAAGACGCTGTGGGCAGAGTGAGAAGATGAATGGGTTCAGTTTCATCAGTCAGTGAGTTGTTTTTGCTGTAAATCAATGACTGAAATTATAATGATAATAAAGATCCTCGGTGAAC	TGAGTTGTTTTTGCTGTAAATCAATGACTGAAATTATAATGATAATAAAGATCCTCGGTG	0	0	0	0	0	0		0.1469	0.0896999	0.1898	0.6545		0.442468	0.457557	0.210933	-0.10601	-0.00297	0.454593	0.431107	0.585488	0.76453	0.251019	0.408775	0.979574
	171	An_u_16864|Protein arginine N-methyltransferase 3 (EC 2.1.1.-) (Heterogeneous nuclear ribonucleoprotein methyltransferase-like protein 3)_250-305	GAAATCGGCCCGAGACCCACAGACCCACATGGGCGAGGAGATGCCTGAACTCTCTGACGGAGATGATGATGATGTGGATGACGATGAAGAGCAGTGGCGGTGGATGGAGGAGGAGGAGAGTCAGACAGTTACCTGTTTGTTTTGTGACAAGGTGCTGGGTTCTGTTTCTGCAACCCTTCAGCACTGCTCAGCTGAGCACCAGCTCAACCTTGTGAACATAATAAAGAAACACAGTTTGGATGACTACGGTTACATAAAAATGATCAATTTCGTTCGCTCCACAAATTGCGGTCCGTCGTGCCTGATGGAGCCGTCGGACGGCCCCTTACCCTGGGACAGTGAAGACTTCCTGAGACCTGTCCTCCGGGACGACCCGCTGCTACAGACAGACCCGGAGGA…	TTACATAAAAATGATCAATTTCGTTCGCTCCACAAATTGCGGTCCGTCGTGCCTGA	O60678	0	Protein arginine N-methyltransferase 3 (EC 2.1.1.-) (Heterogeneous nuclear ribonucleoprotein methyltransferase-like protein 3)	PRMT3 (HRMT1L3)	Homo sapiens (Human)	protein-arginine N-methyltransferase activity; zinc ion binding		0.48	0.202561	0.7927	0.525		-0.41232	-0.2193	-0.0414	-0.21947	-0.14718	-0.19581	-0.12549	-0.41353	-0.53891	-0.262	-0.34685	-0.61964
	172	An_u_16860|Proteasome subunit beta type 9 precursor (EC 3.4.25.1) (Low molecular mass protein 2)_284-336	TGGGACTCTGAATATTTGAGTCTAAGCTAGCTTCAGTCCAAAAGGCTTAGATAAGCATTATTAAGCTTCATCTGAGTATTGAACCCCCTGAAACGTCCCTGCGCGTCGCTTTGCCTTCAGCTCCTGTCGGTTGCCGGGTTTTACCGTCGCGTCGTTAAACCAGTCTGCCATGTTGGAAGAAGCGGAGCCGCAATGGCTGACCGAGGAGGTGAAAACAGGAACAACTATAATTGCCATAGAGTTTAATGGAGGGGTCGTGTTGGGCTCTGACTCCAGAGTGTCTGCGGGGCAGTCGGTGGTTAACAGGGTGATGAATAAATTGTCTCCACTCCATGATAAGATCTACTGCGCTCTGTCAGGATCTGCGGCAGACGCTCAGACCATCGCTGAGATGGTCAA…	GCGGGGCAGTCGGTGGTTAACAGGGTGATGAATAAATTGTCTCCACTCCATGA	Q9PT26	P28065	Proteasome subunit beta type-9 (EC 3.4.25.1) (Low molecular mass protein 2)	psmb9 (lmp2)	Oncorhynchus mykiss (Rainbow trout) (Salmo gairdneri)	cytosol; immune response; nucleus; proteasome core complex; threonine-type endopeptidase activity; ubiquitin-dependent protein catabolic process		0.2886	0.143812	0.9331	0.2883		2.35385	2.54177	2.5342	1.76338	1.95192	2.38181	2.13267	2.50493	2.41181	2.73518	2.11349	1.95473
	173	An_u_18721|tetraspanin 8 [Mus musculus]_145-202	TGNNNNNNNNNNGNTNGAGAGCNGTGTCGGCTCAACGCAGAGACCAAACTTTGCTGCTAAAGTTGTTTTTTTCGGGTTCCGTTTCCAGCCGCAGACATGGCGCACATCAACAGCTGCCTAAAGCGGACCTTCATTGGCTTTAACCTGCTCTTCGCGGTTATCGGGTTACTCATCATCGGCCTTACCATGTTGTGTCAGATCTACACCAGCGCCGAAGAAGAAGAAAGCATGGAGAATCGGACTACTGGCCTCATCGGGCTCTACATCACGGGGGCCGTCACCATGATGCTGGGCCTCCTGGGAGCCTACGGAGCGTACAGGGAGCACAAAGTGTCTCTGATCGTGTTTTTGGTCTGCATGATCATTGGAGCTTTGGTGATGATCCGAGGAGGAATCCCC…	CTGCTCTTCGCGGTTATCGGGTTACTCATCATCGGCCTTACCATGTTGTGTCAGATCT	Q8R3G9	0	Tetraspanin 8 (Tspan8 protein) (Tetraspanin 8, isoform CRA_a)	Tspan8 (mCG_5250)	Mus musculus (Mouse)	integral to membrane		0.0261	0.027007	0.623	0.506		3.17432	3.83596	4.17777	3.90669	4.32657	4.4038	3.09406	3.45368	3.41075	3.59513	2.25673	3.04252
	174	UnAn_27632|_196-246	TCCTCGCCTCTTTCTGTCGTAAAAACAACAACAACGATTGTTATTATTTTAATATTATTATATTCATACACTTGAATAAGAGAAGAGCAATTATTTTGCGTTGCTTTTTAAAGTATCATTTCAATGGATGTTGTTGTGACTGTCATTCTCGTTGATGTCGGGCCTGTTTTTTTTTTTTCTGTTACCGGGGTCGTCGGGGCAGGCTATACAGGGTCAGGGTTCGGGCTACTTCTGGGTAGGTTTGGGTGCTACAAAAACTCTTCTTTAAAAAATGAAAAAGG	GGGGCAGGCTATACAGGGTCAGGGTTCGGGCTACTTCTGGGTAGGTTTGGG	0	0	0	0	0	0		0.4782	0.202183	0.7947	0.7104		2.27256	1.62462	1.46119	1.64862	1.61521	1.91523	2.04109	2.37913	2.41798	1.62753	1.90166	2.55044
	175	An_u_6673|COMM domain containing protein 3_328-386	GGCGCAGTCTGTGCAGATGGGGCTGCAGCTCCTGGCCGACCAGTCTGCCGTGGACCACAGCGGCTTTCAGGTGCTGCTCGACGTCTCCTTCCGGGCTCTGCTCTCATCTCGGGCCGACCCGACGGTCCTCGATCAGCCCGAGCTGAAGCACATGGACAGGATCCACCTGAAGCAGATCCACGCAGCGGTGACCACCTTCATCCTGGAAGCGGTCAAACACAACGCCGACCAGTCCACCATAAGCTCCTGCCTTGAAGAGCTCACATTCAGCACAGAAAGAGTAGAAATATTCTTCAACACCCATCAGAAACATAAAAAAGACATAGAGCGCCTGTTAAGCAGTATAGGGAGACGTTCACCTCATATTAACGACGTATCGTGGCGTCTAGAGTACCACAT…	GCGCCTGTTAAGCAGTATAGGGAGACGTTCACCTCATATTAACGACGTATCGTGGCGTC	Q6P9U3	0	COMM domain-containing protein 3	Commd3	Rattus norvegicus (Rat)	0		0.1234	0.0792691	0.4092	0.3692		4.65452	4.08934	4.12348	3.76591	4.31574	3.64077	4.02089	3.76892	3.87367	4.21256	4.23545	4.12208
	178	UnAn_22637|_200-249	TTTTTTTTTTATCTCCTAGAGACGGAAAGAGGCACAAAAAGCCAAGATGAGACTGTATCTTGCAGCTGCTGTTCTGTTGCTGGCTTTTGTCGCATACACAGAGGCTCAGGATGACTCAATCACAGACAAGTTCTCCAACTTTGGGGACCAGATCACAGAGTTTGGCAAGAATGTGGCTGAAAAGGCCAAGACCCACTTTGACACCATTAGCAACAGCGAGTTTGCAGCGAACACCAGGAACTGGGTTCACTGAACAGATTGAGAGGCTCAAGACCAAGATAGATGAAATCTCCCAGTAAACTGGTGGTCCGGTCAACGACCTGAACCCCGGACCCCAACGCCCACGCTGGCAGCTGACCCGCTTCAACACCATCTGAAGGCTGAAGTCACGTTGCTCAA…	GACACCATTAGCAACAGCGAGTTTGCAGCGAACACCAGGAACTGGGTTCA	0	0	0	0	0	0		0.0021	0.00465286	0.5786	0.515		2.6889	1.64516	1.68583	0.345744	0.554383	0.801911	1.62886	1.56153	0.855633	1.52058	1.36602	1.66082
	179	UnAn_23480|_247-298	ATTAAAAAATTAAACTCTGAATACCGACTGTTATTTTTACCACATCTTTATCGGTTATGCAGTTAATGTTATGCTGTCTACATATCCTGGTCATTATTTTGAAAAATTAGTGCATATCTGTTGAAATCCTGGTTTTGTGTCTAAAATTGTCAGTATGGAGTCCTCCTTGGGTTAAACGGTGCTCTTGCAGTGAATTTCGAATTAACATTGCTTTCGGTTGACCTGACATAATGCAGTACAGAGCTACCATAATACGTTGGTAGCTCTGCCGCTCTGGGGTATAAAGTCAGCTCAATTT	CCATAATACGTTGGTAGCTCTGCCGCTCTGGGGTATAAAGTCAGCTCAATTT	0	0	0	0	0	0		0.0168	0.0198	0.8727	0.3206		-0.2422	-0.91123	-1.17825	-1.49242	-1.14537	-0.93205	-0.62926	-0.44786	-0.39678	-0.47101	-0.55796	-0.07332
	180	UnAn_26733|_414-471	AATTTTAACATTGCTGTTCAGATGCTCTAGATGTGTGAAGCATTTAGTGACATTCTCCCAAAAAACAAGAGCCTTTTGCAGGAGAGGCATATTTTTATTGGTTAAAAAGTTATTTAAAAAAATGCATTATATTCGTTTCAAAATGATGACTAATTATTTGTGTTGGTCTTGCACAAAATTCAAGCCAAATACATTGAAGTTTATGGTCTCCACAAAGTGTGGAAGAGGTTTGTTTTGCAGGCCGCCGTAAACCAAAGGTTTGTAATAGATAGGTACTGTCAGGTTAATTCCTCTGTTTTTGTACTTTTTTTTGGCAATTTTAAGCTCCCACAGTGTAGGTGATCAGGTTACAGTAAAATAGCTACATGCCTGTGCCATAGAAAGACATTTGTGTGAAAG…	CACCACTAGGCGGCATATTAGCATGAGGCTGAGCTCTGAGGGTTGTGAGAAGTGAAGA	0	0	0	0	0	0		0.5931	0.233824	0.147	0.5296		1.89786	1.23601	1.07357	1.33657	1.69543	1.20265	1.57711	0.735723	1.06611	1.33534	1.08955	1.15552
	181	An_u_23124|PREDICTED: similar to RIKEN cDNA 2310016E02 [Homo sapiens]_213-272	TTTTTTTTTTTTGCTGTATGCCGAGAGGAGCTGGAGTGTCAGTTCAGCGTGATTGAAAAAAAGAAAGAAAACGCATTCAAGGAAGAAGGATGGTGACTGATGTCCAGCTGGCCATCTTTGCCAACATGCTTGGCGTGTCGTTATTCCTGCTGGTTGTGCTCTACCACTATGTTGCTGTGAATAACCCCAAGAAGCAGGAGTAGCTTTCACTACAATGACTGGACACGTGATCTGAGAATTGGAGTCCTAATCTTCCTACCGAGTCCACCTTTACAAGATGAAGTTCTGTTGCCCCCTACTTTTTTATTTCTAATAAAAAAATGTCAGAATTC	CAATGACTGGACACGTGATCTGAGAATTGGAGTCCTAATCTTCCTACCGAGTCCACCTTT	P0C6T2	0	Dolichyl-diphosphooligosaccharide--protein glycosyltransferase subunit 4	OST4	0	0		0.0004	0.00146949	0.3396	0.9931		1.83915	2.07262	1.65927	0.925752	1.14421	1.10083	1.75	2.20672	1.9548	1.95928	2.34497	2.16886
	183	UnAn_28109|_9-68	GATGAACATGAGGAAACAGTACTAANCAATCCTGATGTACAGTACTGGTGTGTGTGTTTGTGTGAGACTTGTTTGTCAAATAAAAGTTGCTGGTTTGAGAT	GCATCTCGTCATGGCAGCAGTCTATCAAAGTTACCTCCTGTACAAAGCTGTTCTTGTTTT	0	0	0	0	0	0		0.0359	0.0338029	0.3982	0.3209		-1.10132	-1.03157	-1.61069	-1.43467	-1.59313	-1.07168	-1.12693	-0.8404	-0.7149	-1.21242	-0.55733	-0.38641
	184	UnAn_28416|_675-730	AAAATTTAAAAAAACAGTCTTGGGAGTTGCAGAAGAGTAATGACCATGAAACATCGCTGTCTGATAATTCATCAGATACTGTCCCAGAAGAAGTAATTATACATTTCAGGAGACAGACAGGTTTTTTGGAAAGTTGACATTTATCCAGTAGATCTTTGGTATCTTCAACTATTCAGTTATGTTTTGTCTCAGTGTTTCCACTGGGAGTATCCAGGAAGTACAAAACATATCTGCCTGCTTTTACTTTTGATCTCTCTGCATTTGTTCTTTTTAGGCAACATTGATACCCCTATTTACCTTTGATTTTAATAGCGTAGGAAGGTGAATCAGGTAATGCTGGATCATCATTTTTCTAATGCATTTGGCACTGTAGATGAGGGGTGTCCAAAGCTTTTCTAG…	CGTGGCCTTTTAAGGCCAGAAGTCTCCATCAGACCTGCAGACAGCGTGGAT	0	0	0	0	0	0		0.0469	0.0409867	0.4655	0.628		-0.40676	-0.75682	-0.39908	-0.4801	-0.03762	-0.16783	-0.63974	-0.84544	-0.60215	-0.72676	-0.64326	-0.46115
	185	An_u_24965|PREDICTED: similar to C5orf4 protein [Mus musculus]_345-404	AAAATCGGGCAGAAGGCCGGTTCACCAGTGCTTCGGCGTTTTCGGCGTTCTGGACCGGCTCCACGGCACCGACTCCAAGTTCAGGCAGACGAAGCAGTACGAGCGGCACACCCTGCTCACCAGCCTCACGCCCCTCACCCAGAGCATCCCCGAAACGCCCAAGAAGGGCCAGTGATGACCTGCAGCCTCCGACTTTTAGACTCTCGGGGTTAAACAGGTTCTGGTTGATTTAACTTCTCTTAACCGGAGTTTTAGCCTGTGAAACCACACATCTTTTAACCTTGATTTTATTAATGTAAATCAATTATTTCATAAAGGAAATGTTGATCATCTCCTACCGTCCTCGGCTCATAGTGATGTAATTGTGTTACGGTCGCGGCTGTTTTACTATAGTGCTGG…	CGGCTCATAGTGATGTAATTGTGTTACGGTCGCGGCTGTTTTACTATAGTGCTGGATGCA	Q96IV6	0	Uncharacterized protein C5orf4	C5orf4	0	0		0.0223	0.0239928	0.9084	0.3609		0.637912	0.876803	1.77341	0.717685	0.864803	0.729989	1.63502	1.5176	1.1692	1.88241	1.55276	1.55753
	186	An_u_10191|Female protein precursor (FP) (Serum amyloid P-component)_130-188	TCATTGGATTCTNNCTTATAGTGTACAGGAAAATCTTCATACAGATTTCAAGATGAAGATGCTCCTTCTGCTTGTGATGATGAAGGCTTGTGCTGCCAAAACACAAGATCTTTCTGGTAAAATGTTCACCTTCCCACTGGAAAGCAACCGCGCATATGTGAAGTTTAACACATCAAGAACGGATTTCGATGCGGTAACTGTTTGCCACAGATCCTTTACTGACCTCAAAAGAGACCACATCCTCTTCTCCATAGCCACGCCCTCTCATGCCAATGACTTTTTGATTTTCTGGGATAACACCAATAAAGAAATGGAGGTGTTCATCAGGAATAAAAAAGCTGAATTCGGAGGGCGTGACTACAAGCTGAACACGTGGCACTCTGTCTGCACCACATGGGA…	CTTCCCACTGGAAAGCAACCGCGCATATGTGAAGTTTAACACATCAAGAACGGATTTCG	P14847	0	C-reactive protein	Crp	Mus musculus (Mouse)	0		0.2636	0.135265	0.0725	0.9609		2.85633	2.37776	2.11155	2.1352	2.29451	1.92581	2.35354	2.44083	1.7827	2.17861	1.9484	1.51945
	189	An_u_14596|NIF3-like protein 1 (Amyotrophic lateral sclerosis 2 chromosomal region candidate gene protein 1)_193-246	CGGGATTCGGCACGAGGAAATGTGTAGTTCTGTTTCTCTTCGACTGAAATTTTTTTCGAAGCGTAATTCCTGAAGTGCGGACTTGTTTAAAAGTCAGACCCGGACCTCCACTGATGCTGACCGGACGGAGAAACCTGTCTTGGACTCTTTCATTGCTCACAAGCAGACGACTTTTGATCAGTAAAAGTTCAAACTTTAACACAGTGCTATTCTCCTCAGCCTCATCCATCGTTCCATCGTGCCGCCCGTCAGCCACGCGCAGCTTCAGCTTCCCGACAAAGTCAGCTCTGCCGCGTTCCTCGGTTAATTCTCTCCCCAGCTGCCGCTTCTCCCTTCCTGCTCACCAACGACCTCACCGACGCCGTCATGGAGGAGGCAGAGGCCCTGCGCTGCGACCTC…	ACTTTAACACAGTGCTATTCTCCTCAGCCTCATCCATCGTTCCATCGTGCCGCC	Q9GZT8	0	NIF3-like protein 1 (Amyotrophic lateral sclerosis 2 chromosomal region candidate gene 1 protein)	NIF3L1 (ALS2CR1) (MDS015) (My018)	Homo sapiens (Human)	cytoplasm; positive regulation of transcription, DNA-dependent; transcription factor binding		0.4917	0.205879	0.27	0.2963		-1.00108	-0.60985	-0.3555	-0.60159	-0.52356	-0.60125	-0.67508	-0.82295	-0.65468	-0.7444	-0.81058	-0.71762
	194	UnAn_27959|_246-305	GTTCAAAGCGAACAAGTCTGGCACGGAGAGAGGAGGCGGAGGCGTTGCTGAGACAGCATCACAGCTCACAGGAAGAGTAAACCCAGGAGCCATTCAGTGAAAGTGGAGAAATGTTTCTGTGAAAGGGGGAAAAAAACAACAAAACTGGAAAATACTCAAGCCTTTATTTTGAGCACATTTATTGAGAAACTGCTTACAAGACATGGCACAGTTGTTGATACCCCTGCTGGTATAACTTTGTAGGACCCCTGCTTGCCAACAACGGAGTACTTTCAGTATTTTCAGTATTTACCAGGTGTGTGCGCACCACACTTTGGGAAACCCTGCTCTGGATCATCCTGAGTGCTCACTTCAGTTCTCTCTCTCTCTAAAAGACCATTTCTTCTTGTGGATGTGGAA…	CATGTTGTGTGGTCTGAAGCTTCTTTGTCCACCCAACTCACCCAAATGCTTGTTTGTTTC	0	0	0	0	0	0		0.0941	0.0662238	0.9939	0.0103		2.37675	2.00455	1.01724	2.17979	2.08928	2.41108	2.10336	2.31784	2.4807	1.56119	1.89467	2.35505
	197	UnAn_23625|_403-462	CCAATGTTCCGNTCACCGNTCAGTTTTCTTCACTCCACATTATGCTCTAATCTGTGTTGGTCTGTTGCATGAAATCCCAAATATAACACGTTGAAGTTTGTGGCTGCAGTGTAACTAAAGGTGGGTAGGAAGTAGTTGTTTTGCAAGGCACTGCCATTATGTATTTAAAATTATTGCTTGGCTGGGGTTTAATTTGATAGCCTAAAGTCAGTAACTCCCTCAGGGTGATGAAACAATAGAAAAAGTCATGAAATTATCCAAAGTGCAACACGTTTTTACAACAATAAAGTAGGCATTATAGCCACGTTTAATTGGCTTTTTAGTAATGTTTGTTAAGCAGCAATAATCGAGGCAGTTTTTCTGCAAGTTGGAAGCTGAAATTTTTTTTGAACCGGTAGT…	GTAGCGAGAAAGATGCATGAGAGGTCCAAACAATGAGGCTTAATGCCAGTCAACACAGGC	0	0	0	0	0	0		0.3313	0.157438	0.9995	0.3055		0.943199	0.695095	0.247431	0.656304	0.429501	0.408753	0.787084	0.734518	1.06044	0.442059	0.953188	1.0891
	198	An_u_19895|Ubiquinol-cytochrome-c reductase complex core protein I, mitochondrial precursor (EC 1.10.2.2)_95-150	GACAGTATGGCTCTGAAAATTGTTTGTGCTTATTATTTATCATCTGAGCTTTGTTGTGGAGAAAATTGCTGTGAGCACAGACTTGGATTCAGAATGAAGTTTGTAACCCAATTCAGCCGATATCCAGTATGACCAGATGGGGCAGCCAGAGTATATGTATACATTCTGTAAACATTTGTTTTATGTCCACTATTGTACATACCAGAAGCTGTCATTCAGACACAAATAAAAACGATAAACTGTT	TGAAGTTTGTAACCCAATTCAGCCGATATCCAGTATGACCAGATGGGGCAGCCAGA	0	0	Cytochrome b-c1 complex subunit 1, mitochondrial (Ubiquinol-cytochrome-c reductase complex core protein 1) (Core protein I) (Complex III subunit 1)	UQCRC1	Bos taurus (Bovine)	metalloendopeptidase activity; mitochondrial inner membrane; proteolysis; transport; zinc ion binding		0.3198	0.15379	0.0888	0.0611		3.99634	3.11116	3.8102	3.87634	4.11389	3.7428	3.971	3.58935	4.07264	3.76753	3.73915	4.12847
	199	An_u_10707|Glucosamine--fructose-6-phosphate aminotransferase [isomerizing] 1 (EC 2.6.1.16) (Hexosephosphate aminotransferase 1) (D-fructose-6-phosphate amidotransferase 1) (GFAT 1) (GFAT1)_54-113	GCCGAGGGAAGNTCGCTTATCTCAACTACCACGTGCCAAGGACACGGCGGGACATCCTTGAGATCCTCCTCAAAGGTCTGAGACGCCTGGAATACAGAGGCTACGACTCAGGCGGGTGTGGGAATTGATGGAGGCAAGAACAAGGACTGGGAGTCAAATGCCAAGACTATCCAGCTGATCAAGCAACGTGGAAAAGTTAAGGCTCTTGATGAGGAGATCAACAAGACAGCAGGATATTGACCTGGATGTGGAATTCGATGTTCACCTTGGCATTGCTCACACCCGCTGGGCGACCCACGGCGTGCCCAGCCCAGTCAACAGTCACCCACAGAGATCGGACAAGAACAACGAGTTCATTGTAATTCACAACGGGATTATTACCAAGCTACGAAAGACCTG…	ATCCTTGAGATCCTCCTCAAAGGTCTGAGACGCCTGGAATACAGAGGCTACGACTCAGGC	Q06210	0	Glucosamine--fructose-6-phosphate aminotransferase [isomerizing] 1 (EC 2.6.1.16) (Glutamine:fructose 6 phosphate amidotransferase 1) (GFAT 1) (GFAT1) (D-fructose-6-phosphate amidotransferase 1) (Hexosephosphate aminotransferase 1)	GFPT1 (GFAT) (GFPT)	Homo sapiens (Human)	carbohydrate biosynthetic process; cytoplasm; energy reserve metabolic process; fructose 6-phosphate metabolic process; glutamine metabolic process; glutamine-fructose-6-phosphate transaminase (isomerizing) activity; sugar binding		0.0698	0.0543124	0.2064	0.0502		0.605242	0.177635	0.087092	-0.43131	0.421422	0.386499	0.26412	1.02859	0.559475	0.418334	0.401317	0.758823
	200	An_u_24180|hypothetical protein LOC60684 isoform a [Homo sapiens]_632-688	GGGATCGGGACGAGGGAGTCTTCCGGCGCAGACAGCCCCCTCATCCAGACCACAGTCTCTCTACCTCATGTCATCCTGGAGTCTGTCCCTCTTTACGTCTACGCTGATTTGCCTTCGTTTGGCCGGGTCCGAGAGTCTCTTCCAGTCCGGTACCACATAGAGAACAGAACAGCGCAGGTGCAGGAGGTGGAGATAGCCGTTGATCCATCAGACGCCTTCATGTTCTCCGGACTCAAACAGGTGCGTCTGCGTGTCCTCCCCGGCACAGAGCAGCAGATGCTGTATAATTATTACCCCCTGATGGCTGGATACCAAACACTACCGCAGCTCAACATCAGCCTGCCACACTGTCCGACCTCCACCAGCCCCGCCCTGAGACGCTTCCTGCCGCAGCGTATC…	TGAACGCGGTGACTGGAGTTGTGTAAGCAGCTAAGACCTGACCTGAGTGCCGTTTAG	Q7Z392	0	Trafficking protein particle complex subunit 11	TRAPPC11	Homo sapiens (Human)	0		0.4268	0.18774	0.925	0.4984		2.86866	2.32437	2.53696	2.02133	2.45345	2.49116	2.62925	2.62589	2.53231	2.5134	2.57603	2.66925
	201	An_u_12793|lung cancer metastasis-related protein 1 homolog [Mus musculus]_437-486	AGAAATTCGGCACGAGGACGTATGCCACTCTGCGTTAAGGCAGACAGAACCGGCTTTTACCCCCTCAAAAACGCTTTATATGTATTACTATTGAATCAATATGACGGAAATGTTTTCCACTCTGTTCGGGCAAAGCGAAGCTCAGGGACCTCCCGGGTCTTCGTCTTTGGGTTTTGGACCGGGGAAAGCGCCGCCACCCATCCCGCAGAACCAAGTCTCCATGGCGGGTCAGATGCCACCACAGCTCGTGGATGAGGGGCCTGCTCTGCGAAAGTCCGGAGCCACGAACGAACATTTCTATTTACTGCGAGAACTTCCTGTTGGAAACGAATTAACGGGCAACACCAACCTCATCACACACTACAACCTGGAACATGCCTACAACAAGTTCTGCGGGAA…	CTACCAGGTATGATTGACTGTCCGGGCACTCAGGACGGCAGCTCGTTACG	Q8C1S0	0	Mediator of RNA polymerase II transcription subunit 19 (Mediator complex subunit 19)	Med19	Mus musculus (Mouse)	mediator complex; protein binding; regulation of transcription, DNA-dependent		0.0389	0.0357479	0.0354	0.8969		0.831258	0.462517	0.118183	0.467773	0.511724	0.149782	0.587365	0.643749	0.363528	0.918541	1.06813	0.673669
	202	An_u_9281|dynactin 3 isoform 1 [Homo sapiens]_630-688	ACGTCGAAAAATGGACANNAGTTGGACCCGGGCAGCCTNTGAATGCGCCTCCAGGCGTTGGAGAACCAATTATATGGAGAGAGAAGAAACAAAAGTGGAAAACCTGTCAAGTGTGCAGAAGCTTTGGTGAGAATTCAAGCAGGTTTGACCAACACGGCTAACAAGAGAGAGCGAGTAAAGATCCTCCACAAGAAGATTGAGGACCTGATGAAGTACCTGGACCCCCAGTTCACTGACCACATCACTCTGCCTGATGCCATGAAACTAGAGTTCATCCTTGCAGAGGAGGACTCCTTGCGCTCTGAAGCTGCTTTGTTGGAGCAAGTTAACAGTTTGCAGCCACTTTTGGACAGCACCCATATTAGAGATGTACCTGAACATGCAACCAAGCTGCAGCGC…	TGATGGGAGCAGACATGATACATTATGTAGCGGATTCTACCCCAGTGGGTCAGAAGGAA	O75935	0	Dynactin subunit 3 (Dynactin complex subunit 22 kDa subunit) (p22)	DCTN3 (DCTN22)	Homo sapiens (Human)	centrosome; condensed chromosome kinetochore; cytokinesis; dynactin complex; mitosis; perinuclear region of cytoplasm; protein binding; spindle; structural molecule activity		0.0405	0.0368726	0.3165	0.7428		2.09167	2.09168	1.65063	1.60453	1.61216	1.60004	1.67514	2.05565	1.71177	2.16521	2.06222	2.00528
	203	UnAn_27313|_77-134	AGGTCATAAATAAATCTGGGCACTGGCGAAGACAGATTTTGTTTTCATTTGCCTCCCTGAGATTTCAGATTTGCTTTTATTCAAAGTCTGTACATGTGTCTATGTGTAATACAATAAAACAGCATTCTACACAC	TTATTCAAAGTCTGTACATGTGTCTATGTGTAATACAATAAAACAGCATTCTACACAC	0	0	0	0	0	0		2.4e-05	0.000252673	0.2047	0.6466		1.49878	1.78502	2.06342	0.200758	1.07574	0.758828	1.2642	1.6893	1.18297	1.95586	1.87984	1.95221
	205	UnAn_23618|_260-315	TCCGCAACAGCAGTGACTCAGGCGTGTCGGCGCTGACGTAGTCGGCAGCGGTTGGTGGTTCTGCTCTGAATGACTGTCAGGGAAGGATGCGCGGTTTTTCCCAAAGAGGTTCAACGGACCTGTAAACCTGTGCTGAATTCCCGAAGCCCCGTATTTTCAGAGCAACTGTGAAAACACCAGGAGCGCTCAAGAGCCAGGAAAAAAAGGACGAGTTTAAAAGACTTTAGCGCCCCCTGGTGGAAGGTTGCGGACATGAGCCCCACTCAGACTGATATCCCAGATCCCCACTCAGAAGGGGATTGTGCCTTCTAACGCTAACAGCTGGATTTGTTAAAAGGTTTTTATACTTATGTGGGTCGAAAGGTGTCTTCATTTTCTTTTTACCATTAAAACTTTTTT…	CCACTCAGACTGATATCCCAGATCCCCACTCAGAAGGGGATTGTGCCTTCTAACGC	0	0	0	0	0	0		0.5626	0.225425	0.4936	0.9988		1.49403	1.587	1.86878	1.61902	1.67994	1.71051	1.56151	1.55415	1.80301	1.2619	1.17353	1.56151
	207	An_u_10337|Fibrinogen gamma-B chain precursor (Gamma&apos;)_302-361	AAAAATTCGGGCACGAGGCGGCATCATTTAGGGTCACCTGGCACAATCGTTGGTACTCCCTGAAAGAGACCACCATGAAGATCATTCCCCTGAGCCGCATCGCCGCAGGAGGCGGACAGCAGGCCGGGGTCAAACAGTTTGGAGGACTCGGAGGGGTTTAAACCCGAAAAATGTCCGCAGTCTGCTCTCCCCCTCCCCCTACCCCACAACTCTCACATCATCTCAGAATTTAAAAGAGGCTTAAATTATCCTGTATCACCTCTTTGATGTTTGTGTATTATTCTCATTTGTTAACAGATGAGCAGAATATGTCAATCTGATCCAGCAGACTTCTGAGGCATATTTTACCTACTGACCGTGATAGATGCTTGTTTTATATGTCTGTATATCT	GCAGAATATGTCAATCTGATCCAGCAGACTTCTGAGGCATATTTTACCTACTGACCGTGA	P12799	0	Fibrinogen gamma-B chain (Gamma')	FGG	Bos taurus (Bovine)	calcium ion binding; fibrinogen complex; platelet activation; protein binding, bridging; protein polymerization; receptor binding; signal transduction		0.1322	0.0832181	0.022	0.0953		1.85102	-0.50128	-1.25633	-0.70769	-0.70961	-1.34511	-0.0837	-0.02502	-0.77815	0.177736	-0.30312	0.179036
	210	An_u_14620|NOD3 protein [Homo sapiens]_409-464	TGGGATCGGGCACGAGGAGAATCCCTCAGAAGTGAGATGGCCACCTGGACCTGTTTGCTCGCTTCCTTCATGGCCTCTCTGTGGAGTCCAACCAGAGTCTCTTAGGAGGCCTGCTGGGTCAGACAGAGAACAGTCCAGAAACCATCCAGGAAGTCATCGACAACCTGAAGGAGATGAACACTGTTGATAAAATCTCTCCTGACAGACAAATCAACATCTTCCACTGTCTGGTGGAGATGAAGGACCTCTCAGTTTTTCAGGAGATCCAACATTTCCTGAAATCAGAGAACAGATCAGAGAAGCTCTCAGAGATCCAGTGCTCAGCTCTGGCCTACATGCTGCAGATGTCAGAGGAGGTTCTGGATGAGTTGGACCTGGAGAAGTACAACACATCAGAAG…	TGAGACTGATTCCAGCTGTGAGGAACTGCAGAAAGGCTCGACTTAATGGCTGCAAA	Q7RTR2	0	Protein NLRC3 (Nucleotide-binding oligomerization domain protein 3) (Caterpiller protein 16.2) (CLR16.2) (CARD15-like protein)	NLRC3 (NOD3)	Homo sapiens (Human)	ATP binding; I-kappaB kinase/NF-kappaB cascade; T cell activation; cytoplasm; positive regulation of NF-kappaB transcription factor activity		0.0092	0.0129202	0.2016	0.4269		3.27093	4.1519	3.99954	4.47518	4.1992	4.48158	3.89004	3.81608	3.97767	3.3893	3.5485	3.95714
	211	An_u_9223|DNA-directed RNA polymerase I 16 kDa polypeptide (EC 2.7.7.6) (RPA16)_319-374	AAAATCGGGCCGAGGGTCTGAGAGCAGATCAACTTTCGCATCCAGACACGAGGAGGGATTCCAGCTGTGGAGCCGCTGCAGAACGGCCTCAATGAGCTCCATGAAGTTTGTCAGCATGTTCTCAACACATTTCAGGCAAGAGTGAATGAGTTCAAAGAAGCGCAGGAGAAACCTATGGAATAAACATCCCAACGGAAACTGGAGAGATTCAGCTTTATCCGACAAGAACTCTTACACCCAAAAGTCTGACAAGCGTCAGCTTTAAATACTTGTACAGTTTTTTTTATTGTTTTGTTCGATGGTCTAAGTGATTTATAATGTGTGATAAACTGGTATCAGTGTTGCGTTCTGTTACCGTGCTGCCTGATTAACAA	TGTGTGATAAACTGGTATCAGTGTTGCGTTCTGTTACCGTGCTGCCTGATTAACAA	Q9Y2S0	0	DNA-directed RNA polymerases I and III subunit RPAC2 (RNA polymerases I and III subunit AC2) (DNA-directed RNA polymerase I subunit D) (DNA-directed RNA polymerase I 16 kDa polypeptide) (RPA16) (RPC16) (hRPA19) (AC19)	POLR1D	Homo sapiens (Human)	DNA binding; DNA-directed RNA polymerase activity; nucleoplasm; protein dimerization activity; transcription		0.0002	0.000904139	0.7801	0.6557		0.404575	0.119196	-0.14873	-0.61075	-0.53293	-0.25297	0.08153	0.647928	0.358464	0.561208	0.798581	0.74152
	212	UnAn_21074|_509-568	ATTTATCAGGCCCCTATATGCTAAAGCAGATTTTGTCGTTTCCCAGGCTGTGTTGGGACCCTGTTTCAGTCAGGAGAGGACTTCACTTGATTCTTGGCTCAGCCACAGACCTGTCGTCACTACGTGCCTGTGTGCCGAGCCCCGTTGTTTTGTGGTGTGCTGTAAACGTGTTGCACAAGCATGGTGGTAACATGTGTAACTGCCATAACCTCACTTGGACATGTAATTTCCAAGCAGATCACATAAAAAAAAAGGAAATCATAGTATATTTGCCATAGCATTTACTATAGAACATTCCCTGTGTGCCATGTTAATAGGAACAAATGTTTCATGCCAAATGACTGAAAAACTCTTACGTTTTCCAGCATTATTAGAGAAAGTATTTTTTTCATTTGACAG…	GGAGTTCTGGACGGGCATCGAACGGATCCTTGAAGTGTACTTGTTACGAAGACCATCAGT	0	0	0	0	0	0		0.2154	0.117283	0.7331	0.9072		1.26745	1.31814	1.33867	1.59197	1.4039	1.35232	1.43343	1.08018	1.24967	1.53833	1.63688	1.52519
	213	UnAn_29649|_2-51	TGGACGGGGAGAGAGCAGACGCTCGGGCTCTGACACTGCGAGGGGGCGCTGCCCGCCTCCTGACAGTGACAGGGCCTCACGAGCGAGGCGGCCGCAAGCTTCTCGAGGATATC	GGACGGGGAGAGAGCAGACGCTCGGGCTCTGACACTGCGAGGGGGCGCTG	0	0	0	0	0	0		0.3047	0.148902	0.1758	0.7452		0.151807	0.624312	0.946436	0.604281	0.500357	0.837712	0.359055	-0.23257	0.388444	0.584107	0.171311	0.609231
	214	UnAn_29892|_329-385	CAAAACCTAGTCAGACTTACATCGGATTAGATTTCTGTAGCGAGACTTAAAATTATTGTTCATGGATGCTCACCTGACTGAGCTTGAGTTATTCTGAAAAGCAAAAGTAGATATAAAGCTGATAGAGACATACCCCGAAAATCCTAGATTATTATTCTAGGGGCTGAAAATCAAATTGCACCACACATGATTTTAGGAAAAAAAGGGGAAAACTACACATCATTTACTTTCCACTTATCCGTTATGCACTACCTTGTGTTGGTCTGTCATAAAGTAGCAAACAGGATGAATTCAGTGGTTGTAAAGTGACTAAATATGAAACTGTTCAAGGGGTATCAATGCTTTGGCAACGCCGTGTGAGCATCATTTCAGCACTTAATTTGTGCACGGACAGATTTT…	AGGGGTATCAATGCTTTGGCAACGCCGTGTGAGCATCATTTCAGCACTTAATTTGTG	0	0	0	0	0	0		0.0007	0.00222283	0.5318	0.2085		-0.68519	-0.89771	-1.20785	-0.31499	-0.6659	-0.23299	-0.71603	-0.7518	-0.38664	-1.06262	-0.9561	-0.92881
	215	UnAn_28613|_369-428	GCTACAAAAGGGCTGCTCCGACCCGCGTTGACTAACCTGTTTAATCTACCTGAGGGGACTGGGTGTGTGGCTCACATTTAAAATGTTTGTTTATTTTATTTTTTTCTACATGTAGTGAAATGATTGAAGGGGAGTAAGGGGTCCAGACATTGTTTACTCTTAGAATTTGGTCTCTTTATCAGTCCTTTATGGCAGAGGCAGCCCTGAAAGGCCACAATGTGCAACAGGCAGAAATGTTACTGTATCTAATGAGGCATTTTCTAGAATCCAACTGTAATTTCTCCAATAGTTTTGGTCATGACGTCTGTATCTAATAGGGCTGGGGTTTTAAAAGTCTGCAAAACACTAAACAACAAGAAGCAATGATAGGAATGTCACTCTCTACTTCTGATGAAAGGC…	GGAATGTCACTCTCTACTTCTGATGAAAGGCCTGCCAACACTTCTCTCACTTGCCGATGA	0	0	0	0	0	0		0.0601	0.0487475	0.1921	0.4784		2.22392	2.44357	2.22645	2.43739	2.3326	2.57499	2.20711	2.40699	2.55699	2.10673	2.03153	2.31526
	217	An_u_111|39S ribosomal protein L34, mitochondrial precursor (L34mt) (MRP-L34)_453-504	GCTGACATTCAGCGCTTCACTGTAGATGTTAACCTCTATTTGGTAAAGAAATTTATCTCAGAATGTACGTTATTCTTTCATCTGTTTCGCGGCTGCGTGGACTAACCCACCTGCGTAGCGCTCCTACCCTGGATTTCTCAGCAACTGCCACGTCTCACCTCCGATTCTTCAGCAGCTGCTTTGTGTCCGGTGCAGCAGCCAGACCCCAGGCTTTCAGACCGCTGGGGCCGCTTTCTACACAGGCTGAGGGTGGCGACGTGTTCCAGCGGGTCCCCTGGCAGTACCAGCAGGTGCGGACCCGCAAAAGAGGCACAGAGTATCAGCCGAAGAACATAAAGCGGAAAAGAACCCACGGCTGGATCAAGAGGCTGAGCTCCAGGGGCGGCATCGAGGTGATCC…	GGACTCGAAAAGACTTGGAGCTGCGAGAGGTGCTCGGTATGCCGCTAGGAAT	Q9BQ48	0	39S ribosomal protein L34, mitochondrial (L34mt) (MRP-L34)	MRPL34	Homo sapiens (Human)	structural constituent of ribosome; translation		0.0475	0.0412811	0.5591	0.9996		1.7648	1.58294	1.7654	1.1531	1.03585	1.24527	1.5911	1.37887	1.49117	1.75753	1.59252	1.91069
	218	UnAn_28519|_264-323	GCAAAATGGCCCGGAGGTTGTGTTTTGTATGTTTCTAATGTTTGTTTTTTTCCACTGGGACTTTTTGCGTGTATTTGTTAGTTTTGTTTTTTATTTGGGGATAGCTGACTGAAGTTGCACTAGGATGGATTGGCCAAAGATTTGCAGCTGTAACTCCAGCAAGAGTTCTCCTGCAATGCATTGACTCGGCGGCAAATACACATGCATGCCACACTTTTCAGATTTTCTTTTTTTTCTTTGTAAACGATTTTGATATTTTTCCTTGATCGTTCTTCACTACTTTGTGTTGCTCTTGCCTAAAATGTGGCAGTATTGTGGCCAAATATCACTAAATAATTTTGTGTATGG	TGATCGTTCTTCACTACTTTGTGTTGCTCTTGCCTAAAATGTGGCAGTATTGTGGCCAAA	0	0	0	0	0	0		0.1543	0.0926674	0.9242	0.0081		-0.46098	-0.31549	-0.78797	-0.04436	-0.24786	-0.47752	-0.46903	-0.34655	-0.02868	-0.52245	-0.61218	-0.06458
	223	UnAn_29327|_138-193	ATTTTTTAAATGTAGCAGCTCTCAAGTAGAAGTCACCCGAGCTCAGGTTTTTCTGGACAGTAAGTTAACCACACCTTCCCCTGAGAACGATCAGTTCAGACCCTGATTTAGTTGTTTTTTTTTCCACTTTCACATCCTTGTAATTATGCTCTCTCCTCATCCCTCCTTCACTTTACGTAACTAATTGCTATGC	TTGTAATTATGCTCTCTCCTCATCCCTCCTTCACTTTACGTAACTAATTGCTATGC	0	0	0	0	0	0		0.7889	0.284098	0.9794	0.6896		2.95402	2.90028	2.82768	2.51045	3.07019	2.90043	2.85931	2.64114	2.45349	2.77167	2.61961	3.07512
	225	UnAn_23403|_17-76	GGGTAAAAAGAAAAAAAGACAATACTGCTTAACTGCTCCCGTAATGGAGTTTTTTTGATCTCAGGTTCCACTGACAAAGCATCCCAAAAGGCCCTTCAGAAAAGGCAGAGGATTCATGTTACAAAAGAAGTAAAATGTACTGAAAAGC	AGACAATACTGCTTAACTGCTCCCGTAATGGAGTTTTTTTGATCTCAGGTTCCACTGACA	0	0	0	0	0	0		0.1538	0.092498	0.138	0.4792		-0.37851	-0.80966	-1.00018	-0.18069	-0.55026	0.019026	-0.41245	-0.54683	0.224364	-0.39096	-0.41281	0.439711
	226	An_u_17324|RER1 protein_124-182	TCAGGCAGTCAGAAGGGGACGTGTTGGAGAGTCAATCCATGGGAAACCATCTGTAGTTGCTGCCTTTTTCACAGGGGTTGGACAGGTCTATCAGACATGGCTTGACAAGTCAACACCCTTCTATGCAGTGCGATGGGCGCTCACGCTACTACTTACTGCAATCTACATGATCAGAGTGTACATACTACAGGGGTGGTATATAGTAACTTACGCTTTGGGAATTTACCACCTCAACCTGTTCATCGCATTTCTCTCGCCAAAAGTGGATCCTTCATTACTTGATGAAGATGAGGGCCCATCCCTTCCGACTAAGCAGAACGAGGAGTTCCGCCCCTTCATCAGGAGATTGCCTGAATTCAAATTCTGGCACTCTGCGACAAAAGGCATCGTCATCGCCAT…	TGCAGTGCGATGGGCGCTCACGCTACTACTTACTGCAATCTACATGATCAGAGTGTACA	O15258	0	Protein RER1	RER1	Homo sapiens (Human)	integral to Golgi membrane; retrograde vesicle-mediated transport, Golgi to ER		0.0201	0.0224257	0.6175	0.499		1.70014	2.41297	2.64126	3.11871	2.79857	2.92475	2.80083	2.55203	2.75388	2.19432	2.36088	2.3298
	227	An_u_9161|Dihydrolipoyllysine-residue acetyltransferase component of pyruvate dehydrogenase complex, mitochondrial precursor (EC 2.3.1.12) (Pyruvate dehydrogenase complex E2 subunit) (PDCE2) (E2) (Dihydrolipoamide S-acetyltransferase component_220-273	TTCCGGCACGAGCCACATGATGGTCGGTACGCTAAGCTGCGACCACCGGGTGGGTGGGACGGAGCGGTCGGAGCGCAGTGGCTGGCGGAGTTCAGGAAGCTGCTGGAGAAACCGGTCACCATGCTGTTGTGATCAGACTGTAGCGCCACTGAGCGGCAGGAGCAGGCGCAGACCGAGGAGATCCGATTGGCCTGGGTCCCCGCGTGATTGGTCGGCCTGCCACAAGGTCACTCCCGCTTTTAAGCCTGATGGGAGAAAAGGCAGAGCTCACTCCGATTACCTATCTGTCCGTCTCACTCTCTCTTTCCTCCTTCTCACTCTCTTTGATTGGTTTTATTTATTTTGGCCCCATCTGAGAGACCAGAATTAGGCTTCATTAATCTTGGACTATATGTCACA…	CCACAAGGTCACTCCCGCTTTTAAGCCTGATGGGAGAAAAGGCAGAGCTCACTC	P10515	0	Dihydrolipoyllysine-residue acetyltransferase component of pyruvate dehydrogenase complex, mitochondrial (EC 2.3.1.12) (Pyruvate dehydrogenase complex E2 subunit) (PDC-E2) (PDCE2) (E2) (Dihydrolipoamide S-acetyltransferase component of pyruvate dehydrogenase complex) (70 kDa mitochondrial autoantigen of primary biliary cirrhosis) (PBC) (M2 antigen complex 70 kDa subunit)	DLAT (DLTA)	Homo sapiens (Human)	acetyl-CoA biosynthetic process; dihydrolipoyllysine-residue acetyltransferase activity; glycolysis; lipoic acid binding; mitochondrial pyruvate dehydrogenase complex; protein binding; pyruvate metabolic process		0.0021	0.00465286	0.0026	0.5002		2.39568	2.16967	2.46988	2.89708	2.61219	2.8173	2.60791	1.87135	2.6727	2.3391	2.13623	2.35454
	229	UnAn_20851|_327-378	CCCCAGTATAAGATGTCACTTCTTGAAGCTGTACATCCAGCGACCACAAGATGAACACAAAATTTCTCCTCGCGCTCGTCTTCGCGCTTCAGGTCTCTGTGAGCCTGAGTCAAGATGCTGCGCCAAGCCAGGAACTTGTCGACAAGTATGAGGCCATGAAAGCGACTTTCTACAAGAGACTGCTCAATGCTTATGGCAAGGTGCATGGTGCCGTTTCCCAGAGTGACCAAGCCCAGATGGCCAGGGAGTTGATCGAGTCTCTGAAAGACAAACCTGAACTGCAAGCGGTCGTCAAAGTTGCCAGTGGTCTGGGCACAGAAGCAGCGCCAATCGTGGACAGGGCACGTTCATCACTGCTCGGTTGGTACGAACAATATCTGCGCCCCCATGTTGGAGACA…	CCAATCGTGGACAGGGCACGTTCATCACTGCTCGGTTGGTACGAACAATATC	0	0	0	0	0	0		0.9118	0.313049	0.0148	0.8162		1.23558	0.115552	-0.07742	0.551232	0.653335	-0.11177	0.89363	0.379798	-0.58572	0.814925	0.460669	0.252275
	230	An_u_9258|Down syndrome critical region protein 2 [Mus musculus]_381-440	AAGGGNTNGGCATGGCGACTCGCTCTAATTTCGCTTTGTCTCAGACACCTGGATCATGGCCACGTCTTCGGAGAGGTCTGTCGGTGTATCTCGGGCTGTGGAGGAGGAGGATGAGGAGGAGCTCGATGAAAACGAAGAAGACGAACAAATTCGCAGAGAACTGGAGGAGAAGAGAGCCGTTCATCTCCACTGGAGCCCCGACGTCACCGAGTTGTTGAGATCCGGCAACAAGCTGCAGTGCTCCAGCTTCATCCTGGCCGTGGGTCACAACGCCGCCAGCTTCCTGTCGGCGTACGTGCTCGCCTCTGCGAACTGGGATGCGGCCGGGCGCGCGCTGGCGTGGAACGAGAGGAGCCGGTCTGGGGCGGGGCGGAGCGGCGAAGAGTCGGCCTGTGTTTT…	AAGAGTCGGCCTGTGTTTTCTACAGACACCAAGGACGAACCGTCAGTTTTGATTATGCCA	Q9JK23	0	Proteasome assembly chaperone 1 (Down syndrome critical region protein 2 homolog)	Psmg1 (Dscr2)	Mus musculus (Mouse)	endoplasmic reticulum; proteasome assembly; protein binding		0.0628	0.0504678	0.6275	0.7024		2.11733	1.73419	1.75791	1.54904	1.568	1.68028	1.67794	1.53648	1.47364	1.97498	2.30069	1.7859
	232	An_u_24025|hypothetical protein LOC60673 [Homo sapiens]_166-216	TCGGGACGAGGTTAGCAATGTCCACTAGCTGGGCTTTGCTCGTGTTTTTCTCGCCCTCCCGGTTCACAATCCCCATCTAGGAATGGGGTTTACTGAATAGAACTCCCTGTTCGGCGTTTTACTGAACGACGTGAAGCAGCGCGGAAGTCTCCGCCCCTTTCCCCGAGGTAAACAACATATATCTCCGTCATCCAAGCGTCGGGGCCACCGGTGAGGGACTCTGCCCGTCTTGGTCGCCTGCAAATGGAAACAGGCCACGTCTGAGGATGAATTGTCGCTCGGAGGTTCTGGAGGTGACGGTGGAGGCCCGGCAGGTGGAGGAGGCCATGTTAGCCTTACTGCACACTATTCTGCTGCACCGGAGCACGGGCAAGTTTCACTACAAGAAGGAGGGCACCT…	AGGTAAACAACATATATCTCCGTCATCCAAGCGTCGGGGCCACCGGTGAGG	Q9BSB4	0	UPF0453 protein C12orf44	C12orf44 (PP894)	Homo sapiens (Human)	0		0.1962	0.110285	0.7399	0.226		2.12728	2.0924	2.43091	2.02829	1.89056	2.06733	2.20352	2.33208	2.03426	2.20254	2.59966	2.07672
	234	AN_v_10718|Glucose-6-phosphate isomerase (EC 5.3.1.9) (GPI) (Phosphoglucose isomerase) (PGI) (Phosphohexose isomerase) (PHI)_101-151	TTCATCCTCCGGAGCACCGACGAACCGCAGCAACCATGGCCCTGAGCGCAGACCCGAACTACAAGAAGCTGGAGCAGTGGTACCGGACCAATGCCAACACCCTAAATATGAGGGCCATGTTCGAAAGCGAGCCGGACCGATTCGCAAAGTTCAGTACGACCCTGAAGACGGACGACGGAGACATCCTTCTGGACTTCTCCAAGAACTTGATCAACCAGGACGTGATGGCAATGCTGCTGGCGCTGGCCAAGTCCAGAGGCGTAGAGGAGGCCAGAGAGAAGATGTTCACCGGAGAGAAGATCAACTTCACCGAGAACCGAGCCGTGCTGCACGTGGCCCTGAGGAACCGCTCCAACACGCCGATCCTCGTCGACGGGAAAGACGTGATGCCTGAAGTGA…	CCTAAATATGAGGGCCATGTTCGAAAGCGAGCCGGACCGATTCGCAAAGTT	Q59088	P06744	Glucose-6-phosphate isomerase (GPI) (EC 5.3.1.9) (Phosphoglucose isomerase) (PGI) (Phosphohexose isomerase) (PHI)	pgi (ACIAD0101)	Acinetobacter sp. (strain ADP1)	cytoplasm; gluconeogenesis; glucose-6-phosphate isomerase activity; glycolysis		0.1152	0.075675	0.1672	0.7907		0.051129	0.549724	0.841018	0.84906	0.544294	0.927881	0.570373	0.393291	0.920362	0.306933	-0.21435	0.313514
	235	UnAn_21301|_147-206	GCCTTCATAGCAGCATAAGCTACTGTGTGGAGAAAGTGTGTATGGACTCATTGTTGCTGCACTGTGGACTCTGTTTGAAGCTTCAGTTCAGGAGTGCACGTTCAAAACCTTTTCTATCTATAAGACTAAAGGTCATCATGCTCCCTTTTGTATTTATCAGAGCTATAAATCTGTATTAGCTAGCTGCAGGGGGCTACACGGACGGATTTCAATTCTAAAAACAAAGCCCTGGAGGCTTGGCATTATAGGTGACAGGTTTTGCTTTGAAGCATAGTAAAATAGTCAGTGAACTGTTTATGTGTAGCTCTGTACAAGCAGCTGGAAAGACTTGTGTATTTATTTTTTATATATGAAATCTTTTTGATGTTGTTTTATTAATAAATGTAAAACAAC	TTTGTATTTATCAGAGCTATAAATCTGTATTAGCTAGCTGCAGGGGGCTACACGGACGGA	0	0	0	0	0	0		0.0272	0.0277246	0.845	0.6417		3.2156	2.45222	2.65496	2.03781	2.21719	2.12677	2.35015	2.49956	2.34603	2.64713	2.86917	2.65032
	236	An_u_8961|Cytochrome c1, heme protein, mitochondrial precursor (Cytochrome c-1)_379-428	CCTCTCCTGGAACACCGAAGACGCTTAAGGCCCTCAGGCCCACATGTCGTTCGCCAGCCTGACGGGGAAGAAAACAGGTCGCTCTACCGAGCGCGTGGGCGTGGTGACAGGCCGGTGGCGCCGGCCTCGCCTCTGATGCTTCACCAGGCTGTGAAGGCCTCTGATCTGGAGCTCCACCCTCCAAACTACCCCTGGAGCCACGCCGGACCCCTGTCCTCTCTGGACCATGCCAGTATCCGCCGTGGCGACCACGTGTATAAGCAGGTGTGTTCAGACTGCCACAGCATGGAGTACCTGGCCTACAGAAACCTGGTGGGAGTGTCGCACACGGAGGACGAGGTCAAGACCATAGCTGAGGAGGTGGAGGTGGTGGACGGTCCTGATGAGAACGGGGAGCAT…	CCTGATGAGAACGGGGAGCATGTCACCCGGCCAGGGAAGCTTACTGACTA	P08574	0	Cytochrome c1, heme protein, mitochondrial (Ubiquinol-cytochrome-c reductase complex cytochrome c1 subunit) (Cytochrome c-1) (Cytochrome b-c1 complex subunit 4) (Complex III subunit 4) (Complex III subunit IV)	CYC1	Homo sapiens (Human)	electron transport chain; electron transporter, transferring electrons from CoQH2-cytochrome c reductase complex and cytochrome c oxidase complex activity; heme binding; integral to membrane; mitochondrial inner membrane; transport		0.4388	0.191195	0.1238	0.9595		0.981126	0.858888	0.901741	1.42378	0.875053	1.12994	1.02304	0.494395	0.847943	1.27812	0.909336	0.818699
	237	An_u_11562|Hemoglobin alpha-A chain_156-212	TGGCAGAGTATTTTCCCTTCAGCTGAGAAAACTTGGAAAAAGGCAAAAATGAGTCTCTCTGGAAAAGACAAGAGTGTGGTGAAGGCCTTCTGGGACAAAGCGTCCTCTAAAAGTGCTGAGATTGGGGCCGAGGCCCTGGGCAGGATGCTGACTTCATACCCGCAAACCAAGACCTACTTTGCACACTGGTCTGATCTGAGCCCTGAATCTGCACAAGTTAAGAAGCATGGCGCCACCATCATGGCATCTGTTGGAGACGCTATCTCAAAGTTAGATGACTTGGCTGGTGGTCTGTCCAAGCTCAGCGAGCTGCACGCCTTCAAGCTGCGAGTGGACCCTGCCAACTTCAGGATCCTCGCTCACAACATCATCCTGGTGCTGGCCATGTACTTCCCTGCT…	ATACCCGCAAACCAAGACCTACTTTGCACACTGGTCTGATCTGAGCCCTGAATCTGC	P83135	P01942	Hemoglobin subunit alpha-A (Hemoglobin alpha-A chain) (Alpha-A-globin)	HBAA	Geochelone nigra (Galapagos giant tortoise)	heme binding; hemoglobin complex; oxygen binding; oxygen transport; oxygen transporter activity		0.1105	0.0736673	0.6024	0.7503		1.8377	3.21681	3.47773	2.35773	1.85747	2.00657	2.98257	3.74346	3.34479	3.14651	3.2561	3.04998
	238	UnAn_26907|_444-495	CGTTTTTTTTTTCTACTCTTCATCTTGCTTCTTTTCAGAACACTTTGCAGATCTACAGATCAGTGACTGTCTGTAATACCGACTGTGCCAGTGGCTGTACATTCAAAACTTTACATTATTTTGTGTGTGAACTGTGTTTTATAAGCGACTCGTGTCCTGCTTTGGTCGTGTCTGACGACATCACCCCTCCCCATGTGGTGGCATGGAAGCACAACATTTCCCACAATCCTCAGAAAAACCTGTTTGTTTCTACTGTTGTTGTTTGTTGTAGCACTTTGTTGACTGCCTTCATTACTACCTTGTTGGAGGGATTATATTCCGTCATGTAGCATGTTTTTATTTTATTTTTTATTTCTTTTTGCTTGTCTGGTTATCTTTTATAATATTACTACAAAGTGA…	CTTGTCCCCATTCATCGTTTGTCGAGTGAAATCCTGCTTTTTGTCCGCGTTG	0	0	0	0	0	0		0.1968	0.110374	0.6209	0.1895		1.0691	-0.24564	0.268601	0.69485	1.3929	0.566053	0.369173	0.15426	-0.21227	-0.13631	0.896391	0.423463
	241	An_u_12633|Latexin (Endogenous carboxypeptidase inhibitor) (ECI) (Tissue carboxypeptidase inhibitor) (TCI)_223-275	TCTGGGGAACGCAGAGGAGTGGCAGACTCTGGGAGGAGTATCAGCTGGACATTTCAGTGCACGAGATCATCAGTGATACTAAAGAGAACTGCTCTGCTGAGGTTTTCTTTCCGAGAGGAGTAAAGCAGCTCTCACCTCAAGTCCAGGTTTCCTCATGCGAGGAGCTCTTGAAGATCGACGCAAACTCAGAAGAAGAGGCCTTATACCAACAGTACAAGACCAATAAAACCCTGCGCACTGAAAAGCGCTTACCCGACAGCTACGGTCACATCGACCCTGAGATGACTCCTTTCTGGCACCTCGGCATTGTTGCCTCCAGCTTCATCATGCTGAACGAGTCCACAGAAAACACTCTGTACAACGTGGCTCAGGTGGCCAACATCACACAGCTGACAACAG…	ATAAAACCCTGCGCACTGAAAAGCGCTTACCCGACAGCTACGGTCACATCGAC	P70202	0	Latexin (Endogenous carboxypeptidase inhibitor) (ECI) (Tissue carboxypeptidase inhibitor) (TCI)	Lxn	Mus musculus (Mouse)	cytoplasm; detection of temperature stimulus involved in sensory perception of pain; metalloendopeptidase inhibitor activity		0.4211	0.186181	0.1396	0.2358		1.83687	1.67909	1.95517	2.3451	1.81825	1.89166	1.65455	2.05419	1.41156	2.13307	1.78769	1.34994
	242	An_u_4641|Arsenite methyltransferase (EC 2.1.1.137) (S-adenosyl-L-methionine:arsenic(III) methyltransferase) (Methylarsonite methyltransferase) (Cyt19)_7-56	ATCGGCCGAGCGGATGTTGGACGACACGAGTCTGACTCCGAGTCAACACAACAGTTCTGCCACCTGAACCCGTTCCTGCTGGCTGACAGACGGGGGTCCTCGGTGAAGCAGTGCTCCAAAACCTCCAGATAAACAAAAAATAATGCACATATGTTTGATTTTTCTTCTCGCGTAATATTTTTAATCCATATAGTATATAATTACATTTGTGTCTATAACTACTCATGTCTGTGAAGGAAGGAATGAAGGAATTCAATTTACTTGGGTATGAGTTTGCTAACTGGACACAAAAACTCACCCCAGTACATTGTAAAGACGGGGAAAACTGAGAGTAATAACGTTTAAAAAATATAATAGATTTTGGAAAAGTGAGTGACCTGAGTAGTAAAGAAGAAAATC…	CGAGCGGATGTTGGACGACACGAGTCTGACTCCGAGTCAACACAACAGTT	0	0	Arsenite methyltransferase (EC 2.1.1.137) (S-adenosyl-L-methionine:arsenic(III) methyltransferase) (Methylarsonite methyltransferase)	AS3MT (CYT19)	Homo sapiens (Human)	arsenite methyltransferase activity; arsonoacetate metabolic process; cytosol; methylarsonite methyltransferase activity; toxin metabolic process		0.7178	0.266446	0.3336	0.2502		-0.68071	-0.29255	-0.20136	-0.4756	-0.68508	-0.25725	-0.53139	-0.30647	-0.41302	-0.35887	0.032275	-0.53348
	244	AN_v_16992|Protein FAM14A precursor (ISG12(b) protein) (TLH29 protein) (pIFI27-like protein)_268-317	CCAAAAAATCGGGATCTGAATGTCGTGCAGTGGCCCTGGCTCCTGTGGTTCTGGGAGCCGTTGGTTTCACCTCAGCTGGGATAGCAGCAGGATCCCTCGCTGCAAGCATGATGTCTAGTGCAGCCATCGCCAGCGGAGGAGGGGTGGCAGCTGGAAGTCTGGTGGCGATCCTACAATCTGCAGGTGCTGTTGGTCTATCAGCGACAGCCTCTGCAGTTGTTGCCAGTGTTGGAGCTGGTGTTGGAGCTGGTGTTGGAGCTGGTGTTGGAGCCGCTATCGGGAAGGTAGCAGGCAAAGGCCACAAACAACAGGATGAGGAGGAGGAGAAGAAGAAGAGGAAAAAGAAGAAGGATCAGAATAAAGAAGACAAAAACAATGATGATGATGATGATGATGATG…	GAGCCGCTATCGGGAAGGTAGCAGGCAAAGGCCACAAACAACAGGATGAG	0	0	Interferon alpha-inducible protein 27-like protein 2 (Interferon-stimulated gene 12b protein) (ISG12(b)) (Protein TLH29) (pIFI27-like protein)	IFI27L2 (FAM14A) (TLH29)	Homo sapiens (Human)	integral to membrane		0.0248	0.0258494	0.154	0.3632		1.82992	1.49079	1.3283	0.188117	1.33611	1.19271	1.07062	1.49237	1.80346	1.48492	1.90947	2.0307
	248	UnAn_22828f|_154-213	TTCAGACAAGAAGCCTTCAAGCCCTAAGCGGGAGTGAAAATCTCCCAGCCTCTGCCTAAGACTTACGGGACATTAACCCACATCTTCTGCGTGCAAAGCAGACACTTTAATTAAGCTAAAGCCTTTTCTAGACAGGCAGGCCTCGATCCTACAAAATCTTAGTTAACAGCTAAGCGCCCAAACCAGCGAGCATCTATCTAGCTTTCCTCCGCCTAGCCAAGCATAATAGGCGGAGGAAAGCCCCGGCAGGATTCAACCTGCTTCTCTAGATTTGCAATCTAGCGTGAAACACCTCAGAGCTTTGATAAGAAGAGGACTTAAACCTCTGTTTATGGAGCTACAATCCACCGCTTAAATCTCAGCCACCTT	AAATCTTAGTTAACAGCTAAGCGCCCAAACCAGCGAGCATCTATCTAGCTTTCCTCCGCC	0	0	0	0	0	0		0.1091	0.0732006	0.1264	0.0558		3.85244	5.14106	4.89925	4.57116	4.6291	4.81748	4.82184	4.95139	4.4464	5.08087	5.03852	5.17172
	249	An_u_12047|High mobility group protein 1 (HMG-1) (High mobility group protein B1)_612-661	CAAATTCGGAATCTGGATGTCCTCATACGCCTACTTTGTTCAACGTGCAGAGAGGAGCATACCTTCTGCATCCCGATGCATCCGTCAACTTTTCAGAGTTCTCTTAGAAATGCTCTGAGAGATGGAAGACGATGTCGCCAAAGGAGAAGGGGAAGTTTGAAGATATGGCTAAACAGGACAAGCTACGCTATGAGAGGGAAATGAAGAACTACGTGCCCCCTAAGGGCCAGAAGAAGAAGCGATTCAAGGACCCAAATGCCCCTAAGAGACCACCGTCTGCATTCTTCCTGTTCTGTGCCGACTTTCGCCCCAAGGTAAAGGGGGAGACCCCTGGGCTTTCCATCGGGGACACGGCTAAGAAGCTCGGAGAGATGTGGAACGGCTCGTCTGCGGAGGAAA…	ATGGCATGGTATCCCCATGGTCTCAGTTCCGCCTTCCTGAATCCCAAGTC	P10103	0	High mobility group protein B1 (High mobility group protein 1) (HMG-1)	HMGB1 (HMG1)	Bos taurus (Bovine)	DNA binding; base-excision repair, DNA ligation; condensed chromosome; negative regulation of transcriptional preinitiation complex assembly; nucleus; protein binding		0.8424	0.297023	0.3813	0.4829		-1.43179	-1.29802	-0.80444	-1.0132	-1.04578	-1.09247	-1.0304	-1.14689	-1.10735	-1.17569	-1.17463	-1.03707
	253	An_u_5822|Brain protein 44-like protein_179-228	AAATTCGGGAATCTGAATGTCGCTTGCACGGCTCTCCGGCTTCCAGTCGCCCTTCAGTCCTGTCAGGGAGAGTCCACTTCTCCGTCAAAAACAAACTATACCTTCAACTTTAAACCATGGCGGGGACAATTGCACGCAAAGCCTTCGACCACCTGAAGAGTAAAGACTTCAGGGATTATTTAATGAGCACGCATTTCTGGGGCCCTGTAGCAAACTGGGGTCTTCCCATCGCTGCCATCACAGACATGAAGAAGAGTCCTGAAATTATCAGCGGCAGGATGACCTTCGCTCTGTGCTGTTACTCTCTGCTCTTCATGAGATTCGCGTACAAGGTCCAGCCCCGGAACTGGCTCCTCTTTGCCTGCCATTTGACCAACGAGGGAGCACAACTAGTCCAGG…	TTTAATGAGCACGCATTTCTGGGGCCCTGTAGCAAACTGGGGTCTTCCCA	P63030	0	Brain protein 44-like protein	Brp44l	Mus musculus (Mouse)	mitochondrial inner membrane		0.4008	0.179431	0.0507	0.849		3.4525	3.77139	3.12448	3.12932	3.32495	3.09421	3.29443	3.22812	2.81492	3.75449	3.46041	2.9663
	256	UnAn_21746|_23-82	CGGGATCCCTGAATGTCCTTTATTTCTTCGTTGGGATCAGATCAAACCATTGACAAAGCTACTTATGGTGCATCAGAGATGCTATTGATTGTATTTCCGCCATGTCTGAATGTATGTGGGTCTGTGTGTCAATGTGTGTGTGTGAGTATTTGTGGATGGCTGACATTTAATTTCATTAAGGCAAATGTTCAAATATACTAATTACACTTGAGGGCCTTTGGATGGGATCAAGAGTTTATTTTGCTTAACTTGCATCAAGTTTTATTTTTAAAAGACTTAGCTGATGAGTATTTGATGACTTTGTAAATACATACATTGATTGTACAGGGACAAGCAGAGAATGAGTGGCAATATTGTGCATGTTGTGGTTTCATTTGTTAATTGGACTGTAATAAATAT…	TTTCTTCGTTGGGATCAGATCAAACCATTGACAAAGCTACTTATGGTGCATCAGAGATGC	0	0	0	0	0	0		0.0032	0.00609936	0.4883	0.7458		-0.66839	-0.63107	-0.42258	-0.04208	-0.2478	-0.02771	-0.23915	-0.6163	-0.42519	-0.57351	-0.55818	-0.68723
	258	An_u_19873|Ubiquinol-cytochrome c reductase complex 6.4 kDa protein (EC 1.10.2.2) (Complex III subunit XI)_35-87	TGGAAGGGCATCTGTCAGCTAAAATGATTAGCAAATAATCGGTCAGAAGTACGTGGCCATCCCCTAGTCGTGGGTCCCTACCATGGCCATATGGGGAACAACTGGAGGCGTGGCCTTGGTCTACTTCACAGACTGGCGTTTGATTTTGGATTATGTTCCCTACATCAGCGGCAAATTCAAGAAGGATGAGTAGAGGGGCCGTCAGGTCGGTGCCGTTTCTTGTTTGTTCTCGACACCAAGCCATAGACGACAAGCATGAACCACCGCGGCCTGCGATCCCACCGGAGAGCCCATCGTCAGCCCCTCAGTCCACACTGAACTGTTCTCATCTACCTTAAGCGAAATTGTCTAGCGTTTGACGTTTTCACCGTCTCCTGCCAGTGTAAACAAGGAATGGCT…	ATAATCGGTCAGAAGTACGTGGCCATCCCCTAGTCGTGGGTCCCTACCATGGC	P07552	Q9CPX8	Cytochrome b-c1 complex subunit 10 (Ubiquinol-cytochrome c reductase complex 6.4 kDa protein) (Complex III subunit XI) (Complex III subunit 10)	UQCR (UQCR11)	Bos taurus (Bovine)	electron carrier activity; integral to membrane; mitochondrial electron transport, ubiquinol to cytochrome c; mitochondrial inner membrane; transport; ubiquinol-cytochrome-c reductase activity		0.1963	0.110285	0.5489	0.4225		2.31866	2.19223	2.38876	1.70778	2.12303	1.88214	2.39017	2.04738	1.94564	2.10395	2.39617	1.85328
	259	An_u_4077|A-kinase anchor protein-like protein 8 (Neighbor of A-kinase anchoring protein 95)_223-274	TGCAAACAAATTCAGAAACTGCCGAGCGGGTCGGCCAGTTGGAAAACACAGCGCCACCGTCTGCCAGATATACAGAGAGCAGGATCTCACCCGGGAACTGGGAATGGAGCACTTCATGAGGAAGGTGGAGGCAGCTCACTGTGGAGCCTGCGACCTTTTCATTCCAATGCAGCCCCACCTGATTCAGAAGCACATCAAGTCTCCGGACCATAACTACAACCGCAAGGGTATGATGGAGCAATCGAAGCGTGGCAGTTTGTCAGTTGCACGTAGCATCCTTAATCACAAACTTATTGGCAAGAAGCTGGAGAGCTACCTGAAGGGTGAAAACCCCTTCACTGGGAACCAAGATGAGCACGACCCAGACGACTCCATGGCAATGGACGTCTCAGAGTTGGA…	CAAGGGTATGATGGAGCAATCGAAGCGTGGCAGTTTGTCAGTTGCACGTAGC	Q9R0L7	0	A-kinase anchor protein 8-like (AKAP8-like protein) (Neighbor of A-kinase-anchoring protein 95) (Neighbor of AKAP95)	Akap8l (Nakap95)	Mus musculus (Mouse)	DNA binding; chromosome; cytoplasm; nuclear matrix; zinc ion binding		0.0001	0.000544681	0.1202	0.4436		-0.04908	0.56955	0.959181	1.54643	1.26912	1.3992	0.837746	0.772055	1.31199	0.322427	0.426332	0.534078
	260	An_u_18542|Sulfotransferase family cytosolic 1B member 1 (EC 2.8.2.-) (Sulfotransferase 1B1) (DOPA/tyrosine sulfotransferase)_276-335	TTCATTTCCTGCGGGGAAGCATCTGGATGCTGGGGTGATAGAGAAGATAGCTGACAGGTGTCTATTCAAAAACATGAAGAACAACCCCATGTCCAACTATTCGGTGGTGCCTCAGGAATTCATGGACCAAACAAAGAGTCAGTTTCTTCGCAAAGGAGTAGCTGGAGACTGGAAGAACCTGCTTACGCCAGAAGAGGCAGAACAATTTGATGCAGTGTTCAAAGAAAAAATGAAAGATGTGAAATTTAGATTTGCTTGGGATTAAGCCTTATTTAGCACAAGTGATTTTACCATTTTATAAAACTGTATGAACCTGTCTGTCAGACCATTGATTG	GCACAAGTGATTTTACCATTTTATAAAACTGTATGAACCTGTCTGTCAGACCATTGATTG	Q9QWG7	0	Sulfotransferase family cytosolic 1B member 1 (Sulfotransferase 1B1) (EC 2.8.2.-) (DOPA/tyrosine sulfotransferase)	Sult1b1	Mus musculus (Mouse)	aryl sulfotransferase activity; cytosol; steroid metabolic process		1.2e-05	0.000154296	0.6697	0.3928		1.90456	2.15297	2.51266	1.3952	1.40797	1.24758	2.15983	2.06125	1.85589	2.5453	2.77201	2.14121
	261	An_u_18378|solute carrier family 35, member B3 [Mus musculus]_484-534	GGAATCTGGCCGAGTGGGAATGTGCAGGAGAAGCCATGAAGCTCCACAACGGCTCCAACTCTGAGATGGTGCTGTACTCGTACTCGATCGGCTTCATCTACATACTGGGAGGCTTGCTCTGTGTGGGTGGGCTGGGACCAGCTGTGGCTTTCTGCTCAGAGCATCATGTTAAGACCTACGGCTATGCCTTCTTCTTCTCACTTACGGGTTATTTCGGGATCTCCTTTGTGCTAGCCTTAATCAAGCTGTTTGGAGCCCTGGTTGCAGTAACAGTGACCACTGGAAGAAAGGCCATGACTATCGTACTTTCCTTCATGTTCTTCACCAAACCGTTCACTTTTCAGTACATCTGGGGCGGCCTCCTGGTGGTCTTTGGCATCTTCTTGAATGTTTACAGTA…	AAAACGTATAGGAGGGCCTCCCTAGCCGTTCGGTTGAAATCGTGCACAGGC	Q922Q5	0	Adenosine 3'-phospho 5'-phosphosulfate transporter 2 (PAPS transporter 2) (Solute carrier family 35 member B3)	Slc35b3	Mus musculus (Mouse)	Golgi membrane; integral to membrane; mitochondrion; transport		0.0953	0.0667389	0.3574	0.5644		-0.30158	-0.18253	-0.07012	-0.16796	0.017873	0.56255	-0.01273	-0.15188	-0.07425	-0.15592	-0.67994	-0.36701
	262	An_u_5495|bassoon [Mus musculus]_344-395	AAAAATCCGGATCCTGGATGTCATGGGGATGCGGGCCCCCCAGAACACCAACCAGTTCTTGATGCAGGAGAAGTACCAGATGCAGCACCTGCGCTCCGACTCGGTGGGCAGCGACAGCGGCTGCAGCTCCGACAGCGACCTGGAGCTCACCGACATGGACTCGTACCTGTGCGTCCTGGAGAACGCCAGAGGGGCGCTCCTGGACAGCCCCAACCCGCACGGCTCCACGGCGCCGGGGCCGGGGCCCCTGCTGGTCCTGGACCGGGGGGACGGGCCGTGCGTGTTCCTGCAGGAGGACAGCGTGCAGTACTTCCCCTCCGAGGACGACCTGCTGCAGAGCCAGAACTTCATGCAGAGGGACTTCGCTCAGTTCTGTGACTTCCTGTCGCCGTGAGGGCG…	AACTTCATGCAGAGGGACTTCGCTCAGTTCTGTGACTTCCTGTCGCCGTGAG	0	0	Putative uncharacterized protein (Fragment)	Bsn	Mus musculus (Mouse)	synapse		0.8089	0.288716	0.0087	0.5139		0.164802	0.9771	1.3156	0.424496	0.650508	0.989161	0.673335	0.748076	1.14191	0.640077	0.71687	0.751072
	263	An_u_9230|DNA-directed RNA polymerase II largest subunit (EC 2.7.7.6) (RNA polymerase II subunit 1)_277-336	AATTCGGGGATCTGGATGTCAACGACGACTCGGCTCTTTAGAATGATGACTCGACTTATAAAAACGATGACTCAGCTCTTTAGGACAATGACTCGGCTCTTTAGGACGATGACTCGGCTCTTTAGGACAATGACCCGGCTCTTTAGGACAATGACTGGGCTCTTAAGGACGATGACTTGGCTTATAAAAATGATGACTCGGCTCTTTAGAACGATGGCTCAGGTTATAAAAACGATGACTCGGCTCTTTAGGATAATGACTCAGCTCCTTAGGACAATGACTCGGCTCTTTACGACGATGACTCGGCTCTTAAGGACGATGACTCGGCTGTCTTAACTGTTAATATTTGAAAACATGTTTGTTGTGAAAATTGTTTTGTAAATATGTGTTGTGTTTTTT…	ATGACTCGGCTCTTTACGACGATGACTCGGCTCTTAAGGACGATGACTCGGCTGTCTTAA	Q75A34	P24928	DNA-directed RNA polymerase II subunit RPB1 (RNA polymerase II subunit B1) (RNA polymerase II subunit 1) (EC 2.7.7.6) (DNA-directed RNA polymerase III largest subunit)	RPB1 (ADR086C)	Ashbya gossypii (Yeast) (Eremothecium gossypii)	DNA binding; DNA-directed RNA polymerase II, core complex; DNA-directed RNA polymerase activity; magnesium ion binding; transcription from RNA polymerase II promoter; zinc ion binding		0.0002	0.000904139	0.1171	0.0591		4.19889	3.88334	4.31373	5.00764	5.4667	4.84474	5.09994	2.78074	4.28154	3.50507	3.21132	3.61017
	266	An_u_13122|Multifunctional protein ADE2 [Includes: Phosphoribosylaminoimidazole-succinocarboxamide synthase (EC 6.3.2.6) (SAICAR synthetase); Phosphoribosylaminoimidazole carboxylase (EC 4.1.1.21) (AIR carboxylase) (AIRC)]_44-93	AGGAATTGGGGCGGGGGCGTGTTCAACTGCTCCAGGAATCTGGCATTAAGACGGCCTTTGTGAAGCAGCATTCGGAGACTGCGTTCATCGCTGCCCGCTGTGAGATGATTCCCATCGAGTGGGTGTGTCGCAGGGTGGCAACCGGGTCCTTCCTGAAGAGAAACCCGGGCGTCAAAGAGGGTTACCGCTTCACCCCGCTGAAGATGGAGATGTTCTTCAAGGATGATGCCAACAACGACCCTCAGTGGTCCGAGGAGCAGCTGCTGGCGGCCAAGTTCAGCCTGGCCGGGCTCGCCATCGGTCAGTGTGAGGTGGACGTCATGAACCGCAGCACTGTGGCCATCTTTGAGATTCTGGAAAAGGCTTGGGCCACTCAGAACTGCACGCTGGTGGACATGA…	CATTAAGACGGCCTTTGTGAAGCAGCATTCGGAGACTGCGTTCATCGCTG	P38024	0	Multifunctional protein ADE2 [Includes: Phosphoribosylaminoimidazole-succinocarboxamide synthase (EC 6.3.2.6) (SAICAR synthetase); Phosphoribosylaminoimidazole carboxylase (EC 4.1.1.21) (AIR carboxylase) (AIRC)]	AIRC	Gallus gallus (Chicken)	'de novo' IMP biosynthetic process; ATP binding; phosphoribosylaminoimidazole carboxylase activity; phosphoribosylaminoimidazolesuccinocarboxamide synthase activity		0.2817	0.141226	0.1861	0.3577		-0.97751	-0.05385	-0.09985	-0.88386	-0.82388	-0.08285	-1.13179	-0.6516	-0.87745	-0.57549	-0.75571	-0.86847
	268	An_u_9186|DKFZP586A0522 protein [Mus musculus]_597-654	CAAGAAATTCGGACGAGGGAGTCGGTGGACGCCGTCGTGTGCACCCTGGTGCTGTGCAGCGTCCGAGACATCCCGCAAACCCTGAGAGAGGCGCACCGCGTTCTGCGCAGAGGTGGCGGCTTCTTCTTCCTGGAGCATGTGGTTGCAGACCCCTCAACATGGTCATACTTCTTCCAGCACGTCCTCCAGCCTATGTGGTACTACTTTGGGGATGGATGCGAGGTCACCCGGGAAACCTGGAAATATGTGGAGGAAGCTGGATTCTCTGAGCTCAAACTTAGACACCTTGAAGCACCACTCATCTTTATTATCAAACCGCACATAGTAGGCTATGCTGTGAAATAAATTCCTGCTAATTACCTTCGTAACAAGTTATACGACTACCAGTATATGAATATA…	ACATAGGAATCTGCACCAGTACTCATCTGTGAGGCCACTTCAATCAATCGGTGCCATG	Q8C6B0	Q9H8H3	Methyltransferase like 7A1 (Putative uncharacterized protein) (MCG20149, isoform CRA_a)	Mettl7a1 (Mettl7a) (mCG_20149)	Mus musculus (Mouse)	metabolic process; methyltransferase activity		0.0162	0.0192812	0.9083	0.0152		2.23415	2.28158	1.51299	1.86785	2.12867	2.12372	2.02267	2.74994	2.56845	2.75848	2.01986	2.91051
	269	AN_v_18931|Transcription factor jun-B_48-103	TTTTTTCAGAACGACTCTTTCCTGGCGGGTTACGGCCAGTCAGATGCAGCCATGCACGACTACAAGGTGCTCAAGCAGAGCATGAATCTGAACTTGACAGAGCCCTATCGCAGCCTGAAATCTCAGCTGAGGGCTGAGGCGGAGCAGTACCACGGGGGCCAGCCGGACGTCGGCTCCCTGAAGCTCGCCTCCCCGGAGCTGGAGAGGCTCATCATCCAGAACGGTAACGGGGTGATCACCAGTCCCACGCCGGGACAGAAGAAGCAGAACACCGGCAAAGGTGGCAAGAAGAAGAAGCAGGTCCTGAAGTTCACTCTGGACTGCACCCATCCTGTTGAAGATGGCATCATGGACGCTGCTAACTTTGAGCAGTTCCTCCAGGAGCGCATCAAGGTGAAC…	AGCCATGCACGACTACAAGGTGCTCAAGCAGAGCATGAATCTGAACTTGACAGAGC	P79703	P17275	Transcription factor jun-B	junb	Cyprinus carpio (Common carp)	nucleus; protein dimerization activity; regulation of transcription, DNA-dependent; sequence-specific DNA binding; transcription factor activity		0.0001	0.000544681	0.4749	0.0407		-0.01193	0.19011	0.966816	1.47392	1.57953	0.731511	1.48447	0.152436	0.883876	-0.014	-0.17068	-0.08703
	271	An_u_16919|Protein C21orf51 homolog_76-126	ANAGCCTGAAGAACAGCANGCCGAGAAGAGGAGGCTGGGCCCAGCAGGCGCAGGAGCTCATCGACAACTTGAAGGAGGACTGAGAAGGGTCCAAGAGAAGCTGATCAAGCTTCTTGCAACGGGGCGGGAGAACCAGGAAGAGGAGGACTGTGTTGCTCTTCTGGNGATTTGCTGTTCTGCATCATGATGTTGAACCACACTAGTTTTACAACTTTANTTANNAATCTGACTGTTTTTNTCAGANGAAAGGGAATG	AGGACTGAGAAGGGTCCAAGAGAAGCTGATCAAGCTTCTTGCAACGGGGCG	Q6S9Z5	0	Protein FAM165B	Fam165b	Homo sapiens (Human)	integral to membrane		0.0696	0.0542106	0.8375	0.5535		0.099006	0.322111	0.249245	-0.79272	-0.49946	-0.12158	0.25355	-0.30657	-0.17461	-0.16368	0.280667	-0.05063
	272	An_u_16934|Protein C9orf46_556-609	GGGATTCGGGCCGAGGGTACTAGCTACTGCAGCTCACCTAGCTTTTATTTTGATAAACGACCTTAAATGTCCCTCTGTTTATCTGTTTCCTCTTAAGTTTCACGTCTCAAAGGAATTTCTGTTGCCAACATGGGCTTTCTCATGTCTAAATCCATGGATGCAAACTTACAGAAGCAGCAAGAATTCATGCTGCACAATTCAAGGCTGCAGATGGAGCGTCAGATCCTGATGCAGAACCAGATGAGGGAGAGGCAGATGGCCATGCAGGTCGCCTGGTCCAGAGAGTTCCTCAAGTACTTCGGCTCCTTCTTTGCGGTGGCCGCCGTGGGACTGACAGCCGGAGCCATTAAAAGAAAAAAAGCCGGCGTGTTGGCTCCGATTGTTCCTCTTGGCTTCATA…	CTCATCTCCCTTTTGGAGAAGTGACGCATCGATTGTGACACGAGTCAAGATCCG	Q9HBL7	0	Transmembrane protein C9orf46	C9orf46 (AD025) (MDS030)	Homo sapiens (Human)	integral to membrane; mitochondrion		9.2e-06	0.000127716	0.4961	0.188		1.58347	1.72596	2.10428	0.796801	1.06632	0.744309	1.62838	1.69806	1.17764	1.96173	1.68299	1.43765
	274	UnAn_26744|_101-160	AGTAGGCTGATCTCNAACTGTTTTCTAATGTTCATTTATTTATTTATTTTATCTCAACAGATCGTTTTTGGCTGGCCTCTGCCTAACCTCGCTTGTTTGTGTCGTCTCCTTAATCCGGATGCTTTTACTTTTCCATATGCTGCCTCGTTCTCGCTGTGGAAGCCACACATGTTGTTTACAACTACAGTTTCTGAGCTGATAGTTGAAATCACGTAGCGTGGATGTCTAC	GTCGTCTCCTTAATCCGGATGCTTTTACTTTTCCATATGCTGCCTCGTTCTCGCTGTGGA	0	0	0	0	0	0		0.0981	0.0680918	0.9168	0.972		1.19027	1.06549	1.32465	0.802434	0.62773	0.468324	0.905644	0.984884	1.08191	1.10653	1.11984	1.27102
	275	UnAn_22804|_67-121	GGGATCATCACCGNTGGCACCACAATGGTGATGCCAGCGGTCCTGACATGGAACAAAGCCAGCAAGGGGTTAGGCCAGAGCATCATGGTCACGCTCAGGGTCAGCATCACTTAGACTCAGTTCAGCTGCAGCGTCCAGTAGACACACAGCAGTTCTCCCAGGAGGTCCTGGGCGTTCCCCGTCAGGTGAAAGTCAAAGTTCACCTGACAGGGAGCAGCAGGCTCCGACAACGAAGCCGCTCCCAAGGCCAGCTGATGCTGACACTGACGCAGGATGTTTGGCGAGGCGGGAGACGAGCAGGCGCTCGGGCTCTGACACTGCGAGGGGGCGCTTCCCGCCTCCTGACAGTGACAGGGCCTCACGAGCGAGGCGGCCGCAAGCTTCTCGAGGATATC	GGGTTAGGCCAGAGCATCATGGTCACGCTCAGGGTCAGCATCACTTAGACTCAGT	0	0	0	0	0	0		0.1568	0.0939172	0.8036	0.3483		2.82521	4.09395	4.52168	4.70213	4.37197	4.60991	4.18873	3.47996	3.8053	3.85613	3.69385	3.49995
	276	UnAn_27866|_82-141	TTTTACATTGCATTATCGTAGTCTTTAACTTGTTGCATATAATTGATATGTGAATTAAAAAAAACGACTAAAGTTATTTGTACCAATGAGCCATATGTAGTGTTTCATTCAGAGTAGATGATAGTATAGCAAACGCACCAATTAGGATCTGTAATTATTGTCGTGAAAATGCCATTCTCACCATGTCTGGGAAAGATTTCTGAATAATTTTTATATTTACATACGTCGGAGGAAGCTGAGAAGATTAATAAAACATTGTAACGAT	ACCAATGAGCCATATGTAGTGTTTCATTCAGAGTAGATGATAGTATAGCAAACGCACCAA	0	0	0	0	0	0		3.4e-07	1.44149e-05	0.7289	0.1249		1.9766	1.57487	1.83958	0.917539	1.15982	0.99417	1.64115	2.19866	1.55937	1.89101	1.84428	2.01718
	278	An_u_9046|Cytosolic purine 5&apos;-nucleotidase (EC 3.1.3.5) (5&apos;-nucleotidase cytosolic II)_177-226	GAGATTCGGGCCGGGGCGGGCCCGCGGTACCGCACCCACTGCAGCGACTGCAAGGACCTGGACTGCAAACGCCACCACCTGACCCGCTCCTGCAGCGAGATCAAGCCTCCCAACCTGTTCCCCCAGACTCCCCAGGAGATCACTCACTGCCACGACGAGGACGACGACGAGGAGGAAGAGTAATAAAGCCGCCCTGCAGAGTTGAGCCACGTTCCTGTTCCCGTCGCCTTACCTTTCCTTGTGGAGTCCAATCGTGATCTCTCTCTCTCTC	AGAGTAATAAAGCCGCCCTGCAGAGTTGAGCCACGTTCCTGTTCCCGTCG	P49902	0	Cytosolic purine 5'-nucleotidase (EC 3.1.3.5) (5'-nucleotidase cytosolic II)	NT5C2 (NT5B) (NT5CP) (PNT5)	Homo sapiens (Human)	5'-nucleotidase activity; cytosol; magnesium ion binding; nucleotide binding; nucleotide metabolic process		0.0507	0.0433654	0.2205	0.4952		-0.12187	0.101127	0.471093	0.715996	0.424407	0.570649	0.212937	0.005462	0.245918	0.025893	0.352949	0.452843
	279	AN_v_7353|Cytochrome c oxidase polypeptide Vb, mitochondrial precursor (EC 1.9.3.1)_516-575	GAAAATGGCTTCAGGTTACTGCTCCGCTCCGGCCTGAGAGCCGTGGCTGCCTGCCGGGCGGCCCGGGCTCCGGCTCCCGCTCTGAGCCGCAGCATGGCGGCTGGAGGGATTCCCACTGATGAGGAGCAGGCCACCGGACTGGAGAAGATCATCATGAAGGCCATGAAGGAGGGAATTGATCCTTACAATATGTTGAAGCCAAAGAGCTACGCTGGTTCCAAGGCCGACCCCCACCTGGTGCCCTCCATCACCAACAAGAGGATCGTGGGCTGCGTCTGTGAAGAGGACAACACCGCTGTGGTCTGGTTCTGGCTTCACGAGGGCGAGGCCCAGCGCTGCCCATCCTGCGGCGCCCACTACAAGCTGGTGGCCCACGAGCTCCCCCACTAATTTATAAGC…	TCTCGGCTTGGTGTATTTCCTGGTCTGATGTTCGTCTCGTCTGTTTTAGCACTTGATCCA	P10606	0	Cytochrome c oxidase subunit 5B, mitochondrial (Cytochrome c oxidase polypeptide Vb)	COX5B	Homo sapiens (Human)	cytochrome-c oxidase activity; mitochondrial inner membrane; respiratory gaseous exchange; zinc ion binding		0.3669	0.168783	0.4429	0.4929		4.64726	4.71308	4.54503	4.61726	4.95096	5.04515	4.60029	5.24436	5.01771	4.91828	4.73074	4.56034
	281	An_u_12659|Leukocyte elastase inhibitor (LEI) (Serpin B1)_607-663	GGCAGCAACTCCTCTGGCCTCAGCCACACCAGCTTCTCTCTGGCTTTGCTCAAAAGCTGGGGGACATCGACAACACCGCAAATGTCTTCTTCTCTCCTTTCAGCATCTCCTCAGCCATGGCCATGGTGCTGCTGGGAGCCAGAGGCAACACGGCCTCACAGATGTCAGAGGTTCTCTGCTTCACTAAGGCTGGTAAAGTGATGCAGGAACAACAACCACAGCAGCAGCAGCAGATGATGCAGATGCAACAGCAGGTCCAATCCAAGCTGCCAGCATATCTCCTAAAGACCTTGAAAACAATGGATGTTCAGGATGACATCCACTCGAGCTTTGCCCAGCTGCTGAGCCAGCTCCACAAGGCAGATGCTCCGTACGCCCTGAGTGTTGCCAACAGGCTCT…	TCAACGCAATCTACTTCAAAGGCAACTGGGACAAGCAGTTTTAAGCGGACTCCACCC	P05619	Q9D154	Leukocyte elastase inhibitor (LEI) (Serpin B1)	SERPINB1 (ELANH2)	Equus caballus (Horse)	cytoplasm; serine-type endopeptidase inhibitor activity		0.2707	0.137425	0.5658	0.5681		0.996229	2.09063	2.29793	1.31957	1.41326	1.45517	1.48569	1.55063	1.28244	1.22016	0.979604	1.14754
	282	UnAn_28744|_28-87	TTTTTTTTTCTGTCAAAAGGATTAACTCGNCTTTTCTNGGAAACGAGTACAGAGGTAAAGAGAACGGCCATGTTGACACGGCATCGCCTACTGGGAGGCCTAATAGCAACTGGAACGACGTTATTCCCTTTATTTTATTACAGCGTTACAATCGGCGATCAGTCGGTTCAAGGGAACCTGTCAAAAGGGGGAAAAGAAGGTCGTAACAGCTGATTATGTATATTTCGTTGTCACACGGTACAGTTTTAATTAACCTTACAAGCTCGGACAATAATCGTTCACCCACTATTTAGACCTTTTTGACGGATTTTAACTGTTCGAGGAGTTAAACTCGCCGTTGAAGGT	GAAAAACATTGACTGAAGGGGTTGCGGCATACAAAGGAGGCGGAAAATGAAAACCA	0	0	0	0	0	0		0.0003	0.00123195	0.587	0.5272		2.3303	1.59507	0.709975	0.102798	-0.01998	-0.36238	0.90971	1.9097	1.3414	1.78004	2.0709	2.24565
	284	UnAn_23234|_283-342	AGATAGGCAAGATTAAGGTTCAGAACAGTAACAGAAGATTAGTTATTTATTACTTGCAGCTGATGTTTGAGCAGTTTGTCTAATCAGGTTTTGGATCCCCCTATTTGTTGGAGGACAAATTACATGCAAGGGGGCCATTGAATGTTGTTTATTATTTCTTTGTGTGTGAATTTTGTTACCCAGTCCATTAACAAGGTAATCTGTTTTAAAGAAATTCATATATTTAGTTTACATGAAGTGCTTTAAAACCAAAGTTTGTTGAAAACGGAATTCCTAAAGCTTTGATTTTGAAGAACCTTCAGCCTCTCAAGTGATTCCGATTGTCTAATAAAACTTCTTGCAATC	TGATTTTGAAGAACCTTCAGCCTCTCAAGTGATTCCGATTGTCTAATAAAACTTCTTGCA	0	0	0	0	0	0		0.8035	0.287902	0.0711	0.9003		2.09111	1.57872	1.88505	1.87066	1.49949	1.95047	2.1456	1.57903	2.13829	1.84909	1.89234	2.05405
	286	An_u_6536|Cleavage stimulation factor, 64 kDa subunit (CSTF 64 kDa subunit) (CF-1 64 kDa subunit) (CstF-64)_14-63	GTGGAATCGGGCCGAGGCAGGGCCCCGTACCTCATACGATGGGTCCAAATGCTCCTCCACCTGCAAGACCGGGTCCAGGTATCTCTGGGGTCCCCCCATCAGGAGGAGGTTTCAGTCCAGGCCAGGCTCAGGTCTCCACACAGGATCAGGAGAAGGCTGCCCTGATCATGCAGGTCCTGCAGCTGACCCCAGAACAGATCGCCATGCTCCCACCGGAGCAGCGACAGAGCATCCTCATCCTCAAGGAGCAGATTCAGAAAACCGCCTCGGGTGCTCCGTGATTCTCCGAGAAGGCAGAGGACCTGCCGTCTCTTCCTGGTCCAACCGCCAAAACCGGACAGAAGATCACTTGTATTACTTTAGGGTTTGTTTGTTTTTTTTTTTGTCGGTTTTGTTCCA…	GAGGCAGGGCCCCGTACCTCATACGATGGGTCCAAATGCTCCTCCACCTG	Q8HXM1	Q8BIQ5	Cleavage stimulation factor 64 kDa subunit (CSTF 64 kDa subunit) (CstF-64) (CF-1 64 kDa subunit)	CSTF2	Bos taurus (Bovine)	RNA binding; mRNA processing; nucleotide binding; nucleus		0.0028	0.00556693	0.1162	0.726		0.218159	0.445018	0.572559	0.850465	0.676432	1.18654	0.534013	0.557705	0.788588	0.254209	0.501228	0.369495
	288	An_u_19399|Troponin T, cardiac muscle (TnTc) (Cardiac muscle troponin T) (cTnT)_762-814	GGGTAGGCTGGATGAGGAAGGTGAAGAAGGGGAAGCGGAAGAGGGAGAAGAAGAAGCCAAACCAAAGTTCAAGCCTTTTATCATGCCCAACCTAATCCCTCCTAAGATACCAGATGGAGAAAGGGTGGATTTTGATGACATACACCGTAAGCGAATGGAGAAAGACCTGATGGAGCTGCAGACTTTGATTGAGGTTCACTTTGAAGGCAGAAAGAAGGAAGAAGAGGAGCTCATTAGCCTCAAAGAAAGAATTGAGAAACGCCGCTCTGAGCGTGCAGAGCAGCAAAGGATCCGCAGTGAGCGAGACAAAGAACGCCAAAAGCGGCTGGAGGACGAGAAAGCTCGTAAAGAAGAGGAAGAGGCAAAGAAAAGGGCAGAAGATGACGCAAAGAAGAAGAA…	TTGGCTTTCTCGCCACACCCAAGTTACACCCATTCCCCTCAATATGATCCCCT	P13789	0	Troponin T, cardiac muscle (TnTc) (Cardiac muscle troponin T) (cTnT)	TNNT2	Bos taurus (Bovine)	0		0.05	0.042954	0.0358	0.0392		2.89813	0.790553	1.48518	1.04902	1.00922	1.02489	1.05779	1.1576	1.05289	1.64591	1.26774	1.30935
	289	An_u_18929|Transcription factor IIIB 90 kDa subunit (TFIIIB90) (hTFIIIB90) (B-related factor 1) (BRF-1)_83-133	NAGTCNAGACCAGGAAGCAGCACCACGACAAGGAGGAAGTGGACGAACGTCCCCAGGCCATTCCTCTGTCCTCCATCCTGGGAAAACTGCCGAGCCCCGCCAGCCTGGGCCTCCAGGAGACCTTTCAGACCTTCCANANNTCAGAACCACNANAGAATCCAGATCANGANCCNGCCCAGACTGGANANCTGGATCTGGNAGGTATCGACNACCAGGAGATTGATNNGTACATCCTGAANGATNATGACGTGGNGGTGAAGACNGAGCTGTGGGTCAAGCANAACGCATGACTACCTTAAAGAGCNAAANGNGAAAGAGGANAAGATTNNCGAAAGAGAATGAACAAGGCACCTACAAATGGTGAAGNATAAGCGGNAGANGAAGCGTNAACATATTGAA…	AAAACTGCCGAGCCCCGCCAGCCTGGGCCTCCAGGAGACCTTTCAGACCTT	Q8CFK2	0	Transcription factor IIIB 90 kDa subunit (TFIIIB90) (hTFIIIB90) (B-related factor 1) (BRF-1)	Brf1	Mus musculus (Mouse)	positive regulation of transcription; protein binding; regulation of mRNA stability; regulation of transcription, DNA-dependent; transcription activator activity; transcription factor complex; transcription initiation; translation initiation factor activity; translational initiation; zinc ion binding		0.0023	0.00490879	0.8837	0.4021		0.327002	0.455346	0.326161	0.906215	0.592936	0.706985	0.560444	0.605005	0.671124	0.307361	0.461873	0.549476
	290	An_u_5861|CAD protein [Includes: Glutamine-dependent carbamoyl-phosphate synthase (EC 6.3.5.5); Aspartate carbamoyltransferase (EC 2.1.3.2); Dihydroorotase (EC 3.5.2.3)]_223-276	GGAATCGGGCCGAGGGTTTGACGTATTGAGGAAGCGCTGCCTGAGACGGACGTCCTGTACATGACAAGGATCCAGAAGGAGAGGTTTGGGTCTGAGGACGAGTACAAGGCTTGTTTTGGTCAGTTCATCCTCACGCCTCACATCATGACTGTTGCCAAAAAGAAAATGGTGGTGATGCATCCTCTGCCCAGGGTCAACGAAATCAGCGCGGAGGTGGACACGGACCCCAGAGCTGCATATTTCCGTCAGGCTGAGAACGGCATGTACATCAGAATGGCCC	GACCCCAGAGCTGCATATTTCCGTCAGGCTGAGAACGGCATGTACATCAGAATG	P27708	0	CAD protein [Includes: Glutamine-dependent carbamoyl-phosphate synthase (EC 6.3.5.5); Aspartate carbamoyltransferase (EC 2.1.3.2); Dihydroorotase (EC 3.5.2.3)]	CAD	Homo sapiens (Human)	'de novo' pyrimidine base biosynthetic process; ATP binding; aspartate binding; aspartate carbamoyltransferase activity; carbamoyl-phosphate synthase (glutamine-hydrolyzing) activity; cytosol; dihydroorotase activity; enzyme binding; glutamine metabolic process; nuclear matrix; peptidyl-threonine phosphorylation; protein amino acid autophosphorylation; protein kinase activity; pyrimidine nucleoti…		0.2292	0.122501	0.2293	0.5033		-0.85934	-0.4654	-0.18258	0.806712	-0.3797	0.139209	-0.26876	-1.13231	0.024885	-0.19793	-0.38745	-0.36619
	292	An_u_9202|DNA polymerase delta subunit 2 (EC 2.7.7.7) (DNA polymerase delta subunit p50)_157-214	GGTATCGGGCCGAGCTCCATCCGTACGGCGCCCCATCGACGGAGTCAGGTTTTTAGGCACATCGGGCCAGAACGTGTGCGACATTAGGAAGTACAGCAGCATGGAAAGCCACCTGGAGATACTGGAGGAAACGCTGGGGCTGCGACACCTGGCGCCCACCGCGCCTGATACACTAGGTTGCTACCCGTTTTATCACAGGGACCCTTTCATCTTGGAGGAATGTCCCCACGTGTACTTCAGCGGCAACGCTCCGGCCTTCGGCTCCAAGCTTGTCGCAGGTTCTGACGGTCAGGAAGTCCTGTTGGTTACCGTCCCAGACTTCAGCAGCACCCAGACCGCCTGCCTGGTCAATCTACGCACCCTGCAGTGCGAGCCGGTGTCCTTCTCCGCCTTCTCCGC…	CACCGCGCCTGATACACTAGGTTGCTACCCGTTTTATCACAGGGACCCTTTCATCTTG	P49004	P49005	DNA polymerase delta subunit 2 (EC 2.7.7.7) (DNA polymerase delta subunit p50)	POLD2	Bos taurus (Bovine)	DNA binding; DNA replication; DNA-directed DNA polymerase activity; nucleus; protein binding		0.1089	0.073129	0.193	0.2728		-0.18161	0.19287	0.423487	0.305319	0.127123	0.829295	0.031264	0.230756	0.334374	0.061134	0.06481	-0.22794
	297	UnAn_23426|_329-388	AATTTTCCGAAGCTATTTCTGAAGAGGCCATTTTTAAGATCTACAAACTCTTTATAAGACAAAGGAAAAGTTAGCTTTGATAGACTTAAATCAGATTATCAGATGATTTAAAGCCGAAGATGATTATTAGTTTTACAGAACAATATTAATCAAATAAAAATGTATCCCCCAGATTTGCTTTTGAGCCACAGAAAACATTAGTAAGTAATCAGTGGTATTGCTTTGAAGAGCTATAGTGGAGTCCTCTGTTCTGTCCTCTGGTCTTTTCTTTCTATTCCAGATGGTTTCTGAAGTTATAATCAATCAAAACAGGTAGTAGTTTTCCATTTTTCTGAGTGTTTATAAACCCTTGTAGTTTTGAACCTCTTAATACTACTGATGATATCAGAGATAATTTGA…	TTTCTGAGTGTTTATAAACCCTTGTAGTTTTGAACCTCTTAATACTACTGATGATATCAG	0	0	0	0	0	0		0.5112	0.211586	0.4043	0.4213		3.47363	3.74839	3.9078	3.17086	3.78704	3.50229	3.68967	3.42618	3.60195	3.46772	3.12191	3.69242
	298	AN_v_12956|Methylmalonate-semialdehyde dehydrogenase [acylating], mitochondrial precursor (EC 1.2.1.27) (MMSDH) (Malonate-semialdehyde dehydrogenase [acylating]) (EC 1.2.1.18)_129-179	GGAATTCGGCGGAGCCTCCGCTCGCTGTTGACACAAGGCTCCTCTGCAGCTTGGTCGCATGTGCTACTCCTCTTCCTCAGTGCCAACAACCAAACTGTTCATTGATGGCAAGTTTGTTGAGTCCAGCTCGTCCGAGTGGCTAGACATTCACAACCCTGCCACTAATCAGGTGGTGGGACGCGTCCCCAAAGCGACGCAGGACGAGATGCTGGCGGCCGTGGATTCCTGCTCCAGAGCTTACCGCTCCTGGTCCGAGACGTCCATCCTC	CGTCCGAGTGGCTAGACATTCACAACCCTGCCACTAATCAGGTGGTGGGAC	Q07536	Q9EQ20	Methylmalonate-semialdehyde dehydrogenase [acylating], mitochondrial (MMSDH) (Malonate-semialdehyde dehydrogenase [acylating]) (EC 1.2.1.27) (EC 1.2.1.18) (Aldehyde dehydrogenase family 6 member A1)	ALDH6A1 (MMSDH)	Bos taurus (Bovine)	acyl-CoA binding; malonate-semialdehyde dehydrogenase (acetylating) activity; methylmalonate-semialdehyde dehydrogenase (acylating) activity; mitochondrion; oxidation reduction; thymine metabolic process; valine metabolic process		0.0037	0.00680436	0.0477	0.0949		-0.81248	-0.1424	0.602303	0.696669	0.51052	0.460378	0.174592	-0.57705	0.368188	-0.24582	-0.79452	-0.20821
	300	An_u_20420|Von Willebrand factor precursor (vWF) (Fragment)_312-364	GGAATTCGGCCGAGGGGAGACGGTTGCTGTGGTCGCTGTGTTGCCACTGCCTGCTTCATTCAGCAGCCAGACGGGAAACTCACCAGCGTGCAAGTCAACTCAACCCTTAAAGATGGCTGTAACTTGTATACTTGTGGCATGAACAGCGGGGGAGATCTAGTCCTGGAGACCAAAATGACCACCTGCCCTCCTTTTGACCGCCAAGCCTGTCTAGCTTTAGGGGGCAAAGTCAGCCAAATTGGACAAACCTGCTGTGAGACGTGTGCTGAGCCGGAGTGCCGACGGACGGCGGGAACGCTCAACTACGTCAAAGTGGATGACTGCCAGTCAGAGCAACAGATTGAGCTGCACTACTGTGAGGGCAAATGTCGCAGCAAATCTATGTACTCGCTGCAGAGC…	AGTGGATGACTGCCAGTCAGAGCAACAGATTGAGCTGCACTACTGTGAGGGCA	Q28833	Q8CIZ8	von Willebrand factor (vWF) (Fragment)	VWF (F8VWF)	Sus scrofa (Pig)	Weibel-Palade body; cell-substrate adhesion; chaperone binding; collagen binding; endoplasmic reticulum; glycoprotein binding; immunoglobulin binding; integrin binding; platelet activation; protease binding; protein N-terminus binding; protein homodimerization activity; protein homooligomerization; proteinaceous extracellular matrix		0.3228	0.154759	0.3582	0.4975		1.86757	1.18235	1.68065	1.66108	1.53188	1.33883	1.57321	1.33996	1.94099	1.90626	1.93985	1.79681
	303	gi|21717334|gb|U29679.3|FHU29679|aryl hydrocarbon receptor 2 (AHR2) mRNA, complete cds_2609-2658	GAGGGACGGAAGCTGGCGGAGGACTGAGAAGAACCGAGCGGCAAGATGTCTGTGAACCCGGGGACGTACGCCAACAAGAAGAGGAAGAAGCCCGTCCTGAAGCAGAAGAAGATGGCTGACAGCAATGAAGTTGTTAAATCAAACCCTTCAAAGCGCCACCGGGATCGGCTAAACGGGGAGCTGGACAGGCTGATGGAGCTCCTGCCCTTCCCTGATGAGATTCGCTCCCGTCTGGACAAACTCTCGGTTCTGCGCCTCAGCGTGGGATACCTGAGGGTCAAGAGCTACTTTAAAGCTTCCATGAAGAACAGTAATGGTAGTCGGGTGGCTCCTGGAGTCAACGGGCAGAATATGGACTCATTCAGCTTCTCTGAAGGAGAGCTGCTGCTCCAGGCGCTG…	TTCTGTCTCAGTGTGGGGCCCCAGACTTCAACGGGGCTAACGTTTCTCTG	Q90505	0	Aryl hydrocarbon receptor 2	AHR2	Fundulus heteroclitus (Killifish) (Mummichog)	DNA binding; nucleus; receptor activity; regulation of transcription, DNA-dependent; signal transduction; transcription regulator activity		0.0925	0.0655684	0.3145	0.8902		-1.65256	-1.24863	-1.13738	-0.89335	-1.00665	-0.61781	-0.76346	-1.14534	-0.78619	-1.24171	-1.28653	-1.0473
	304	An_u_11172|H-2 class II histocompatibility antigen, I-E beta chain precursor_324-373	TAAGAATCGGGCCGAGATGGCTTCATCGCTGACCTGGTTGCTCCTCTTCATCACCGTCCACTCTGCAGGTGCGTTTATGGAATATAGGGTGGTTCGTTGTGTGTTTAACTCCTCTGAGCTGAATGACATCGAGTATATCGACTCCTACTGTTACAACAAGAAGGAGTACGCCAGGTTCAGCAGCAGTGTGGGGAAATATGTTGGATACACTGAGTTTGGAGTGAAGAACGCAGAACGATGGAACAGTGATCCTTCACTCATAGCTGGGCTGAAAGCTCAGAAGGAGACCTACTGCCTGAACCACGTTACTGCTTACTACCCTGCTGCTCTGACTAAATCAGTGGCGCCGACGGTCAGGATCTACTCCACCACGCCCCCTGCTGGCAGCCACCCCGCCAT…	CTGCTCTGACTAAATCAGTGGCGCCGACGGTCAGGATCTACTCCACCACG	P18469	0	H-2 class II histocompatibility antigen, I-E beta chain	H2-Eb1	Mus musculus (Mouse)	MHC class II protein complex; antigen processing and presentation of exogenous peptide antigen via MHC class II; immune response; integral to membrane; protein binding		0.237	0.125177	0.1767	0.3144		4.56466	4.94755	5.38277	3.78125	3.87813	4.72328	3.29825	5.57742	3.91256	3.98146	3.88428	4.40519
	305	UnAn_21695|_205-254	GAAGTCGGGATCTGAATGTCACATTACCAGTTAATCCATGGGTGATCTTACTAGTAGCTTTTGTACACTTTTATGACAAGTAGTTCAACCATAAGCTGTAGCTCGAGGTGATTTCTTTATATCCATGTAGTCATATTTTAAGGTGCATAACTAACGTCAAAGATCCTGTTCTTTTTCTGGACTACACTTGTCAGCAGGTGCCTCCTCAGCAACATCCGTCCAATCGTTGCGTTCACACACGATTAGCCGTGACTGAAGCGAACCTCACTGGAGCCCAACATCAGCTCCACGTCCCACTGAGCGCGGTGACTTCCAGAGAACGTGGCCGTGTTGTTGTTGTTGTTGTTGTTGTTGTTGGGTGGAAGTCAACATAAGCTGAAGTCAGAATAAACCTTTCAG…	CTCAGCAACATCCGTCCAATCGTTGCGTTCACACACGATTAGCCGTGACT	0	0	0	0	0	0		0.3031	0.148352	0.5979	0.6612		2.29783	1.73327	1.43687	2.26583	2.29711	2.12831	1.95129	1.60942	1.88519	1.98499	2.00133	2.31755
	306	An_u_9102|Deltex 3-like protein (B-lymphoma- and BAL-associated protein) (Rhysin-2) (Rhysin2)_23-81	ATCTTGGAATGTNCNNATATGGTGACTTGGAACGATATTCACCATAAGACATCAATGCACGGAGGACCAACTTCCTATGGATACCCAGATCCTGGATTACCTCAACCGAGTCCAAGAAGAACTGAAAGCCAAAGGAATCAAATAAACATGTATGTAAGGCCTCTAAATTCATTAGAGCAAAGGTAACACTTAATAAGTACATAAAGAGTCATGCAAAATCATCTCACTGCTTAATATTTAAAAAATGCTGTTAAATTCTCAGAAATAGAAAAGAAAAAATACGTTGTCTGAACAATTCTAGTCAATTTACTATCAGTTACATTGTATGTCTTTCTGGAGTCTTGTTTGCTGATCGTTATTAATGTAACCATAAATTAATGTAAAATTACATGTATGCTA…	TGACTTGGAACGATATTCACCATAAGACATCAATGCACGGAGGACCAACTTCCTATGGA	Q8TDB6	0	Protein deltex-3-like (B-lymphoma- and BAL-associated protein) (Rhysin-2) (Rhysin2)	DTX3L (BBAP)	Homo sapiens (Human)	protein binding; zinc ion binding		0.4921	0.205908	0.6498	0.2593		0.300781	0.485599	0.811718	0.384307	0.028393	0.463524	0.442649	0.644057	0.263748	0.340423	0.587213	0.440179
	307	An_u_18813|Thyroglobulin precursor_198-252	AAAAAAGAAAATAAAGAGATGTGAGATCGGATCTCTCACCCGGGCCTATAGGTGGCAGGACTGACCCTGGTGGCCTGCGTGCTGATTCTGAGTCAGGCAGCAATCGCCTACTTTCTCCTCAGCCAGAGGAGCGACATCAGGAATCTGGAGGAGCAGAACAACAAAATGAACACTCAGCTGACCAGTGGGAGATCTGTCACTAGAGGGATGAGGGCACACATGTCCATGAATCCTGCGTACGAGATGATGGATACCCCCATGGAGGAGGTGGCATCAATGGGAACTGAAAAAACTTCTACCCCCCTCACCAAATGCCAAAAGGAACGAGCTGGTCTGGAAAAAGTGGCGTTGCCTGGGTTCCATCCCAAATGTAACGGGCAGGGTCTCTATTTGCCCCAG…	CACTAGAGGGATGAGGGCACACATGTCCATGAATCCTGCGTACGAGATGATGGAT	P01267	0	Thyroglobulin (Tg)	TG	Bos taurus (Bovine)	extracellular region; hormone activity; hormone biosynthetic process; thyroid hormone generation		0.2326	0.123603	0.2849	0.6941		3.77008	4.40295	5.09051	3.48962	3.60805	4.08049	3.91149	4.26019	3.79255	4.1101	4.45978	4.22647
	308	An_u_17213|Pyridoxine-5&apos;-phosphate oxidase (EC 1.4.3.5) (Pyridoxamine-phosphate oxidase)_72-121	TTGAGAGTCGGCACGAGACCAATGATTANGGCAGAAAAATGCTGAACTGGAGGAGAAGTACAGGACACCGAGGTGCCAATGCCCGACTACTGGGGTGGCTACATGGTCAAGCCTTACTTGATTGAGTTCTGGCAGGGTCAGACCAACAGACTCCACGACCGCATCGTTTTCACCAAGGTGAAGGAGGGAGAGGAGCCGGGGGAGTTCCAGCACGAAGCTGAGGGAGGCTGGGTGTACCGGCGACTTTCTCCGTGAGAAATACCTCCACGGGTGTTTCGTCCAGAACATCATGAACTTTAAAAGTAACCAACATGTAAGAGTGCTGCTGGGAAAACCATTTGATGTTCGTTAAATCTGTGTCGAATGTGCCTGTGGAGTCTTTGACATGAACCATTCAAA…	GGTGCCAATGCCCGACTACTGGGGTGGCTACATGGTCAAGCCTTACTTGA	Q9NVS9	0	Pyridoxine-5'-phosphate oxidase (EC 1.4.3.5) (Pyridoxamine-phosphate oxidase)	PNPO	Homo sapiens (Human)	FMN binding; oxidation reduction; pyridoxamine-phosphate oxidase activity; pyridoxine biosynthetic process		0.0146	0.0179912	0.2584	0.166		0.096934	0.729674	0.807646	-0.14391	0.166934	0.129392	0.361597	0.701015	0.03532	1.09495	0.847243	0.347865
	309	An_u_15659|Polypeptide N-acetylgalactosaminyltransferase 3 (EC 2.4.1.41) (Protein-UDP acetylgalactosaminyltransferase 3) (UDP-GalNAc:polypeptide N-acetylgalactosaminyltransferase 3) (Polypeptide GalNAc transferase 3) (GalNAc-T3) (pp-GaNTase 3)_330-386	GGAACATGGTCTGGGATGCTGGAGAGAACACGAGGGTGGGAAACCGCTAATTATGTACCCCTGTCATGGACTTGGTGGAAACCAGTACTTTGAGTACTCCACACGTCTCGAGATTAGACACAACATTCAGAAGGAGTTGTGTTTGCATGGGGATGGGGCAGCTGTGAAGCTGGAAGACTGCCAGTACAAAGGCATGAATACGTTTGTAGGAGCCGGACAAAAATGGGAGCTGAAGGATAACCAGTTGCTCTACTTGCCAGGATTGAACATGTGTCTGAGCGGCCAACATGAGAATCCATATTTGGCTCCATGCAACCCATCAGACAGATATCAGCATTGGTCCTTTGTATGAGTGCGCAAACCACTGCTTTGTATGCATGGAGCATACAAGGACACGAG…	ATCAGCATTGGTCCTTTGTATGAGTGCGCAAACCACTGCTTTGTATGCATGGAGCAT	Q14435	0	Polypeptide N-acetylgalactosaminyltransferase 3 (EC 2.4.1.41) (Polypeptide GalNAc transferase 3) (pp-GaNTase 3) (GalNAc-T3) (Protein-UDP acetylgalactosaminyltransferase 3) (UDP-GalNAc:polypeptide N-acetylgalactosaminyltransferase 3)	GALNT3	Homo sapiens (Human)	Golgi apparatus; calcium ion binding; integral to membrane; manganese ion binding; membrane fraction; perinuclear region of cytoplasm; polypeptide N-acetylgalactosaminyltransferase activity; protein amino acid O-linked glycosylation via serine; protein amino acid O-linked glycosylation via threonine; sugar binding		0.0021	0.00465286	0.0953	0.7109		-0.44639	-0.17621	-0.02517	0.404887	0.106412	0.638488	0.097106	-0.08232	0.497393	-0.37805	-0.16715	-0.21509
	310	An_u_101|39S ribosomal protein L18, mitochondrial precursor (L18mt) (MRP-L18)_141-194	CCGNCCGGGAAACTTGCAAAACATTGTTGNTAAAAAAANAAGACTTANGTTTGTAACTCTGCAAGGAAATAAAGCTCGTCTAGATGTGAGTTCATAGCCTGGGTTTGACTCGATAAGCGGAACAGAAATGGCGCTGAGGGAAATTAGTCGTGGTGTTCGGCAGTTTCTGGGTCAAATTCATCGGTGCGGTTCTGGCGTTTCTTCACAAGCGCGCAGCTCGGTGTTTGAGTCAGGCGGCAGCTCGATCCGAACCCANCCCGAACGAGGACGAACCCGTCAGCCCGACCTTTGTGAACAGAAACCCGCGGAACCTGGAGCAAATGGCGCTGGCNGTGAAGGACCGGGGCTGGAAGACACCTGGCTCACCAGCAGTTCTACCACANGTTGATGTTCTCTCGC…	AAATTAGTCGTGGTGTTCGGCAGTTTCTGGGTCAAATTCATCGGTGCGGTTCTG	Q9H0U6	0	39S ribosomal protein L18, mitochondrial (L18mt) (MRP-L18)	MRPL18 (HSPC071)	Homo sapiens (Human)	mitochondrial ribosome; structural constituent of ribosome; translation		0.1772	0.102345	0.186	0.3507		0.255188	0.152991	0.247985	0.095601	0.149077	0.043253	0.568005	-0.09572	0.020994	0.520762	0.575227	0.177501
	311	AN_v_13960|N-acetylserotonin O-methyltransferase-like protein (ASMTL)_103-161	GGAATTGGGACGAGGTTTCCTGGCTTCTGCAGGTTAAGCTCCAAGGCCAGCATGGTGCTAAATCCAGTCCTTTCCAGCTCTCTGGTAAACTGGTGGTGTTGGCCAGTTCCTCTCCTAGAAGGCAGGAGATTCTGCGTAACGCGGGTTTACGTTTTGAGGTGGTGCCATCTTGGTTTAAAGAAACTCTTGATAAGGGACTTTTCAAAGCACCTCATGAGTACGCTGTTGAGACTGCCAAGCAGAAGGCCCTGGAAGTGGCCAGGAGGATGCCAGTTAAACA	CCAGTTCCTCTCCTAGAAGGCAGGAGATTCTGCGTAACGCGGGTTTACGTTTTGAGGTG	O95671	0	N-acetylserotonin O-methyltransferase-like protein (ASMTL)	ASMTL	Homo sapiens (Human)	acetylserotonin O-methyltransferase activity; cytoplasm; melatonin biosynthetic process		0.196	0.110285	0.0009	0.0732		-1.41843	-1.04677	-0.50535	-0.62115	-0.78369	-0.74354	-0.96932	-1.18148	-0.62963	-0.9807	-1.24794	-0.61179
	313	UnAn_27284|_29-88	TAATCAGCCCGTATATTATTGTACATTTTCAGTGTAACCTATGCTGTAAATAAGATTTGTCTGTTGTGTTATTGAGGGTGAGTGTCGCTCATTGTTTTAATTATCCAATTCCCAGTAAACGGCTTGTTTTTTCCATTT	TCAGTGTAACCTATGCTGTAAATAAGATTTGTCTGTTGTGTTATTGAGGGTGAGTGTCGC	0	0	0	0	0	0		0.0085	0.0122104	0.2154	0.8694		1.91322	1.73762	2.04855	1.24046	1.35188	1.5844	1.94684	1.7085	1.80384	1.91028	1.90208	2.45881
	316	gi|63000250|gb|DN951669.1|DN951669 Fh_mx0_08a07_SP6 Killifish Multiple Tissue, Normalized Fundulus heteroclitus cDNA clone Fh_mx0_08a07 5' similar to gb|AAT64067.1| claudin 5a - Takifugu rubripes. Score = 325 bits (832), Expect = 9e-88, mRNA sequence_525-579	AGAAAGAGAGCCGGGGCGCGACGGTCCTATATTTCTAAGTGAACGCAGTGGCTGATGCGCAACTGACGCCTAAAGCCACCAGGTATAAAGAGGCGAAACAGTTCACTGCTTGCTGGAGTGTTTGAGCAACTTAAAAAAAAAAGGACAGATAGCAGAGAGAAGCGTAAAAATGGTGTCGGCCGGACTGGAAATCTTGGGACTTGCTATGTGCGTATTTGGCTCGCTCCTGGTCATGGTTGCGTGCGGGCTTCCCATGTGGAAGGTGACGGCTTTCATCGAGGCCAACATCGTGGTGGCACAGACGATCTGGGACGGCCTGTGGATGTCGTGCGTGGTGCAGAGCACCGGGCAGATGCAGTGCAAGGTGCACGACTCCGTCCTCGCCCTCAGCCACGACCT…	ACGCCGGCGGAGTCGTCTACATCGTCAGTGGCCTTTTTGTGCTGGTGCCTCTCTG	O14493	0	Claudin-4	CLDN4	Homo sapiens (Human)	0		0.0001	0.000544681	0.3002	0.2301		0.431066	1.33318	1.16746	2.60856	1.93568	2.05467	1.4855	0.947613	2.00422	0.388716	0.596169	1.08468
	317	UnAn_29681|_215-272	CCAGGGGACTGAGCACTGTATGACATTTAGTTAAAGTGTGAAGGAAGAAGTTGATGCTGTAGAGGAGAAAGTGAACCAGGTGATGTTCTGGATGTGGAAAGTGAAGCAGAGGATGGAGAGGCTGTCCAGGATGACACCAAGGCTCTGAAGCTGAAAGGTGGAGAGATACAGGAATGGTCAACGGATAATTTAAAAGTACCAGATTTGGTTAAAGTGTACCTTGCACAATAAGCACATGAGGTAATTAATGTGGCATGATGTCCTCTGCCCGGTAATAGATGGGCTGAATAGAAAAATAAATTAAGCCAAATTGATTATTTTTGCTTTAACCCCTAATTTAGAGGGAATGTCAGTCAGAAAGGAAAATCAACATTAAAAACATTCCAAAAAAGT	TGTACCTTGCACAATAAGCACATGAGGTAATTAATGTGGCATGATGTCCTCTGCCCGG	0	0	0	0	0	0		0.0342	0.0327327	0.2401	0.6952		-0.81167	-0.31994	-0.47757	-1.19488	-0.7343	-1.12236	-1.06708	-0.35896	-0.70796	-0.28273	-0.51658	0.025708
	318	An_u_15417|phosphatidylinositol-specific phospholipase C, X domain containing 1 [Homo sapiens]_291-340	ACAGAAGTTTTATACGACGATCGGATCTGNATGTCTTCGACCTCCGCGTGGCACCAAGCCCAACGACTTATCCGATGACCTCTACTTCACACACGTCATATACACACACCTGACAGTCCTGAAAACGCTCGAGTGCGTCGCCTACTGGCTGGACTCTCACCCGAAGGAGGTCGTCATTCTCGCTTGCAGCCATTTTGAGGGAATGGACGATGAGCGCCACGAGTCGTTCATTTCCTGCTTGAAGAGGCTGTTTGGCTCAAAGCTGTGTCCCCGGAAGGAATCGGTACTGAGCCTGCGGAGTCTGTGGGCATCCGGTTACCAGGTCATTCTCTCCTATGAGTCCGAGCTCGTGGCGAGACATCCGCAGCTGTGGCCCGCCATCCCGTACTGGTGGGCAAA…	GCCTGCGGAGTCTGTGGGCATCCGGTTACCAGGTCATTCTCTCCTATGAG	Q9NUJ7	0	PI-PLC X domain-containing protein 1	PLCXD1	Homo sapiens (Human)	intracellular signaling cascade; lipid metabolic process; phospholipase C activity		0.025	0.0260405	0.5064	0.0613		0.461655	1.0109	0.848223	1.19801	0.938162	1.08223	0.485596	0.924697	0.840443	0.873258	0.586419	0.693083
	319	UnAn_28346|_378-437	TCCCTCAAAAAGACCTCATTTAACAATATTGGACTTGTTTTCTGCTTTTTTTTTAAATAAAAATGTTATTATTTTAGCAATAAGATTCAAATTATCGTCCAGCAGAAGACCCTTTGAGCAGAAATTATCTAGAGAATTGGGATTTTCTTCACGTGGTTGGAAGTGTGAGCATTTTCTTCAAATAGCGGTGTTTGTTTGGGAATGAAACCTTTCTCCCTTTTGACGTTTTGGCACTAACCCTGTGAACTTTGTGCTATTAACCAAGCCTTTTACTACTCTGTGGTTTTTAACTATACATTTAAAGATTTGCGTTTTGTTTGAAATGTTTCTCCTTTATGATGAATGTCTGTTATATTGTGTCAAACCAGTTTCTGAAAGGTTTAAAGCAGATTTGGCTGT…	GGTTTAAAGCAGATTTGGCTGTATTTATAACTTGTGGCATTCTTGAACTAATGAATTGCG	0	0	0	0	0	0		0.7762	0.280685	0.2639	0.7004		2.76398	2.35713	2.30059	2.38376	2.39094	2.13737	2.68849	2.20284	2.46868	2.45569	2.29377	2.64349
	320	UnAn_21033|_337-396	CTTTTGATCATCTAGATTTCTTATTTTGTTGAATGTGGATGCATCTTTCAGGGTTGTTTCCATGACAATAGAGCAACTTGTGCTTTCTGTATATCTCTGAAAGACAACGAATGCAAACAAATCAAGAAATAACATAATCTCTAATGTTGAATGAGTTTCCTTGCATTGTGAAAGCCTTAATTATCTGATGGAAACTCTGCTTTTACATGTGACGTAAAGAAAAACTGTCTCAGACATTAAGGCCTCCTCTTCTACTTGTTTATCTTTGACCCTTCTCGCTCTGCTGCATCATGTAGATAATCATTCAAAGGATATTATTCTGTTAATGTACCTTAGTGAATGACGTCATTATATCTTTGGAGTTGTTTGTGATAGTGAACCAAAGTGTTTGTTGCCTTA…	TGAATGACGTCATTATATCTTTGGAGTTGTTTGTGATAGTGAACCAAAGTGTTTGTTGCC	0	0	0	0	0	0		0.1454	0.0890266	0.3386	0.6225		1.62238	1.81556	2.52795	1.27918	1.4988	1.50656	1.8682	1.53684	1.81768	1.96709	1.65206	1.84298
	321	An_u_20091|Ubl carboxyl-terminal hydrolase 18 (EC 3.1.2.-) (Ubl thiolesterase 18) (ISG15-specific processing protease) (43 kDa ISG15-specific protease)_625-675	GAAATTCGGGACGGAGGGTGACATGTTCCCTTCCAGCTAAAGAGAGTCCTCAAGGCCATGCGAGAAAATTGTCCTCAGCCTGCTCCACATAAAGACTTCCTCCACTGCTTGGACAGAAACTGCATTCGACTTCAAACGCAGCACGACGCAGACGAGGTTTTCCTCTCCATTCTGGATTTGATGCAGCGGCAGATGGATGACAGAGCACTGGCTCTTGAAATCCAGAGTCTGTACAAGATTTCCGTGGAGACAAAGCTGCAGTGCTTGGAGTGCGACGCCGTTCAGACGCAAAACAGTCACCTGCTCAGCCTGCCTTTGCACATAAGGGAAGACCAGAACTCCCTGGAAGACTGCATGAACTCCTTCTTTCAGCAACAGGAGCTGAAGGGCATTAACTGC…	TATGCTGTTGTCGTTCACTCTGGCACGCCAACGTTTGGACACTACACCGCT	Q9WTV6	0	Ubl carboxyl-terminal hydrolase 18 (EC 3.1.2.-) (Ubl thioesterase 18) (ISG15-specific-processing protease) (43 kDa ISG15-specific protease)	Usp18 (Ubp43)	Mus musculus (Mouse)	ISG15-protein conjugation; ISG15-specific protease activity; ubiquitin thiolesterase activity; ubiquitin-dependent protein catabolic process		0.1441	0.0884377	0.8117	0.6839		-0.11541	-0.3156	-0.08242	-0.12017	0.550657	-0.18394	-0.5764	-0.18835	-0.46397	-0.55497	-0.7713	-0.32913
	323	An_u_18755|TGF beta-inducible nuclear protein 1 (Hairy cell leukemia protein 1) (HUSSY-29)_100-157	CAGGAATTGTGCCGAAGGGGAAAACACACCAGAAGATCCCCAGCCTGAAGCGAAAACACCGTGCCACCGCCAACCGTAACCCCCTGCAACGCTTTTATTGGAACAAGTAACTTCACAGATACACCATGCCTCAGAACGAGCACATCGAGTTGCACCGCAAGCGGCATGGCTACCGCTTGGACCACCACGAGAGGAAGCGGAAGAAGGAGAGCCGAGAGGCCCACGAGCGCTCCCACAAAGCCAGGAAGATGATTGGTTTGAAGGCCAAGCTGTACCACAAGCAGAGACATGCAGAGAAGATCCAGATGAAGAAGACCATCAAAATGCACGAACAGAGGAAGACCTAGCAGAATGATGATGACAAGACCCCCGAAGGAGCAGTCCCGGCCTACCTGTTGG…	GGAACAAGTAACTTCACAGATACACCATGCCTCAGAACGAGCACATCGAGTTGCACCG	O95478	0	Ribosome biogenesis protein NSA2 homolog (TGF-beta-inducible nuclear protein 1) (Hairy cell leukemia protein 1)	TINP1 (HUSSY-29)	Homo sapiens (Human)	nucleus; rRNA processing; ribonucleoprotein complex		0.3213	0.154275	0.1496	0.0077		4.94084	4.16627	4.75258	4.3983	4.42324	4.64787	4.20877	4.81748	3.94957	5.0342	5.15325	3.97388
	324	AN_v_4167|Alpha-1-antitrypsin homolog precursor_285-335	TTGGGCACCACTCACCATCNGTCTGCCTGCCCTACAAGGGCAACACCTCCATGATGATCGTCTTACCTGATGAAAACAAGATGGAGGTGGTTGAGGGTTTCATTAACAAGGACTACTTGAGGAACTGGCACGACAAGCTCTACAAGAACAACCTGAACCTTTTCATGCCAAAATTCGCCATCTCGGTTGCCACCCCGCTGGATGAGACTCTGAAGGAAATGGGAGTAACAGAGGCTTACAGTGATCTGGCTGATTTCTCTGGCATGTCTGATGAGATCAAGCTTAAAGTCTCAAAGGTCTCGCACCAGGCAGTGTTGAGCGTAGACGAAACGGGCACGGAAGCAGCCGCTGCCACCACATGGAAATCATGCCATGAGCTTGCCCGTCGACGTGATACTC…	AAAGTCTCAAAGGTCTCGCACCAGGCAGTGTTGAGCGTAGACGAAACGGGC	P32759	0	Alpha-1-antitrypsin homolog	0	Cyprinus carpio (Common carp)	extracellular region; serine-type endopeptidase inhibitor activity		0.7705	0.279332	0.0788	0.3223		0.888387	-0.99967	-1.50794	-0.91148	-0.6638	-1.47022	-0.64425	-0.59691	-1.29435	-0.69759	-0.95484	-0.72347
	325	UnAn_29779|_5-54	CCTCATTGGAGGTCCCGTACGGCGGTGGACGCCCCGGGGACCTCAAGGAGAAGTCGATGTGCTTCTGGCTGTAAGGAAGTGCTCCATGTATTTCCTGTTCTGTTAAATTCTTAATAAAAATGTTGGTTGACC	ATTGGAGGTCCCGTACGGCGGTGGACGCCCCGGGGACCTCAAGGAGAAGT	0	0	0	0	0	0		0.5796	0.230471	0.611	0.8066		3.68211	3.74288	3.92184	3.80021	3.68547	3.5152	3.73024	3.97615	3.71807	3.87068	4.09297	3.75905
	326	An_u_17702|Serine protease HTRA2, mitochondrial precursor (EC 3.4.21.-) (High temperature requirement protein A2) (HtrA2) (Omi stress-regulated endoprotease) (Serine proteinase OMI)_124-173	AAATTCCTGGGACGGGGGAAGTCATCGGTATAAACACCATGAAGGTCACTGCAGGGATCTCATTCGCTATTCCGTCTGATCGCGTGAGACTGTTTCTGGATCAAGCTGCCAAAAGAACAACCTCTAGGTTTGACGACTCGGGAACGCGGCCTCGGTACATCGGTGTTATGATGCTGACGCTGACACCAAGCATCATAGCCGAGCTGAAGATGAGAGACCCGTCTTTTCCTAGTGTCCAACACGGCATTCTGATCCACAGAGTCATCACAGGATCACCGGCCAGCAGAGCTGGGATGCAACCGGGAGACATCGTGTTGGAGATCAACGGCGTCAAGGTGAACACCTCCGAGGAGATCTACCAGGCCGTGAGGAGCAGCCAGAGCATCAGCCTGGTGGTGC…	CTAGGTTTGACGACTCGGGAACGCGGCCTCGGTACATCGGTGTTATGATG	O43464	0	Serine protease HTRA2, mitochondrial (EC 3.4.21.108) (High temperature requirement protein A2) (HtrA2) (Omi stress-regulated endoprotease) (Serine proteinase OMI) (Serine protease 25)	HTRA2 (OMI) (PRSS25)	Homo sapiens (Human)	endoplasmic reticulum membrane; integral to membrane; mitochondrial intermembrane space; mitochondrial membrane; nucleus; proteolysis; response to stress; serine-type endopeptidase activity; unfolded protein binding		0.3285	0.156534	0.6872	0.2181		1.98506	1.54658	1.52151	2.38372	1.86602	2.0326	1.82175	1.58181	1.99646	1.43161	2.15858	2.3176
	330	UnAn_28088|_42-98	TTAAACTTATTAAATTGCCACAAGCATTGTTTTGAGTGAAATAAATTGCAGGAACCGACATTTGAGAGGACTGGGCAGAGCGGGTATTGACACAATGTGAAATGAATAAAAAATAATATTCTTATATACCCAAAATAAATATAAAATAACTAAAAAATAGATGTCTGCCTTTAATTAAAGATAGCACCTTGATGTGACATTGTTTTTTTTTACAGTAAATAAGC	TAAATTGCAGGAACCGACATTTGAGAGGACTGGGCAGAGCGGGTATTGACACAATGT	0	0	0	0	0	0		0.0022	0.00479319	0.0827	0.5015		-0.55085	-0.07274	-0.5162	-1.12194	-0.70564	-1.03121	0.002931	-0.08403	-0.82327	-0.14878	-0.18667	-0.27891
	331	An_u_18940|Transcription initiation factor IIF alpha subunit (EC 2.7.1.37) (TFIIF-alpha) (Transcription initiation factor RAP74) (General transcription factor IIF polypeptide 1 74 kDa subunit protein)_155-213	GAAAATCGGGATTCTGGATGTCAGTTGACAGTGGTGTGTTACTTACTAACATGCTCAGTTTCAAGTCCTAAAGCCGTGTTTAAATTGAGCTGTCTTTGTTTCACACAGAGTGTATTATACTAGACTGAAGCACCTCTTCATAAATACAACGGTGGATTACTGACCATGACGTCTCTGAGTGGTAGCGGTCCCTCGACCACAGAGTACACTGTGCGAGTCCCCAAAAACACCAGCAAAAAGTACAACATCATGGCTTTCAACGCAGGGGACAGGGTCAACTGCTCAAGCTGGACACAGGCCCGAATGGAAAGAGACATGAGCGCTCGGCGAATATACGGGGAAGAGGAGACACCGGAGAGCGGGGCGGGCAGCGAGTTCGGCAAAAAGCAGCGCGAGGAG…	GATTACTGACCATGACGTCTCTGAGTGGTAGCGGTCCCTCGACCACAGAGTACACTGTG	P35269	0	General transcription factor IIF subunit 1 (Transcription initiation factor IIF subunit alpha) (TFIIF-alpha) (Transcription initiation factor RAP74) (General transcription factor IIF polypeptide 1 74 kDa subunit protein)	GTF2F1 (RAP74)	Homo sapiens (Human)	DNA binding; RNA elongation from RNA polymerase II promoter; catalytic activity; general RNA polymerase II transcription factor activity; nuclear mRNA splicing, via spliceosome; positive regulation of transcription; regulation of transcription, DNA-dependent; transcription coactivator activity; transcription factor TFIIF complex; transcription initiation from RNA polymerase II promoter		0.055	0.0457948	0.2451	0.5243		1.5576	1.52682	1.59831	0.653956	1.37364	1.00398	1.19031	1.81313	1.40536	1.87241	1.76808	1.23611
	332	An_u_20083|Ubiquitin-like protein SMT3A precursor (Ubiquitin-related protein SUMO-2)_530-587	GGATTGCATGGNCAGCCGATCACGAGACGGACACACCTGCACAGCTGGAGATGGAAGATGAAGACACTATCGATGTATTCCAGCAACAAACAGGAGGAGTCTACTAAAAGGCGTTTGGACTGTTGGTGTAATGTCGGTTTTTTGTTAATGTTTATTTCTATGATTTTTCAGTTTTTAATTATTTTGTTTTTCTTCTTCCCCTCCCCCTGTTCTGCTCTGGGCTTATCATCAGGCACATGTTTATGGTAGACTTCCAGGGGAAAATCCTGACTCCTAAATAAAGCAGGGAAGCCCGTTTAATTTTTTTTTTACTCTCCTAAATAAACTGTTGAACAATTGTCTGAAGCCGGGGCTCATCTCCGATCTGACCCGATACCATGGGAGGGGGGTCTTGTGACA…	TCTCCGCCGGATTCTGGTGTCTGGTACCATGTTTAGAACCATGTGTCATAAATATCCA	P55854	0	Small ubiquitin-related modifier 3 (SUMO-3) (Ubiquitin-like protein SMT3A) (SMT3 homolog 1) (SUMO-2)	SUMO3 (SMT3A) (SMT3H1)	Homo sapiens (Human)	cytoplasm; kinetochore; modification-dependent protein catabolic process; protein binding; protein modification process		0.0819	0.0604304	0.0306	0.9561		-0.96566	-0.22819	-0.74433	-0.85701	-0.4146	-0.40044	-0.63846	0.351868	0.101507	-0.38141	0.055153	0.084004
	333	An_u_16811|Proteasome subunit alpha type 5 (EC 3.4.25.1) (Proteasome zeta chain) (Macropain zeta chain) (Multicatalytic endopeptidase complex zeta chain)_305-358	AAAAAAAGGGATAGACTAGATTGGATCTGNATGTCTCTCTCTGACCTCCTGCAGCAGGTGATGGAGGAGAAGCTCAACGCCACCAACATCGAGCTGGCCACAGTAGAGCCCGGTAAGACCTTCCACATGTACACCAAAGAGGAACTGGAGGACGTAATCAAGGACATCTAGAGCAGAAAGCTCTTGAGTTGGCAGTTCTGGGCTGAAGCGGAGGGGACACAAAGGCGTCGCCGCGACTTTCCAACCACCTGCAGCATTCAGAGCTTCATTTAGGAGGTTTCTATTTGTAATGTACTAATTTGCCTCTTGTCTAACAGTGTCTGAGCACCTCTTTCCAGCAGTGTGAGCAGCGCTGACAGCCGAGTGAGGGGAGGGATAAATGTGAGGTTGGGAGGGATA…	TCTTGTCTAACAGTGTCTGAGCACCTCTTTCCAGCAGTGTGAGCAGCGCTGACA	P28066	0	Proteasome subunit alpha type-5 (EC 3.4.25.1) (Proteasome zeta chain) (Macropain zeta chain) (Multicatalytic endopeptidase complex zeta chain)	PSMA5	Homo sapiens (Human)	anaphase-promoting complex-dependent proteasomal ubiquitin-dependent protein catabolic process; cytosol; negative regulation of ubiquitin-protein ligase activity during mitotic cell cycle; nucleus; positive regulation of ubiquitin-protein ligase activity during mitotic cell cycle; proteasome core complex; protein binding; threonine-type endopeptidase activity		0.078	0.058293	0.3471	0.7565		3.65033	3.57692	3.10728	3.18096	3.63923	3.36164	3.86535	3.88376	3.79237	3.69231	3.70164	3.57462
	338	An_u_9943|Eukaryotic translation initiation factor 1A, X-chromosomal (eIF-1A X isoform) (eIF-4C)_6-55	CAGGGAACTCGGGAGATCGGCCGAGAGTCGCTCAGGTGATCAGATGTTGGGCAACGGCCGCCTGGAGGCCATGTGCTTCGACGGAACCAAGCGGCTCTGCCACATCAGAGGAAAGCTCCGGAAAAAGGTCTGGATTAACACGTCAGACATCATCCTGGTGGGCCTGAGGGATTACCAGGACAACAAGGCCGACGTGATCCTGAAGTACAACGCAGACGAGGCCCGGAGTCTGAAGGCCTACGGAGAGCTTCCAGAACACGCTAAAATCAACGAGACGGACACGTTCGGACCCGGAGACGACGACGAGATCCAGTTCGACGACATCGGAGACGACGACGAGGACATCGACGACATCTAAGGCGCCGCGGCTGAAGGGGAAGGCAGGATTTTACTACAGAC…	AACTCGGGAGATCGGCCGAGAGTCGCTCAGGTGATCAGATGTTGGGCAAC	P47813	0	Eukaryotic translation initiation factor 1A, X-chromosomal (eIF-1A X isoform) (eIF-4C)	EIF1AX (EIF1A) (EIF4C)	Homo sapiens (Human)	RNA binding; cytosol; translation initiation factor activity; translational initiation		0.3336	0.158005	0.8938	0.6507		-0.92496	-0.55929	-0.46198	-0.45027	-0.5866	-0.50067	-0.48142	-0.59668	-0.62392	-0.7975	-0.69231	-0.8548
	340	An_u_12347|Inositol polyphosphate 1-phosphatase (EC 3.1.3.57) (IPPase) (IPP)_12-63	GGATTCGGGCCGAGCTGGATTGACCCCTAGACGCCACCAGTCAGTACATAGGAGGCCACGAGGCGGTGCTGGAAGAGGGCCGCCTGTTCCCGTCAGGTCTTCACTGCGCGCTGGTTCTGATCGGGGTTTACCTGCGCAGCACAGGCGAGCCCGTCATGGGCGTGATCAACCAGCCGTTCAACAACAAAGATCCAGCCGGCTGGTTGGAGAGGAAAGCATTACTGGGGTGTGTCCTGCGGCAGCATCAACATCTGTTCAGAGTCCAGACCGGGAGACAGATCCGACGGACAGCGAGGCGTGTCCGTGGTGCTGAGCTCCAGCGAGAAGCAGCCCGTGAAGGAAGCCCTGGCTTCGGTGTGCGGCCCGGACCAGCTCATGTACGCCTCCGGCGCCGGGTAC…	GAGCTGGATTGACCCCTAGACGCCACCAGTCAGTACATAGGAGGCCACGAGG	P21327	P49441	Inositol polyphosphate 1-phosphatase (IPPase) (IPP) (EC 3.1.3.57)	INPP1	Bos taurus (Bovine)	inositol-1,4-bisphosphate 1-phosphatase activity; lithium ion binding; magnesium ion binding		0.0574	0.0470686	0.1079	0.6054		0.336367	1.17994	0.950604	0.70683	0.814584	1.07917	0.806422	0.990112	1.13153	0.428149	0.532212	0.386903
	344	An_u_12644|leiomodin 2 (cardiac) [Mus musculus]_113-167	GGAATGCCGAGGGGAGGAGGGCGGCAGCAGGCCCTCCACGCCGATNAGGTCCGCCCACGACCAGCTGATGGAGTCCATCCGCGGCAGCAGCATCAGGAACCTCAGACGGGTGGAGGTTCCTCATCATCTCCACTAAGAGCCGCTCTGCATCATAATGATCGCGATGACGGAGGAGGAGACAAACCGGACTTTTTTACGCTAAGAAAATGAAAATCTTTGCTGGAAATTTGTACTCAGTTCTAATTATGTTCAAGACTTCAAGAATATGATGCCCCCCCCCCCCTTCTTGTGTTTGGAAAAATTTTCCACTCTCTTTAAATGTGTTCTCTCAGAACTCNTCTCAAACACTTTTGGAATTCTCGGGCCACCATTAACGAAGAAAAAAGTTACAGAAAAGNG…	GAGGTTCCTCATCATCTCCACTAAGAGCCGCTCTGCATCATAATGATCGCGATGA	Q3UHZ5	0	Leiomodin-2 (Cardiac leiomodin) (C-LMOD)	Lmod2	Mus musculus (Mouse)	actin binding; cytoskeleton; tropomyosin binding		0.008	0.0117284	0.111	0.2265		1.17885	0.3829	1.31627	1.34275	1.43497	1.1748	1.1074	0.047681	0.774462	0.478619	0.556024	0.517926
	346	An_u_5487|basic leucine zipper nuclear factor 1 [Mus musculus]_494-553	TAATTCGGGCCGAGGCTCGTGCCGAATTCGGCACGAGGTCAGCTCCATGGTAAATCATGTTTTTCTCACCGGGACGTGAGGTCAGAGCGAGTCAGTGTTACACTGTGAACAGATGCGAGCGCAGGCTTTGTTTTAACTGGAACATAACGCTGGTGTTAATGTGCTTTTTTTTTATTGTTGAATAAAAGTCCAGGATGCAGATGACGGGAAGTATTTGCACATAAAAACACCTCTTTGCATTCTTTTTTCCACTGTATGATGGTGCTTTGATTTTTATTTATTATCATGGAGTATATCTTGTTATGGATGCTGTAAAAACCTTCATATGAGACTCAGCAGACAAAGTGAACTGATGGTACTGTGCACTGTTGCAACAGATAAAAACCCGTTAGATTCTTG…	GCTGGATTTCGTCTGTATAGAGAACTGCACAGTTGCGGGTATGATTTAATTTACTGTGAA	0	0	RING finger protein PFE0100w	ZNRF2_PLAF7	Plasmodium falciparum	Golgi lumen; nucleus; protein binding; protein transport; vesicle-mediated transport		0.0172	0.0201203	0.8552	0.3876		2.21203	1.9326	1.15515	0.718663	1.4776	1.68944	2.07389	2.04517	2.04739	2.26068	2.41941	2.46781
	348	An_u_14024|NADH-ubiquinone oxidoreductase B12 subunit (EC 1.6.5.3) (EC 1.6.99.3) (Complex I-B12) (CI-B12)_310-359	TTTTTTTTTTTTTGGGTTATCACGAGATTTAATTAAACCAAAGAATGCAGAATATCACAGGATCACTTTACATATGGTGCTGGCTCCAGGGAGGAGAATCAGTGTCCTCCTTTCTTTGGAGGAAACATGGTGTACTCTATGGCCAGAGCGACAGTAAATGCAGCAAAGCCCCACTTAAATCCTCTCAGCAGCACCTCTGATAGAGTCACGCCCCGGGCGAAGCCGCCTGAATACCGCCACGCCTCGTTGCGTGCCCACGGGTCTTTGAGGCCTCTGGCCGCCAGTCTCTTCTGTGTGAACTCCAGCGGCGTTCCTTCTGTCTTCCACTGTCGCCAGTCCGGCATGGACAGCTTGCTGTGGCCGTGATCGCCTCCCATGCTGAAAGACTTGTTGTGAGCA…	GTTCCTTCTGTCTTCCACTGTCGCCAGTCCGGCATGGACAGCTTGCTGTG	Q02365	0	NADH dehydrogenase [ubiquinone] 1 beta subcomplex subunit 3 (NADH-ubiquinone oxidoreductase B12 subunit) (Complex I-B12) (CI-B12)	NDUFB3	Bos taurus (Bovine)	NADH dehydrogenase (ubiquinone) activity; electron transport chain; integral to membrane; mitochondrial inner membrane; transport		0.1206	0.0779814	0.3685	0.8436		-0.68225	-0.75778	-0.67949	-0.27695	-0.46855	-0.4231	-0.59665	-0.70579	-0.32498	-0.63892	-0.59386	-0.45288
	350	An_u_9242|DnaJ homology subfamily A member 5 isoform 2 [Homo sapiens]_178-236	TCAAGGTAGCAGAGCTTGGGCCGCCATGTCTGCGCTGGAGAAGGAGCTGCAGCAGATTGAAGCTCAGTACGGAGAGGAGTTCGGAGACACGTCTGAGAGTGAGGAGGAGGAGGTGGATGTGGACACGTTTCAGAAAAACAGCCAAAGAGATGGAGATGCTGAGCAGCCAAATGAAGATGACCCCACCGTCGACTATTATGATGATCTTTATTGCCCAGCGTGTGACAAATCCTTCAAATCAGACAAAGCCATGAAAAACCATGAAAAGTCCAAAAAGCACCGAGAGATGGTGGTGTTGCTACGGCAACAGCTGGAGGGAGAGGACAATTTATTCTGCTTGAACGGGAAAGAGGATGGAGAGGATGAAAATGACCTGCAGGATGAGGAGGAGGAGGTGGA…	TGACCCCACCGTCGACTATTATGATGATCTTTATTGCCCAGCGTGTGACAAATCCTTCA	Q5F1R6	0	DnaJ homolog subfamily C member 21 (DnaJ homolog subfamily A member 5) (Protein GS3)	DNAJC21 (DNAJA5)	Homo sapiens (Human)	heat shock protein binding; intracellular; nucleic acid binding; zinc ion binding		0.1592	0.0951005	0.308	0.6877		-0.47268	-0.16395	-0.42345	-0.85842	-0.74259	-0.6893	-0.74361	0.004926	-0.2796	-0.12569	-0.12905	-0.61033
	352	UnAn_23086|_547-606	GCAATTCAAAGGNNCAGGACATACCGAGTCCAGCTTCTCTGTGGACCAGAGTTAGAGGCAACTTGTTGGCCGCCCAACATCAAGTATAGCTTTGAATTTGATGCAGCTTCTCAGCAACACTGATTCATGAAGGTTTTCTCTTTGTCAGTCTTTCTTCTGACAAGTGACAGGATTTGATTATTGGAAAGAAAAATATTTAATAGTTTTTTTTTTAGATCTAAAATAATTTAAATCAGATTGAATTATCTTTTCATTTAGTAACAACTGTCATACATTAGTGTTGTGACCACGGCTCCTAATTCAGCCTGTATGATGTGAAGTTGGACGTGTTTATGTTCTATAACCTGATTTTTGTCAATTGTTTTTAAATTTGTTCCTTTCTAATGTAAGTCCTGCTCT…	TGGCAGGCTTGAATGATGTATCTATGTGCATAATTGTCCACAGTTGTCACTTTCCATTTG	0	0	0	0	0	0		0.2516	0.130473	0.2535	0.2209		4.27822	4.00744	3.80555	3.99072	4.73036	4.71147	3.57873	4.36154	4.45987	4.43433	4.05745	4.86999
	353	An_u_15371|Phosphate carrier protein, mitochondrial precursor (PTP)_30-79	CGGCCATCTTTAGACTCTGAAACTCCGCCGCCATGTACCCGACTTCTCTGACGCAGCTGGCGAGGGCCAACCCGTTCAGCGCCCCTCTCTTCTCCCTCCAGAAGGTGGAAGAGCCCCAACAGAGCCTCGGCGGACAAAGGCCTCGCAGACTGGCGGCGGCCGCAAGCTTCTCGAGGATATC	GCCATGTACCCGACTTCTCTGACGCAGCTGGCGAGGGCCAACCCGTTCAG	0	0	Phosphate carrier protein, mitochondrial (Phosphate transport protein) (PTP) (Solute carrier family 25 member 3)	SLC25A3 (PHC)	Bos taurus (Bovine)	binding; integral to membrane; mitochondrial inner membrane; symporter activity; transport		9.3e-06	0.000127971	0.0751	0.3112		1.40534	1.80899	2.41392	3.0138	3.01311	2.89732	2.11258	1.87979	2.64172	1.92388	1.29004	1.88487
	355	UnAn_22153|_167-226	GAAATCGGGATACTGAATGTCCAGAAACAGGATACCCGACCCGAAAATGCTAAATAATTATCTGATACTTTAGGTGTATTTTCATGTTGAAAAGTCATTGTCGAATCAGTTGAAATGAATTGTGGTTGACGTAGTTGCAGTGTCGGTTGTTTTGGCAGTTTGAAAGCGATGCTTATATTCCTGATTACACTCCACGTTTATATGTTGGTGTCCCAGTGAAGACGCGTTGATCATTTCATCCATAACCCAATATGTTCATGTTGTGACTGATGGTGAAACTGTCCTGAGAAAGGTTTCGATGATGCCATTTTTTTCCTCTTTTCATTTTTTTCCATATTTCTCCCCATTTTGTTTAATTTGGAGTAATACCAGAGTTGCTTTGTTAATTATTTCTTGTGA…	CGATGCTTATATTCCTGATTACACTCCACGTTTATATGTTGGTGTCCCAGTGAAGACGCG	0	0	0	0	0	0		0.0002	0.000904139	0.0812	0.757		1.23651	1.80841	1.82035	2.0233	2.21259	2.71434	2.12859	1.83353	2.15606	1.06161	0.987664	1.59793
	356	An_u_9770|embryonic ectoderm development [Mus musculus]_333-392	GGGTCATGCGTCAAGAGAATGCCGGCGAACAACAGAAACTGAGCAGCGATGAGAACAGCAACCCGGACATGTCAGGAGACGAGAATGATGACGCCGTCAGCGTCGAGAGCGGCACCAACGCGGAGCGCCCGGACACTCCCACCAACACGGCCAACGCTCCTGGCAGGAAGAGCTGGGGAAAGGGCAAGTGGAAGTCCAAGAAGTGTCGCTATTCTTTCAAATGCGTCAACAGCCTGCGGGAGGACCATGGCCAGCCGCTGTTTGGAGTCCAGTTTAACTGGGCACAGTAAGGAGGGGGACCCTCTGGTGTTTGCTACAGTCGGCAGTAACAGGGTCACTCTGTACGAGTGTCACTCTCAGGGGGAAATAAGGCTCCTGCAGTCCTACGTTGATGCGGAC…	GGTCACTCTGTACGAGTGTCACTCTCAGGGGGAAATAAGGCTCCTGCAGTCCTACGTTGA	Q921E6	0	Polycomb protein EED	Eed	Mus musculus (Mouse)	chromatin binding; genetic imprinting; histone methylation; pronucleus; protein binding; regulation of transcription, DNA-dependent; sex chromatin		0.1372	0.0854626	0.1084	0.7181		1.07328	1.57548	1.96285	1.66141	1.79416	2.22711	1.66623	1.3629	1.85163	1.4551	0.823252	1.43265
	357	UnAn_26728|_533-586	AGCCTGATTGTTTGAAGATGATGTTTCAGGTCTTGCTTCNATTTCTTGGCGTTTTTATTGCAGAATGGATTCGATTTTCTAAATCTGGAACACATCGTTGCCAAATTTCACCTTGATCGCAGTGAGACGCCTTGTTTCATCCCCAGGCTCTCCTCGGCTATTCTTTCTGTGTTGAGTAATTAATTTTTTGGAGCAAAAGTATCATTAACAGCACCACAGTAGCTGAGAATGTGTGCGCGCTGTGTTGTAAATGATTAATGAAAACTGTTGTGACACCCCGTCTTGAATTTGTGTGTCACGTTGAGGAGTTGTTGAGTAACTCTGATGTCAGGGGTCTTCCTCACTGGTTCTACTCTACCAACATGCCCCCTTATATTTTTGGTACAAACTACTTATTTT…	CTCTGCAGCCCACACCCTCGGCAGTAGACACACGAAGCACAGGTATTAAACTGC	0	0	0	0	0	0		0.1413	0.0871283	0.0753	0.3034		1.20856	1.70895	1.18967	1.47508	1.31575	1.95235	1.4259	2.02978	2.09879	1.54648	1.56744	2.20013
	358	An_u_7177|Cysteine and glycine-rich protein 3 (Cysteine-rich protein 3) (CRP3) (LIM domain protein, cardiac) (Muscle LIM protein)_212-267	GCCATCAGGTTCAGGACTCGGTAGCAGGAGAGAGAAAGAAATCCAGAGGAGGTCTGAAAGATGCCGAACTGGGGAGGAGGCGCCAAGTGTGCGGCCTGTGAGAAGACGGTGTACCACGCCGAGGAGATCCAGTGCAACAGCAGGAGTTTCCACAAGACCTGCTTCATCTGCATGAGCTGCAGGAAAGGACTCGACAGCACCACGGTTGCTGCGCACGAGTCCGAGATTTACTGCAAGTCGTGTTACGGGAAGAAGTATGGGCCAAAAGGCTATGGATATGGACAAGGAGCTGGAGCTCTGAGCTCTGATCCTCCGGGACAGGATGCAGAACCACAAAATTCTAAACCTCGAGAAACCTCGTCAAATCCCAACGCCAGCAAGTTTTCGCAGAAGTTTGGC…	CGCACGAGTCCGAGATTTACTGCAAGTCGTGTTACGGGAAGAAGTATGGGCCAAAA	P50461	0	Cysteine and glycine-rich protein 3 (Cysteine-rich protein 3) (CRP3) (LIM domain protein, cardiac) (Muscle LIM protein)	CSRP3 (CLP) (MLP)	Homo sapiens (Human)	cell differentiation; cytoskeleton; nucleus; protein binding; skeletal muscle tissue development; zinc ion binding		0.1512	0.091577	0.0036	0.1169		3.20929	1.32961	2.08704	1.27827	1.84966	1.05316	2.41936	1.37997	0.816646	2.28559	1.9089	0.672632
	359	An_u_20122|UPF0197 protein C11orf10_245-304	GCTGGGGCATCTCGCTTCTCTACAAATGGAACTGGAGGCCATGACCAGATACACCAGCCCGGTGCACTCAGCGGTGTTCCCCCACCTCACTGTGGTGCTGCTGGCCATCGGCATGTTCTTCACAGCCTGGTTCTTCGTTTATGAAGTAACATCGACAAAGTACACACGGGACGTCTACAAGGAGCTGCTGATCTCCCTGGTGGCTTCACTTTTCATGGGCTTTGGTGTGCTTTTCTTACTGCTGTGGGTTGGCATCTATGTATAAAGGTGGCTGGGTTAGAAGAACGTTACACATTCCGATGGCCGTATGGGACAGAGGACATCCGACACAACACCAGATTCTAATTTAATGGCACTGACAATATGTTTTTGAATCACACGGACTCTGGATTTCATTTC…	TGGGTTGGCATCTATGTATAAAGGTGGCTGGGTTAGAAGAACGTTACACATTCCGATGGC	P61165	0	UPF0197 transmembrane protein C11orf10	C11orf10 (HSPC005)	Homo sapiens (Human)	integral to membrane		6.7e-06	0.000103041	0.0477	0.3168		2.51403	2.49572	2.6653	1.72544	2.27296	2.0879	2.26435	2.71711	2.66267	2.72807	2.77013	2.61706
	360	An_u_20515|Zinc finger protein 214 (BWSCR2 associated zinc-finger protein 1) (BAZ 1)_42-101	GGGAATCGGGCCGAGCAGACTATACACGATATATCTTATATTATGTCTATGGTCGGTACCGGCTATAGCTGCTGGGCTTCATAAGCTGGAATGGATCAGCCGAACCAGAACCGGTTCAGGAGAACCAGAGCGGCTCCTCCTCTGCTCTCCCCGACCCACAGCTCAGAGTCCCGGACCCTGAGGACCAGAACCTCCGGGGACATCCACCAGAAGGAGAAAGACCAGGAGAAAGCAGAGGGTCACCGCTGTCAGCACTGTGAGAAGGTCTTCAGCAGAGCTTCCAGCCTGTGGAAGCATGAGAAGACTCACACAGGGAAGAAGCCACACACCTGTGGTCTGTGTGGGACAAAGTTCGCTCAGGCCGCCCACCTGAAGAGGCACCAGAACATCCACACTGTG…	TATGTCTATGGTCGGTACCGGCTATAGCTGCTGGGCTTCATAAGCTGGAATGGATCAGCC	Q9UL59	0	Zinc finger protein 214 (BWSCR2-associated zinc finger protein 1) (BAZ 1)	ZNF214 (BAZ1)	Homo sapiens (Human)	DNA binding; nucleus; regulation of transcription, DNA-dependent; zinc ion binding		0.0843	0.0614212	0.9694	0.0493		-1.66416	-1.3002	-1.08701	-1.44205	-1.15628	-0.54844	-0.5196	-0.98581	-1.53126	-0.5563	-0.77349	-0.8584
	361	An_u_9970|Eukaryotic translation initiation factor 3 subunit 12 (eIF-3 p25) (eIF3k)_402-451	TCTGGCCGAAGATGAGGGCGAACGTGGGGGAGCTCCTGCGAGGGATCGATAGGTACAACCCTGAGAACCTCACCACGCTGGAGCGTTATGTGGAGACACAAGCTCGGGAAAACGCCTACGATCTGGAGGCCAACCTGGCTGTGCTGAAGCTGTACCAGTTTAATCCAGCTTACTTCCAGACTCCCGTGACGTCACAGATTCTTCTCAAGGCTCTGACCAACCTGCCACACACCGACTTCACCCTCTGCAAGTGTATGATCGACCAGACACACCAGCAAGAGGAGCGACCCATCAGACAGATCCTCTACCTGGGGAACCTGCTGGAAACCTGCCACTTCCAGAGCTTCTGGACGAGTCTTGAGGAGAACAGAGAGCTCATCGACGGCATTGCTGGTTTCG…	GACTCGGTCCGGAAATTCATCTGCCATGTTGTGGGCATCACCTACCAGAC	Q9SZA3	Q9UBQ5	Eukaryotic translation initiation factor 3 subunit K (eIF3k) (eIF-3 p25)	TIF3K1 (At4g33250) (F17M5.10)	Arabidopsis thaliana (Mouse-ear cress)	eukaryotic translation initiation factor 3 complex; nucleus; regulation of translational initiation; ribosome binding; translation initiation factor activity		0.7508	0.274446	0.148	0.9654		4.42958	4.47444	4.43671	3.96076	4.45041	4.23833	4.14799	4.67545	4.26601	4.21165	4.58766	4.22861
	365	An_u_6676|COMM domain containing protein 6_612-664	GGGAATCCGGACGAGGGGAGAAGAAGAGCTATGTTTTCATAACTCTGTAAAAAATACAAAAAGGTTTAGAGTTTGTTTTAAAAGCGTGGGAGGTCAAGTCGTCAGCTTGACTGTCAAACAAAGATGCCAGCTGATGAGGATTCACACGGCATCAACAGTGTTGTAGACAAACTGTCCAGGCTGCCCCCAGATCTGTTAACTGAAGCGTCTCAGCACATTCTGTCCTATCTGCAAGGGCAAAATAGTGGTGTAGACTCAGCTGAAATTTCTCATAGATTTCAGAGGGCAGGAGTAACATTTGATCATGAAGCTGTCCAGAGCATTATCAGATTTCTCCTGTTGACGTTCAGGTCCGCGGGAAAGAACAACCTCTCTGCAGATGAACTTGTGTCGAAACTG…	CGCGGAGCCCTCTGGACAGATCAGCCAGAAAGCTTTAGAGATGACCATTCCTC	Q7Z4G1	0	COMM domain-containing protein 6	COMMD6 (MSTP076)	Homo sapiens (Human)	cytoplasm; nucleus; protein binding		0.8581	0.300836	0.0517	0.4438		0.594211	1.16523	1.5346	1.10257	0.918236	1.40731	1.06709	1.3928	1.2925	0.851812	1.35315	1.08275
	366	UnAn_26662|_37-96	TAAAAGCCTTTTCTAGACGGCAGGCCTCGATCCTACAAATCTTAGTTAACAGCTAAGCGCCCTCTTTAGCGAGCATCTATCTAGCTTTCCTCCGCCTAGCCAAGCATAATAGGCGGAGGAAAGCCCCGGCAGGATTCAACCTGCTTCTCTAGATTTGCAATCTAGCGTGAAACACCTCAGAGCTTTGATAAGAAGAGGACTTAAACCTCTGTTTATGGAGCTACAATCCACCGCTTAAATCTCAGCCACCTT	AAATCTTAGTTAACAGCTAAGCGCCCTCTTTAGCGAGCATCTATCTAGCTTTCCTCCGCC	0	0	0	0	0	0		0.0598	0.0485795	0.55	0.3142		2.35313	3.77897	3.58864	2.78434	2.62703	2.99526	3.33477	3.186	2.8233	3.68149	3.63998	3.87656
	367	An_u_10549|Fukutin (EC 2.-.-.-)_325-376	GGAATTCGGACGAGCCGACCCCTGCAGGATGGTTCCGGCAGTGCAGCATCATCTCCTACAGCCGGGACGTGGACATCGGCGTCTTCATCGCAGACTTTAGGCCCGACATCATCCCAGCCTTCAGAGCCGCGGGGCTGTCTCTCAAACACAAGTTTGGAAAGGTGGAGGACAGTCTGGAGTTGTCCTTTCTGGGTGAGGACGTCAAACTGGACATTTTCTTCTTCTACAAAGATGGAGACGTTGTGTGGAACGGAGGAACGCAGGCGAAGAGCGGCAGGAAGTTCAAGTACGTCTTCCCTTCATTCTCGCTGTGCTGGGCGGAGCTTCTGGAGGTCAAAGTTCGTGTTCCATGCGAAACGCTCGACTACATCATGGCGAACTACGGCGCCACCTGGAGCG…	TTCTGGAGGTCAAAGTTCGTGTTCCATGCGAAACGCTCGACTACATCATGGC	Q60HG0	O75072	Fukutin (EC 2.-.-.-)	FKTN (FCMD) (QmoA-10950)	Macaca fascicularis (Crab eating macaque) (Cynomolgus monkey)	Golgi membrane; integral to membrane; transferase activity		0.0032	0.00609936	0.0209	0.1988		1.62569	1.40262	1.42447	2.01359	1.91582	1.87244	1.61425	1.39602	1.86777	1.66675	1.20315	1.87685
	368	An_u_20169|Uridine/cytidine kinase-like 1_394-445	GAAAAAGTCCTGCTGCGATGGATAAAGAGGAGAAGCTTGCTCTGTTTCCACAGTGGAGGCGGTGAGGGATCGCTGGACCGACTGCTTCCCTCCGTCGGCATGGGCCGCCCTCCCAGGAAGCGGACCACCAGCCAGTGTAAATCCGAGCCTCCGCTGCTGCGCACCTCCAAACGGACCATCTACACGGCGGGTCGCCCGCCCTGGTACAATGAGCATGGAACTCAGTCCAAGGAGGCCTTTGTCATTGGTCTTTGTGGAGGCAGCGCTTCAGGAAAGACCACAGTTGCAACGAAAATCATTGAAGCTTTAGATGTTCCATGGGTCGTACTCCTCTCAATGGACTCTTTCTATAAGGTCCTGTCCCCTGAGGAGCAGATGCTGGCAGCCAACAGCGATTAT…	GATTATAACTTTGACCACCCCGACGCCTTCGACTTCGAGTTGCTGACGCACA	Q9NWZ5	0	Uridine-cytidine kinase-like 1 (EC 2.7.1.48)	UCKL1 (URKL1) (F538)	Homo sapiens (Human)	ATP binding; endoplasmic reticulum; interspecies interaction between organisms; metabolic process; nucleus; phosphotransferase activity, alcohol group as acceptor; uridine kinase activity		0.0871	0.0628482	0.6574	0.239		-0.19622	0.589131	0.452579	0.35039	0.011226	0.332747	0.544074	-0.40203	-0.10239	-0.6051	-0.4563	-0.06218
	369	AN_v_17489|RNA-binding region containing protein 2 (Hepatocellular carcinoma protein 1) (Splicing factor HCC1)_151-208	ATCGGGATCGTGAATGGTCAACTCTCCACCTGTTATACCCACAAGCAGAAGATGATCCCAACTGGGCCTCTGAAATCCAAGACGATGTGATTGATGAATGCAACAAGCACGGGGGAGTCGTTCACATCTATGTCGACAGGAACTCCTCCCAGGGTAATGTGTATGTGAAGTGTCCCTCAATACCCGCAGCAATGGCGACTGTAAACGCACTTCATGGACGCTGGTTTGCAGGTAAAATGATAACGGCTGCTTACGTTCCTTTACCGACCTACCACAACCTTTTCCCAGATTCAGTAACGGCGAAGCAGCTTCTAATGCCTTCACGTCGATAGTCTGAGACGTCTTTCAGAGGGTCGGTGTAAATACATTTGTTTGTGTTTCATGAAAATCTCACTGAAG…	AGGGTAATGTGTATGTGAAGTGTCCCTCAATACCCGCAGCAATGGCGACTGTAAACGC	Q14498	0	RNA-binding protein 39 (RNA-binding motif protein 39) (RNA-binding region-containing protein 2) (Hepatocellular carcinoma protein 1) (Splicing factor HCC1)	RBM39 (HCC1) (RNPC2)	Homo sapiens (Human)	RNA binding; RNA splicing; cytoskeleton; mRNA processing; nuclear speck; nucleotide binding; regulation of transcription, DNA-dependent		0.0022	0.00479319	0.4761	0.9475		2.23283	2.35017	2.60828	3.12319	2.99155	2.98471	2.42798	2.3883	2.63844	2.25162	1.90984	2.3365
	371	An_u_16915|Protein C20orf52_94-149	GGGATTCGGCCGAGGTCTGCTAGAAAGACTTTAAACGCTGCTGCGCTCGAAAAACGGGGCTAATTTCTAGCGGAGAGAAAAAGCAGCGAACTTATCAGAGCAGAATAAGTGAAGATGCCGGTAGCTGTAGGTCCGTACGGCCAGACCCAGCCGAGCTGGCTTTGATCGGGTCAAGATGGGCTTCATGATGGGGTTCGCTGTAGGAATGGCTGCAGGCGCCATGTTCGGTACTTTCTCCTGTCTCAGGATCGGGATGCGGGGCAGAGAGCTGATGGGAGGAGTTGGGAAGACCATGATGCAGAGCGGAGGGACGTTCGGCACCTTCATGGCCATCGGAATGGGCATCCGCTGCTGATGAGAACCACAACCTCCGTCTTTTATTCCCTTCAACAACTGTAC…	ATCAGAGCAGAATAAGTGAAGATGCCGGTAGCTGTAGGTCCGTACGGCCAGACCCA	P60602	0	Reactive oxygen species modulator 1 (ROS modulator 1) (Protein MGR2 homolog)	ROMO1 (C20orf52)	Homo sapiens (Human)	cellular response to reactive oxygen species; integral to membrane; mitochondrial membrane; positive regulation of cell proliferation; positive regulation of oxygen and reactive oxygen species metabolic process; replicative cell aging		0.0071	0.0107093	0.2654	0.5724		4.0156	3.41357	3.16819	2.72674	3.17475	2.62118	3.44996	3.40377	3.22371	3.72379	3.54102	3.62055
	372	gi|14915705|dbj|AB066243.1||mRNA for V-ATPase subunit A, complete cds_1489-1538	CCGGGGGAAGTCAGCTGACCTCAGCTTACCGTCACGCAGCGCAGTCGCGAGCTTTTCTCCTTCGAGGCAAGACATTAAACGAGCACTTCAACATCAGACGGTCAGGACACTAACCGGTGAAGATGGACACGTCCAAGCTGCCTAAGATCAGGGATGAGGAGCGAGAGAGCCAGTTTGGATATGTTCACGGCGTCTCTGGACCAGTGGTGACGGCCACGGCCATGGCGGGAGCGGCCATGTACGAGCTGGTTCGTGTCGGCCACTGCGAGCTGGTGGGGGAGATCATCAGGCTGGAGGGAGACATGGCCACCATCCAGGTCTACGAGGAGACGTCCGGCGTGTCGGTGGGAGACCCCGTGCTGCGGACGGGGAAGCCTCTCTCTGTGGAGTTGGGTCCCG…	AGTACACGCGCGCCCTGGACGAATATTACGACAAGCACTTCCCCGAGTTC	Q90ZF4	0	V-ATPase subunit A	0	Fundulus heteroclitus (Killifish) (Mummichog)	ATP synthesis coupled proton transport; hydrogen ion transporting ATP synthase activity, rotational mechanism; proton-transporting ATPase activity, rotational mechanism; proton-transporting V-type ATPase, V1 domain		0.8582	0.300836	0.1778	0.9971		0.178243	-0.14942	0.066372	0.240142	-0.11051	0.258562	-0.09218	-0.29621	0.1485	0.032992	-0.23413	0.249829
	375	AN_v_5068|ATP synthase a chain (EC 3.6.3.14) (ATPase protein 6)_485-544	GAATTCGGGATCCTGAATGTCCCAGACCTTGATTTATAACATTCCTTATTACCTGATCAATTTTATTAACAGTAGTTCCTATGCAAATTATAGCCTTAACTTTCCCCTACGAACCTAATTTACAAACAGAACAAGACTCTTCAACACAAACTTGAAACTGACAATGACTGTAACATTATTTGACCAATTCCTTAGCCCAACCTTGTTTAAGATGCCATTAATTGCTATCGCATTAGTATCCCCATGATTACTTCACCATGTAGTAACAACACGATTTTCTTCAGAACGTTTATTAAGTGTTAAAAAAGTTTCTGTTTCTGCCTTAACTAAACACATTTTTCAACCCTTAGGTCCTTTAGGACATAAGTGAGCCCTTATATTCGTATCCTTATTTATATT…	CCCTTATGATTAGCAACCGTACTAATCGGCTTTCGACTTGATCCAACACGAGCCCTCGCT	O47872	0	ATP synthase subunit a (F-ATPase protein 6)	MT-ATP6 (ATP6) (ATPASE6) (MTATP6)	Alligator mississippiensis (American alligator)	ATP synthesis coupled proton transport; hydrogen ion transmembrane transporter activity; integral to membrane; mitochondrial inner membrane; proton-transporting ATP synthase complex, coupling factor F(o)		0.7226	0.267694	0.8405	0.434		1.57248	3.4029	3.0966	2.59859	1.98654	2.16872	2.43777	2.39406	2.16204	3.11592	2.83161	2.23984
	377	An_u_12334|Inner centromere protein_210-263	AGAGTCGGGATCCTGAATGGTCAGACGACGAGTCTGCCCCGAGAAACCGATTCCCTCCTGGGCCGAAGGTGCCAATCTGAAACAGCTGATTATTAGGCAGTACTTCAAACCACCTGATTTGGATTCTTTCTTTGGACCTATTGAGCCACCCAGACTGGAGAGCATATTCTACAAAAGCAAACCTCGATACTTTAAACGCACCAGCTCTGCAGTGTGGCACTCGCCTCCAGGAGCCAAGTGAAATCTCTACACCGATACAGTCATGGTGCTGTACACTGCTGTATAAAGTTTATATTTTTGACTTTCAAATAAAGTTTGTGCTTTTCATGTTTTTATTTGTTTTTTTGTTTTTGGTTTTTTTGTAATCAGAAAACATGTAAAACTGAAGATTTTCTGCTA…	CAGTGTGGCACTCGCCTCCAGGAGCCAAGTGAAATCTCTACACCGATACAGTCA	P53352	Q9NQS7	Inner centromere protein	INCENP	Gallus gallus (Chicken)	centromeric heterochromatin; chromosome segregation; cytokinesis; microtubule; mitosis; nucleus; protein binding; protein complex; spindle		0.4166	0.184712	0.1909	0.7014		-1.63597	-1.63449	-1.7154	-2.12226	-2.1037	-1.80671	-2.20887	-1.47232	-1.75808	-2.12532	-1.63938	-1.78518
	378	UnAn_22780|_11-62	GAAGGCAGGACCCTGGCACAACCGATCCAGACATCACTCTGTTGTCCACCAGAAGTTGATTGCCGATTATATGAAAGCTGGGGTCACAGTCCTCCAGGAGAACCTGAACTCAGGTTGTGGGTGTCCATGCTTTCCTGCAACTCCACTTTTCCTGGGTTATTATAACTAATCTCCATGGTAACAGAGCTGAGCATGCTCACTGAGTGAAATGTTCCCTTAAGAAAAGGCTTCTGTTTAATCAGTTTGGTGGTGGTGATTTGTTTTTTTTCTTCTCCCTCCTAAATGTCCCGACCCTGACCCAAAGATTAAGATACAACATCCTCCCTGTTGATGGATTTTCTTTGGTTCAATAAAGTTCTGTTTGCACCATCTACTGT	CCCTGGCACAACCGATCCAGACATCACTCTGTTGTCCACCAGAAGTTGATTG	0	0	0	0	0	0		0.0171	0.0200332	0.2291	0.7322		2.40581	1.06594	1.09291	0.58991	1.60046	0.120534	0.811154	0.439737	-0.06427	0.214531	-0.66669	-0.52604
	381	An_u_10947|GTPase activating Rap/Ran-GAP domain-like 1 (GAP-related interacting partner to E12) (GRIPE) (Tuberin-like protein 1)_78-127	GTGGGAATCGGCACGAGGCGGNTCCGGGAAGTGACAGTCGNCGCTGGAGCCTCGGTGTATGGTGAAACACAGGTGATTTCTGCTTCCACGGTCCCATTTCACAACGGAATGTTCACTCGAAGGGGACATGGGGACGTCAAGAAATCTACACAGAAAGTTCTGGACCCAAAGAAGGATGTTTTGACCCGGCTGAAGCACCTGCGGGCGCTGATAGATATCATTGACAAGAGTGAACTGAAGCCGTTTTTTGAAAGCAATTGCTCTCAGATTTATTTTATCTTCTATGAAAATTTCATTACACTGGAAAGCAGCCTAAAACAAAAAGGGAACAAATCTCAAAGGGAGGAGCTGGACTCTATCCTCTTTATTTTTGAATGTTCCCAGCACCAGAACTAATCA…	TTCTGCTTCCACGGTCCCATTTCACAACGGAATGTTCACTCGAAGGGGAC	Q6GYQ0	0	GTPase-activating Rap/Ran-GAP domain-like 1 (GAP-related-interacting partner to E12) (GRIPE) (Tuberin-like protein 1)	GARNL1 (KIAA0884) (TULIP1)	Homo sapiens (Human)	GTPase activator activity; mitochondrion; nucleus; regulation of small GTPase mediated signal transduction		0.8994	0.310013	0.0447	0.2921		-0.50387	-0.55216	0.541566	-0.17851	-0.20281	-0.10336	-0.44851	-0.02821	-0.08784	-0.17193	-0.09096	0.127577
	383	An_u_17510|rTS beta protein isoform 2 [Homo sapiens]_210-269	CCTTTTCTGGCTTCAAGCGCTTGCAGTTTGTTCAAATAGACAGCTGTCGGCTGGGCAAGCGTCAACGAGAACCTGGCCGTGCTGCTGATGGCCCACAAGTTCAAAGTGCCCGTGTGTCCTCACGCCGGAGGAGTCGGCCTGTGTGAGCTTGTCCAGCATCTCATCCTGTTTGACTACATCTGCGTGTCGGCGGATCTCAGCGGCCGAATGTGTGAATATGTGGATCACCTCCACCAACATTTCGCCAGTCCTGTGGTAATAAGGAACGCCCGCTACATGCCCCCCAAGGATCCAGGCTACGCCTGTGAGGTGCT	GTGTGAATATGTGGATCACCTCCACCAACATTTCGCCAGTCCTGTGGTAATAAGGAACGC	Q7L5Y1	0	Mitochondrial enolase superfamily member 1 (Antisense RNA to thymidylate synthase) (rTS)	ENOSF1 (RTS) (TYMSAS)	Homo sapiens (Human)	amino acid catabolic process; isomerase activity; magnesium ion binding; mitochondrion		0.9383	0.31904	0.9062	0.3912		-1.22747	-0.44972	-0.60549	-0.74548	-0.89814	-0.87918	-0.62616	-0.94576	-0.83225	-0.55422	-0.62705	-0.9358
	385	UnAn_27747|_187-246	ATGCAACATCGTGCATCGTCGGCCTTTTCCTGCTGGCTGTGAGTCCATGCATCTTCTCCTCTGCAGCTCACTATCCGACATTGAAGAACCGTCCGTGCTGCCTCAGCGTCACCAAGCAGGACATGAGCAGCAAAGTCAACGTGACGGCGATATTCAAGCAGCCGGCCAGGTTTCCCTGGTGTGAGGGCCATGATATTCAACACGGATGACGGACCGATTTGTGTTAATCCCGAAGATACTTGGGTCAAAAAAGTCATCGCCAGTTTTAAGAAGAATGAATAAAGCTTCCCTGCCTGTCAGAGCAACTTGCACCCTTGGTCATGTATATATGCAAATTAATAAAAAAGATATTAATCACCCTAAGAGCTTTTACATTAAAGAGAAGTCCTGCTGTTAATG…	GCCATGATATTCAACACGGATGACGGACCGATTTGTGTTAATCCCGAAGATACTTGGGTC	0	0	0	0	0	0		0.0522	0.0442862	0.7468	0.154		1.50613	0.053838	-0.16913	-1.03926	-0.624	-0.26634	0.491271	1.01222	-0.28073	-0.18787	0.073968	0.381797
	386	UnAn_28411|_30-88	GTTTTTGGTACGACCATGAATTGTANCATTGTGTCTATATCTTAAGTTATNCGGTTTATCTTAATAAAGCGCACCAGTCATAAACCTT	TGTGTCTATATCTTAAGTTATACGGTTTATCTTAATAAAGCGCACCAGTCATAAACCTT	0	0	0	0	0	0		0.0057	0.00916135	0.6876	0.9448		1.56046	1.62094	1.37119	0.975677	0.940279	0.878759	1.17434	1.76675	1.5527	1.77946	1.93862	1.99519
	387	UnAn_28248|_1-59	GGAACTCGCCCTCGGTAGATGCAGTAACATTCAAGCCAATGCAGTTTTAATGACATACATTGTCAGGGTTTCCCGCAGCGCTATCTTGGCGAGGCGGCCGCAAGCTTCTCGAGGATATC	GGAACTCGCCCTCGGTAGATGCAGTAACATTCAAGCCAATGCAGTTTTAATGACATACA	0	0	0	0	0	0		0.0046	0.00798222	0.977	0.2703		0.837426	1.21365	1.3376	0.308108	-0.25183	0.392138	0.799031	1.48619	0.496774	1.18262	0.805479	1.11212
	392	AN_v_16853|Proteasome subunit beta type 7 precursor (EC 3.4.25.1) (Proteasome subunit Z) (Macropain chain Z) (Multicatalytic endopeptidase complex chain Z)_491-550	GGGGGGAATCGGGGGAGGGCAGAGAGAGCGCAGGAGAAATCACTATGGCGCTGTCTGCTGTCCTCGAAACTCCCGGAGCTGGCTTTAACTTTGACAACGCGGCGAGAAATGCTGCGTTAGAGGGTCTCTTTGATGGCGCAAAGACACCAAAACCTCTTAAAACAGGCACTACAATAGCTGGAGTAGTGTTTAAGGATGGTGTTGTTTTGGGAGCCGACACAAGAGCCACGTCCGGCGAGGTTGTGGCCGACAAGATGTGTGCCAAGATTCATTACATTTCCCCAAACATATATTGTTGTGGAGCAGGAACAGCAGCAGACACAGAGAAAACCACAGATATTCTGTCATCAAACCTCTCCATCTTCTCACTGAATAGTGGAAGAAACCCTCGTGTTGTCA…	CCACCTGTACACTGTGGGTCCATACGGAAGCGTAAATAAGGTTCCCTACCTTGCAATGGG	Q99436	0	Proteasome subunit beta type-7 (EC 3.4.25.1) (Proteasome subunit Z) (Macropain chain Z) (Multicatalytic endopeptidase complex chain Z)	PSMB7	Homo sapiens (Human)	anaphase-promoting complex-dependent proteasomal ubiquitin-dependent protein catabolic process; cytosol; negative regulation of ubiquitin-protein ligase activity during mitotic cell cycle; nucleus; positive regulation of ubiquitin-protein ligase activity during mitotic cell cycle; proteasome core complex; threonine-type endopeptidase activity		0.0026	0.00529684	0.8597	0.9661		2.08769	1.87847	2.0477	0.885763	0.96237	1.11461	1.60831	1.77116	1.5119	1.44864	1.74349	1.83705
	393	An_u_15709|Probable ATP-dependent helicase DDX48 (DEAD-box protein 48) (Eukaryotic initiation factor 4A-like NUK-34) (Nuclear matrix protein 265) (hNMP 265) (Eukaryotic translation initiation factor 4A isoform 3)_150-200	TGGATTCCGCCCCCGAGCCGCAGTGGAGCATGGGTACTCGTTCTCGTCGTCTTTACGTGCCAACGCAGAGCCAGTACTATGATGCGCTGCTGCCGGTATTCGGAGCGAGGATCAGGCTGTTACTGGTCGAGTGCATGAGCGCTGAGCACTATGAGAGCTTGCGGAGAGTGCATGTGCCCCCTCTCTTCGAGTACAATGGCGATCCGGGAGGACCAGACTCTGCGCTCATCAACTCCAACAGCTTGCCAATACCGACGACCATCCACCATGAGCGTTCATGACCTGAGTCCTCTTTGCGGGTCTTCTGTTTGCTCTGCTTCGCTTCTGCCAGGATCGGTGGCCCTTTTTTGTATTTTTTTGCTGCAGTGACTGGAGATCCTTGTGAGGGAGACCCAGGCC…	TATGAGAGCTTGCGGAGAGTGCATGTGCCCCCTCTCTTCGAGTACAATGGC	P38919	0	Eukaryotic initiation factor 4A-III (EC 3.6.1.-) (Eukaryotic translation initiation factor 4A isoform 3) (ATP-dependent RNA helicase eIF4A-3) (ATP-dependent RNA helicase DDX48) (DEAD box protein 48) (Eukaryotic initiation factor 4A-like NUK-34) (Nuclear matrix protein 265) (hNMP 265)	EIF4A3 (DDX48) (KIAA0111)	Homo sapiens (Human)	ATP binding; ATP-dependent RNA helicase activity; RNA splicing; cytoplasm; mRNA processing; negative regulation of translation; nuclear-transcribed mRNA catabolic process, nonsense-mediated decay; poly(A) binding; protein binding; rRNA processing; spliceosome		0.0001	0.000544681	0.7168	0.3387		-0.69116	-0.64433	-0.67719	-0.24352	-0.10393	-0.2927	-0.45405	-0.72902	-0.44105	-0.55641	-0.58378	-0.39264
	394	An_u_24922|hypothetical protein LOC79170 [Homo sapiens]_205-259	ACACAAATTCGGGCCGAGGCCTCGTGCCGAATTCGGCACGAGGGCTGAATCAAGCTGGTGGAAGCTGACCTTCTCACGCAAGAAGAAATCTGAACCCAAGGTTTTGTATGAAATCCCAGCAGAGCATGGAAGCAACAATGAGAACAAAGACCAAGCAGGCATCTCTTCAGACAATATGGACAGCCAGTTCAATGCCAGGCTGGAGAAGATTGTGGATAAATCTGCCACCAAGGGCCGCCACGTCAAAGTATCCCACTCTGGTCGCTTCAAAGAGAAAAAGAAAGTCCGATCCACGCTGTCGGAGAACCCAAGTCTGTTTGCAGAGCACCACCTCAGTAACGAGAACCATAAAAAGAAGACGGAAAAATAGCAAAATACACATACTTGATCATAAAAGTG…	GAAGATTGTGGATAAATCTGCCACCAAGGGCCGCCACGTCAAAGTATCCCACTCT	Q9BU68	0	Protein ATAD4	ATAD4	Homo sapiens (Human)	0		0.2955	0.145953	0.6917	0.7773		0.341275	-0.03735	-0.06291	0.371727	0.709828	0.208552	0.244461	0.156018	0.239231	0.592617	0.254088	0.517821
	396	An_u_10426|Forkhead box protein K1 (Myocyte nuclear factor) (MNF)_306-360	GGGATTGGGGCCGAGGTCGCCCCCGGCACATCAGTGTTCCCAACTCCTGTCCTGCTAGCCCTCGAGGGGCGGGGTCATCAGGGTATCGCTACGGACGAGACGTGACGTCTGACCTCCAGTTAGCAGCCGAGTACGCTGCGAAGGCCGTATCTGAGCAGAGGCGAAGCCTAGCGGAGCACCGGGGCGGGGGAAGTGAGCAGCGTGGAGAGTCGGCGGGAGGAGACAGCCCCAAGGATGAGTCCAAGCCGCCGTATTCCTACGCACAGCTGATCGTCCAGGCCATCTCTTCGGCTCCAGACAGACAGCTTACGCTCAGCGGGATCTACGCCCACATCACCAAACACTACCCCTACTATCGCACTGCAGACAAGGGTTGGCAGAACTCTATCAGACACAATT…	CTTACGCTCAGCGGGATCTACGCCCACATCACCAAACACTACCCCTACTATCGCA	P42128	0	Forkhead box protein K1 (Myocyte nuclear factor) (MNF)	Foxk1 (Mnf)	Mus musculus (Mouse)	cell differentiation; negative regulation of transcription, DNA-dependent; nucleus; positive regulation of transcription, DNA-dependent; protein binding; regulation of transcription from RNA polymerase II promoter; sequence-specific DNA binding; skeletal muscle tissue development; transcription activator activity; transcription factor activity; transcription repressor activity		0.018	0.020762	0.0955	0.8934		-0.41332	-0.20956	0.064368	0.419529	0.431636	0.78414	0.345955	-0.25604	0.492582	-0.43319	-0.26806	0.166317
	397	UnAn_29478|_57-116	TGGGAATATTGTCGCTCCTTACATCGCTCGTCNTGAGGACTTGATCACAGCTGAAAGCTGCTAAAGACGGTAGTTTTGCTCTTTTTCCGTGACTTTCTTTCCTCTTCACTGCCTGCTTCGAAAATAAAATAAAAAAATGTGTGAAAGATACCTTTCCC	GCTGCTAAAGACGGTAGTTTTGCTCTTTTTCCGTGACTTTCTTTCCTCTTCACTGCCTGC	0	0	0	0	0	0		0.4413	0.191602	0.0701	0.9198		-0.10251	-0.19738	0.455298	-0.04783	-0.08964	0.057026	-0.16854	-0.10238	0.345242	0.019418	0.370807	0.556317
	398	An_u_17023|Protein FAN (Factor associated with N-SMase activation) (Factor associated with neutral-sphingomyelinase activation)_24-74	AAAATTTCGGGCCGAAGGGCAGCATACAGTCATCCGCAGAATCCCTGCACACTCAGGTGCGGTCACAGCCATGTGGATGAACGAGCTGTGCAACACGGTGATCACCGGAGGAGAGGACAAACAGATCATGTTCTGGAGGCTGCAGAGTTAAAGGTCTCTCTGCAGCGACACAGACCAGAACATCCAGTGCAATAGACATGCCCTGCATCCTCGTGATCATGTGACCCACAACTGCCTGATAAAGAACAGAGACTCATGAGACAGCTGGGATAAACTCAGAACGTACCCCTACATAATGTCAGTCATTGTTGTTTATCTAGGTACAAAAATATCTAAATGCAGTGTTTGCTTGAAAGCAGGAAGCTAAAACAATGAAATTGCCTTATTTTCCATTCTGCT…	ATACAGTCATCCGCAGAATCCCTGCACACTCAGGTGCGGTCACAGCCATGT	Q92636	0	Protein FAN (Factor associated with neutral sphingomyelinase activation) (Factor associated with N-SMase activation)	NSMAF (FAN)	Homo sapiens (Human)	ceramide metabolic process; cytoplasm; receptor signaling protein activity; signal transduction; soluble fraction		0.0146	0.0179912	0.4341	0.1711		1.45996	1.15615	1.20883	1.87358	1.64953	1.64097	1.62244	1.18081	1.66184	1.19303	1.57587	1.49263
	399	UnAn_27379|_105-158	GGCTTTTTTACGTTGTCTCAGTATTTCAGAATATATATATAAATAGTGTATTTATCCACAAATGTGCATCTGCTTAGAGCTGGAGGGACTTGTTCAGGTCTGCGTTCCACCGATGCGTCTGTCTGACAGAGACGACAGGGTCAAGATCACATACAATGCGCTTTAAGCCACATTTTATTTAGGAATGTAAAAGGCAAATCCTTCTGCTCTT	TTCCACCGATGCGTCTGTCTGACAGAGACGACAGGGTCAAGATCACATACAATG	0	0	0	0	0	0		0.6227	0.240575	0.1462	0.7716		0.953099	0.870802	1.01287	0.934204	0.829263	1.15373	0.52534	1.04387	1.43302	1.24602	0.920821	1.57368
	403	An_u_18283|Small EDRK-rich factor 2 (4F5rel) (h4F5rel) (Gastric cancer-related protein VRG107)_1-51	TGGAACGTACGGGTGCTAAATGACCAGAGGTAACCAGCGAGAGCTTGCACGCCAGAAGGCTGCCAAGAAACAGACGGAGCAGACCAAAGGCAAGCGGAACGAGGATGGACTCTCTGCTGCGGCCAGGAAACAACGGGACGCTGAAATCATGCAACAGAAGCAGAAAAAAGCAAACGAAGTGGGAAAAGGAAGCACGAAGTCCAAGTGAAAGATGAGACGGAAGAATTTAACTCACCGTTTAGAGAACATCACTTGTTCGCCGTTGTTTCCTGATATTTATAAGATTGGATCTGTCAGTTTTGTCTAAACTCCAGGATCCACCAGCCCCCCTGGCAAATGACTGACAGTTGGTATAATTTTACATGGTTAAATTATATGTATGGGTTAAGCCTTACCCCC…	TGGAACGTACGGGTGCTAAATGACCAGAGGTAACCAGCGAGAGCTTGCACG	P84101	0	Small EDRK-rich factor 2 (4F5rel) (h4F5rel) (Gastric cancer-related protein VRG107)	SERF2 (FAM2C)	Homo sapiens (Human)	0		0.0093	0.013014	0.0979	0.9816		2.42941	2.38649	2.18461	2.43163	2.36351	2.11306	2.77306	2.79437	2.17289	3.06861	2.98841	2.80347
	404	UnAn_26747|_101-153	TGGGGTCGTCGAGCAGATCTGATCGGTTCTGTGAGACGCGGCGAGCGGAGGAGGTTCTGGACGAGAACCCGGAGAGAACGAGTTTAACGGATAATTGTTTATTTTCCTGTGAATCCTGAGGTCGATGAACGGAACCATTAAACGGGCCGACGTGGTACCGGCTCTTCTGTTTGTTCTGACGCGTGAACCCAAACGGGTCGGTGGGTTCTGAAAGCATCCAGAACATTTTCTGACCCGCCTGCCGTCACCACAGATGATAAAATAAAAGGTGATGTGGAGCAGCGCTGACAGAACCGGGTCATTCCATGAGTACCGGGAAAACGGAGGGACCCTGAAGGGGCCTTGGGTTTAGCCCCGCCCCCTAGAACAGCTGGTAGTGACGTCATGGCTGAAGGAGCT…	ATTTTCCTGTGAATCCTGAGGTCGATGAACGGAACCATTAAACGGGCCGACGT	0	0	0	0	0	0		0.0537	0.0450471	0.0867	0.7951		-0.95935	-0.56697	-0.489	-0.29879	-0.35689	-0.21736	-0.64402	-0.62227	-0.22545	-0.68608	-0.79049	-0.50667
	411	An_u_12592|Kinesin family member 21A (Kinesin-like protein KIF2) (NY-REN-62 antigen)_47-96	TTTCGGGTCTAGACTGCTGGAGAGTGCAGCTGTGTATGAGAACCTGAGAAAGAATCTGTCCCGCGCCTCCACTCGTCAGTCAATCTATGGAGGGCCGGGCTCCTTCTCCAACACTCTGATGGCCCCAGAGAAAGAGACCGCTGACATCATTGAACTTGCTAAGAAAGACCTGGAGAAACTGAAGAAGC	AGAAAGAATCTGTCCCGCGCCTCCACTCGTCAGTCAATCTATGGAGGGCC	Q7Z4S6	0	Kinesin-like protein KIF21A (Kinesin-like protein KIF2) (Renal carcinoma antigen NY-REN-62)	KIF21A (KIAA1708) (KIF2)	Homo sapiens (Human)	ATP binding; microtubule; microtubule motor activity; microtubule-based movement		0.0032	0.00609936	0.3755	0.994		1.65392	1.79904	1.78869	1.10085	1.30829	1.14647	1.44126	1.82102	1.65318	1.71862	1.81387	1.84372
	413	An_u_26832|hypothetical protein LOC150962 [Homo sapiens]_448-504	CCCAAAACTACCCAGTTTGAACACGCTGGTCCTGTCCATCTCTCTGCCGGCTCAGCTCTGTGTGCGGGAGCATTCCTGTTGGCTCCATGTGAAGAAGGAAGTCAGAGCGAAGAGCTTAGTGCTCGACAAGGACGATATAATCCAGGTGAAGGAGGCCTTCAAGTGGATCATGCAGGGTCTGGTCACAAAGGAGCTTGGGGGCGTGGCTGTCGTTGGCAAGAGCCCGTTTGAGGTCGGTATGGAGTTCACTCACCCACAAACAGAATCTGACTGCCACTTCCTAGCCAAATCCTGTCCTGACTGCTTCAAAGCCACCAAGAACAAACAGTCGGTGTTCACCCGCATGGCCGTGGTCAAAGCTCTGGAAAAAATATCGGACGCAAGGTTTTTACAAATGTA…	CAAGTGTCTGCACGTGTCTGTTTTCATAGCAGGGAGGTACAACAAGTTCTGCCGCAG	Q3MIT2	0	Putative tRNA pseudouridine synthase Pus10 (EC 5.4.99.-) (tRNA pseudouridine 55 synthase) (Psi55 synthase) (tRNA-uridine isomerase) (tRNA pseudouridylate synthase) (Coiled-coil domain-containing protein 139)	PUS10 (CCDC139)	Homo sapiens (Human)	isomerase activity; tRNA processing		0.0084	0.0121	0.0093	0.6337		-1.28911	-1.09812	-0.64336	-0.59656	-0.58938	-0.41768	-0.76411	-1.08388	-0.30114	-1.11558	-1.11045	-0.89762
	414	An_u_20416|Voltage-dependent anion-selective channel protein 3 (VDAC-3) (hVDAC3) (Outer mitochondrial membrane protein porin 3)_448-497	ACGCGCGGGGGGAGGCCCCCGGGGGAGAACCCCGGGCTGTGAGTGGACTTCGAGGGGGCCCATCGTCCACGCTGCCGCCGTTCTGGGCTACGAAGGCTGGCTGGCCGGCTACCACATGGCCTTCGATACGGCCAAATCCAAACTGTCTCAGAACAACTTCGCCCTCGGGTACAAGACTGGCGACTTCCAGCTGCACACCAACGTCAACGACGGCACCGAGTTTGGCGGCTCCATCTACCAGAAGGTAAACGACGAGCTGGAGACGGCGGTCACTCTGGCCTGGACCGCCGGCAGCAACAACACCCGCTTCGGCATCGCAGCCAAATACAAGCTGGACAAAGATGCCTCTTTGTCTGCCAAAGTGAACAATGCTAGCCTGATTGGAATCGGCTACACCCA…	GAAGAACTTCAACGCAGGCGGACATAAAGTCGGCATGGGCTTCGAGCTTG	Q9MZ13	Q9Y277	Voltage-dependent anion-selective channel protein 3 (VDAC-3) (Outer mitochondrial membrane protein porin 3)	VDAC3	Bos taurus (Bovine)	anion transport; integral to membrane; mitochondrial outer membrane; nucleotide binding; voltage-gated anion channel activity		0.5076	0.210651	0.7622	0.8528		0.668112	1.02801	1.01211	0.837955	0.73881	0.869011	0.786338	0.701275	0.606358	0.82765	0.94342	1.0424
	418	An_u_10968|Guanine nucleotide-binding protein beta subunit 2-like 1 (Receptor of activated protein kinase C) (RACK)_526-585	GGACCGAGTTTTTTTTTTTTTTTTTGCCTAAATTCAATAAAAATTTAGTTTTCCCCGGACCCTTTAAAAATCCAAATCCTTCCTTGCAAAAGGCCCCCCCAAACCTCCCCAAAATAACCAAAAAAATAAAAGTGAGGGGAACCCTCAAGGGCCAAAGGGAATGGGTCACCCAAATCCCCACTACCCCCCATTACCCCAAATTTTTTTTTTCGGCTTCCCAAAAAAATTCCTTCTTTTTGTGAAACCTAACCCGTGATAAAACCAATTACGGCTTCCCCCACCCCTCCCTGAGGGGCCCCTCTCATTTTTTGAGCAAATTTTTCTTCTCCTCAAATGGCCATTTCCCCCTCCCCGAACCCTGGAAAGGAACCCTGCCCCTGGGGAACCTAACCATTGGCC…	GCAATTACACCTTTCAGGAAAAAGGCCATACTGAGTGGGTGTTTTGTGTCCGCTTCTCCC	Q93134	0	Guanine nucleotide-binding protein subunit beta-2-like 1 (Receptor of activated protein kinase C) (RACK)	0	Biomphalaria glabrata (Bloodfluke planorb)	0		0.0429	0.0384551	0.1097	0.972		4.29014	5.00442	5.02516	5.18591	5.43742	5.44476	4.2476	4.80594	4.90865	4.50329	4.75057	4.65087
	419	An_u_12521|Keratin, type I cytoskeletal 50 kDa (GK50)_487-537	GGGAGACAGCGATGCAAGTGTCGTTGGCACGAGAAGTTTGCCATGCAGAACCTGAACGACCGCCTGGCTATCTACCTGTCCAAGGTGGCGGCGTTAGAGAAGGCCAACACCGAATTGGAGCTGAAGATCCGGCAGTTTGCAGAGGACAAGGTCAGCCCAGCCGGCAGGGACTACAGCGCCTTCTACGTCACCATCGCAGAGCTTCAGGGCAAGATCCAGGACGCCCTCATCGCCAGAGGCACCGTGATGCTGAGTGTCGACAACGCCAAACTCGCCCAGGAAGACTTCAGGATGAAGTATGAGAACGAGTTGTCCATGCGCCAGTCGGTGGAGGCCGACATCGCGGGGCTGAAGATGCTGCTAGCTGAAATAAACATGACCAAGGGTGACCTGACCATG…	CAGGTAAACGTGGAAGTCGACGCCGCTCCTCAGGAGGATCTCACGAAAATC	Q90303	Q9QWL7	Keratin, type I cytoskeletal 50 kDa (GK50)	0	Carassius auratus (Goldfish)	intermediate filament; structural molecule activity		0.3796	0.1727	0.991	0.406		3.594	4.78291	4.58795	3.78857	3.40244	4.30642	3.57679	3.73023	3.32307	4.42995	3.59954	3.37977
	422	An_u_17606|SEC22 vesicle trafficking protein-like 2 [Mus musculus]_150-201	CGNGANCGGCAGTTCCTGACCGCTGCACACTCAATCTGGGCCATACAATGTGAATTTCATTTACTCACTGGGTGTTGGATACCTGATGGTCTGCACCGGGTAATTATCCTAATGTGCTGGCCTTCTGCTTCCTGGATGAGCTGCAGAAAGATTTATCATCACCTATGACACCAAACGTATCAAGCAAGCGCCATGCGGCCGTACTCCTTCATTGAATTTGACACCTTCATCCAGAAGACCAAGCAAGCGCTACAACAGCCCTCGCTCCCTGTCNACCAAGATCAACCTGGCTGACATGCANGACAGAGATCAAGCTGCGACCGCCCTGTCAGCTCTCCCAAANGACCTGCANGCTATCAATGGATTCTCAGTGCGTGCAGCTTCTAAGTACAAGGGATA…	GATTTATCATCACCTATGACACCAAACGTATCAAGCAAGCGCCATGCGGCCG	Q8BH47	0	Vesicle-trafficking protein SEC22a (SEC22 vesicle-trafficking protein homolog A) (SEC22 vesicle-trafficking protein-like 2)	Sec22a (Sec22l2)	Mus musculus (Mouse)	endoplasmic reticulum membrane; integral to membrane; protein transport; vesicle-mediated transport		0.6159	0.238791	0.4425	0.3061		-1.20086	-0.85152	-0.4162	-1.26028	-0.92181	-1.11066	-1.00018	-0.71335	-1.07267	-0.80037	-0.85	-1.31383
	424	An_u_12812|Lysosomal protective protein precursor (EC 3.4.16.5) (Cathepsin A) (Carboxypeptidase C) (Protective protein for beta-galactosidase)_393-443	TTTACAAACATATNGAACTGNACGACGATAAGGTCGCTGACGATAATTACAAAGCTCTTCAGAGCTTCTTTGTCAAGTTTCCAAACTTCACTCAGAACGAGTTCTTCATCTTTGGGGAGAGTTACGGCGGCATTTATGCTCCAACGCTGAGCCTGCGTGTGGCCACAGGAAAGGCTAAAATCAACTTCAAGGGCTTTGCAGTGGGAAATGGTCTCAGCAGCTTTGCTCTCAATGACCAATCTCTGATCTACTTTGGCTATTACCACGGCCTGTTTGGAGAAGACTTGTGGCGTGATCTGAACACAAACTGCTGTGACAAGGGAAACTGTAACTTTTACAACAGTACATCTGAGAACTGCAAGACGCTGGTGAATGTGGCCTTTGGCATCGTGTATGAAA…	TATGAAAGTGGACTCAATGAGTACGCCCTCTACCTGGACTGCGAGGGGCGC	P10619	0	Lysosomal protective protein (EC 3.4.16.5) (Cathepsin A) (Carboxypeptidase C) (Protective protein for beta-galactosidase) [Cleaved into: Lysosomal protective protein 32 kDa chain; Lysosomal protective protein 20 kDa chain]	CTSA (PPGB)	Homo sapiens (Human)	endoplasmic reticulum; enzyme activator activity; intracellular protein transport; lysosome; protein binding; proteolysis; serine-type carboxypeptidase activity		0.3762	0.171901	0.5751	0.7558		2.01716	2.4448	2.80248	2.53188	3.04345	3.05869	2.62686	2.67103	2.61333	2.65931	2.39271	2.36834
	425	An_u_3549|Acidic leucine-rich nuclear phosphoprotein 32 family member B (Leucine-rich acidic nuclear protein) (LAN) (Acidic protein rich in leucines)_92-147	GAATTTCATAAACGTCGGCCTAATCTCAGTGTCAACCTACCGAAACTAGCAAAACTGAAGAAGCTGGAGCTGAGCGACAACAGAATCAGCGGCGGCCTCGACGTCTTAGCAGAGAAACTCCCCAACCTCACACCTCTTACTCCTTGTCTCTTCTGTTGTCTCAAATGAGTCATCCTGTGCAGTTTGACATCTTTGAAAGCAGCCGCATGCAGCACACAAGTTGAAT	GCGGCCTCGACGTCTTAGCAGAGAAACTCCCCAACCTCACACCTCTTACTCCTTGT	Q6A1I3	0	Acidic leucine-rich nuclear phosphoprotein 32 family member B (Acidic protein rich in leucines) (Leucine-rich acidic nuclear protein) (LAN)	ANP32B (APRIL)	Ovis aries (Sheep)	nucleus; protein binding		0.6105	0.237756	0.813	0.9263		1.89908	1.67815	1.63619	1.47467	1.46736	1.5083	1.59223	1.88454	1.89161	1.60112	2.11871	1.68224
	426	An_u_13993|NADH-ubiquinone oxidoreductase 23 kDa subunit, mitochondrial precursor (EC 1.6.5.3) (EC 1.6.99.3) (Complex I-23KD) (CI-23KD) (TYKY subunit)_547-603	AAAAAATAAGCCGAAGGGGGTCAGTATGTGATGCCCAGGAGGTCCCAACAGACATGAAGTCCATCACAGACCGAGCTGCACAGACACTGATGTGGACAGAGCTCTTCAGAGGTCTGGGCATGACAATGAGCTACCTGTTCAGAGAACCTGCCACCATTAACTACCCGTTTGAAAAGGGACCGCTGTCACCGCGCTTCAGAGGGGAACACGCTCTGCGCAGGTACCCCTCAGGAGAGGAGCGCTGCATTGCCTGCAAACTCTGTGAAGCCATTTGCCCCGCCCAGGCCATCACCATTGAAGCTGAGACCCGCGCCGACGGAAGCAGGAGGACAACTCGCTACGACATCGACATGACCAAGTGCATCTACTGCGGGTTCTGTCAGGAGGCGTGTCCTGTGG…	CGTCTCACACCCAGCGCCTACGTTACTGGGAGACTTAGACGTGACACGTGTGATATG	P42028	O00217	NADH dehydrogenase [ubiquinone] iron-sulfur protein 8, mitochondrial (EC 1.6.5.3) (EC 1.6.99.3) (NADH-ubiquinone oxidoreductase 23 kDa subunit) (Complex I-23kD) (CI-23kD) (TYKY subunit)	NDUFS8	Bos taurus (Bovine)	4 iron, 4 sulfur cluster binding; NADH dehydrogenase (ubiquinone) activity; electron carrier activity; electron transport chain; iron ion binding; response to oxidative stress; transport		0.7733	0.279959	0.9403	0.6238		-0.30856	-0.13353	0.277364	0.137701	-0.02948	0.147533	0.24411	0.0776	-0.01203	0.107946	0.324354	0.006133
	428	UnAn_28085|_243-300	TTTCGCTGCAGACAATAAAATGTTTGATATTTAATGTAGACAGCGATGAATTTAAATATTTATGATCAGATTGTAGAGATAAACTCACTTTGGCTGTAATCTGAGTTTTTTGATGTTTTACTTGTCTGTTACAGAGGTTTGATGCCAGCGGCAGCCGGGCGCTTTCATTTTGGAGGTCTGTGGACTGTAAATACTCGCGAAGCCCGTTAGTTTGTCAAAGAGAAGCTGAAGCCAGATTCTGGCCAAAGCCTGTATGATTATAACGAGCTTCTACATCAGTCAGGAGATTCTTATCACTGTATGATATTCATGTAAGAATTGTTTGGTTTCATCATTTCTGAGTGACCTGCAATAAAGCATGTCGGCAAC	CCAAAGCCTGTATGATTATAACGAGCTTCTACATCAGTCAGGAGATTCTTATCACTGT	0	0	0	0	0	0		0.002	0.00452722	0.0013	0.9747		2.71895	2.92788	3.44312	2.12713	2.39425	2.72182	2.83404	2.98969	3.15889	2.63885	2.94004	3.31585
	433	An_u_17433|RIKEN cDNA 2410016O06 [Mus musculus]_308-367	GGGATTCGGGCGGAGCCCCGGGTGGACGCCGCCGTCGATCAGAAAGCCAGAGAGTTCTTCCATGACTGCCTGCCCCCCGTGCTCACTCCAGATGAACTGGCCACCAGCGTGCATGGAGCACCGACCAGATGGGCGGAGGGTAAAGTTACGGACGTTGGCGTCCACATCACTACCCAGACCCAGATCAAAATTCTTCGTGCTGAGTGTGCAAGACTATGCAGCAACGGAGATGCCGTGCACCTTTGCCACACCACGGATAACTCCAGAGTTTACCACAAAGAGGAGCTCAAGAGCTTTGAGATACAAACAGAGCATACCGACGCCGTAGAGTTTCTGATCCATTCTTATCCCAGCTTTGTGACGGTTGGAAGTTTACCGTGTGATTCTGTTCAGGACAAG…	CAGAGCATACCGACGCCGTAGAGTTTCTGATCCATTCTTATCCCAGCTTTGTGACGGTTG	Q9JJF3	0	Nucleolar protein 66	No66 (MNCb-7109)	Mus musculus (Mouse)	chromatin remodeling; nucleolus; regulation of transcription, DNA-dependent; ribosome biogenesis		0.0712	0.0550197	0.1969	0.262		2.64362	2.94429	3.52656	2.73416	2.81074	2.86051	2.71278	2.75704	2.855	2.71591	2.53881	2.54867
	434	UnAn_22918|_288-347	GATGTTGGCGATCTTCCTCATCTTGTCTTTGGTCGTCCTCATGGCCGAACCAGGAGATTGTTTTTTCAGATCTTTATGGAGAGGGGCGAAGGCCGTGTTTAGAGGTGCCAGACAAGGATATCGAGCATACAGAGACCAACGCAGAGAGGAGAAACTAAGGTGCGGCTCAGAACAGCAAGAACAATTGCAGAATGAACGCTGAATCTCTTCTGGTGATATGAAGAACTCCAGCTACAGCTTATTGTTTGCTCAATAAAAAAAGGATATATAGAGATGTAATAATTGATAATAAGCCTAATGGAGAAGCTTGAAGCATGACATATGGGAACGATTTCCTGCATAACTCAAATAATTTTCAAGTACTGCAAAATGTGCTTGTCTTGAAAGCTTGTATGAATA…	AATAAGCCTAATGGAGAAGCTTGAAGCATGACATATGGGAACGATTTCCTGCATAACTCA	Q8UUG0	0	Piscidin	0	Morone saxatilis	0		0.2704	0.137418	0.0858	0.3181		4.32963	4.47664	4.09153	2.83453	3.58941	4.19204	3.3788	4.17898	4.63799	4.29473	3.34985	5.08829
	435	An_u_9152|Digestive cysteine proteinase 2 precursor (EC 3.4.22.-)_129-182	TAATCAGGGTGTGTATGACGAGCCTGACTGCAGCAGCTCAGAGCTGGATCATGGAGTGCTGGCTGTTGGTTATGGCTCTGATAATGGCCAGGACTACTGGCTGGTTAAAAACAGCTGGGGTGTTGAATGGGGCCATAAGGGATACATCATGATGACGAGGAACAAACACAACCAGTGTGGGATTGCCACTGCAGCCAGTTATCCACTGGGTCTGAACAGTTCAGGACTTTTCTCAGCAGAGGGAAATAGTAACAAGTAATTTGCCGTAATTCCTTTTTAAGGCCGACTGAGTGGTGTGCTCCAAACTAAACGTCTTCCTCTCTTCTCTGGGACAAACAGCGGCTCTTTGCCATGGTGCACTTCTAACAATAGTTGTTTATGAGCATTGTAAATAAATGT…	GGGGCCATAAGGGATACATCATGATGACGAGGAACAAACACAACCAGTGTGGGA	P25782	O60911	Digestive cysteine proteinase 2 (EC 3.4.22.-)	LCP2	Homarus americanus (American lobster)	cysteine-type endopeptidase activity; proteolysis		0.0024	0.00503994	0.4182	0.0966		0.642082	0.173202	1.05229	-0.47837	0.050084	0.155657	0.003897	0.238564	-0.03027	0.255504	0.031757	0.025088
	437	An_u_18991|Translationally-controlled tumor protein (TCTP)_66-116	GCCGCGGGCTGGAGGATTCGGCANGAGANAAGTCTCGGAAACATCAGAACTATCAGTTTTTCACAGGAGAGTCGATAACGTAGATGCATGGTGGGCCTGCTGGACTACCGTGAGGACGGATNACGCCGATACATGCTTTTCTTCAAAGATGGGCTGGAGGCTGAGAAATGTTAACTGGTCGGAATAAAACTGCTGTTCAATTGACTGCTGCTCCCCCCAAATTCCCCCAAAGGGCAGACTTGAAGGGGCCTCATTCTGCATCATGAAGGGATACTCGTCCCGCCCTCACTGTGGCCCGCAGCATCAACAAACTGTAGCAATCTTTTGCCATTCGGTCACCAGATACAGTTTTTAACTCTTCGTNNCGGTCTTCNGTTTCCCCGGCCCCTNTACGGGTAT…	GGAGAGTCGATAACGTAGATGCATGGTGGGCCTGCTGGACTACCGTGAGGA	Q9DGK4	0	Translationally-controlled tumor protein (TCTP)	tpt1 (tct1) (tctp)	Danio rerio (Zebrafish) (Brachydanio rerio)	calcium ion binding; cytoplasm		0.0331	0.0320119	0.1467	0.4107		4.4921	4.62432	5.45816	5.25179	5.24145	5.67213	4.47397	4.99457	4.80144	4.89236	4.83348	4.74715
	438	UnAn_21654|_268-327	AAATTCGGGATCCTGGATGTCTTGCACAAGAAAGATTACACAGTAGAAAATCCATTCCTAAGGAGTGAAGTGGCATGCTATCGTCATCAACTGATGTATCCGTGGGCTTTCTGCTTTTATTAGATCAAACGAAGAAAATTTTATATGCAATTACAAAAAAAACAACTACCAACAGACTAAAGGGAATGTATTGCAAGGGATGTTCAGTTGTCATTTAAAAAGGGAAAACCAAACAAACAAAAAAAAGAGAACTGAATAAGGGATATTCGAAATTCCTGGTCAAACGTTTCCTACCTTAATCCAGATGAATTAGGGTACTCTGGTGGGATACAGAACAGCATCTTCTATTGAACACAGAAATTGCTTAAGTGGATCTCCTAAAATGTCTGATGAGGCTAA…	CGAAATTCCTGGTCAAACGTTTCCTACCTTAATCCAGATGAATTAGGGTACTCTGGTGGG	0	0	0	0	0	0		0.749	0.274171	0.9097	0.1895		4.1453	3.57436	3.30693	3.49752	3.66564	3.84022	3.44322	3.85792	4.22121	3.54713	3.63288	3.59668
	439	An_u_26616|PREDICTED: hypothetical protein XP_580238 [Rattus norvegicus]_290-346	AAGAAATTCGGATCCTGAAATGTCTGTTCTTTACTTCCCTCCTTCTTTGTCTGCATGACAGATTACTGCCCTGGTCTGCGCCAGTTTGCTCCTGAAACAGATCAAGAGAGAGCATCAGGCGGTCACCACTTACTATTCGACTGTGTACTAAGAACAGGAGGACTGTTGAGGGTTGACCCTCGCCCTCGTCTGCTTCATCTTCAGTGACCATCGCTGGAAACTCAACCAGCGGATCAGTGTTTACAGCTTTTCCTGTGTGCGTGTGTGTGTGTGTGAGCGTGTGTGTGTGTGTGTGTATGCGTGTGTACAGTTGGAGACAGTCTGCGGAAAACGTTGTTGTACACCACTAGATTTACCATCCTAAAAGATACTCCGAACCAGCCAGATCTGCAAATACCT…	TGTGTGTATGCGTGTGTACAGTTGGAGACAGTCTGCGGAAAACGTTGTTGTACACCA	0	0	0	0	0	0		0.2891	0.143928	0.4938	0.6748		-0.00712	0.318751	0.992059	0.506004	0.432699	0.376588	0.202626	-0.2637	-0.03318	0.188107	-0.12495	0.252258
	440	An_u_9274|Dual specificity protein phosphatase 13 (EC 3.1.3.48) (EC 3.1.3.16) (Testis- and skeletal-muscle-specific DSP)_241-293	GAATTCGGCCAGAGGAAGTTTACCCCGTGGACTATATTGGAGACATGTATGCAGCTAAAGACAAGAAGACACTCCAGGCTCAGCGCGTCACCCATGTGCTCAACGCTGCTGATGGGAAATTCAACGTGAACACGGGACCCGGCTTTTACAGGGACACCAACATCGTTTATCACGGAGTGGAAGCTTTTGACATGTCTTCCTTTGACCTGAGTCCCTTCTTTTACCCGGCGGCCAATTTTATCAAGAACGCTCTAAGTCTGCCAGCAGGTAAGGTTTTGGTCCATTGCGCGATGGGGCTCAGCCGCTCCTCCACCCTGGTTCTGGCCTACCTGATGATCCATGAGAACATGACTCTGGCGTACGCCATTAAAACGGTCAGCGCCAACAGGAATGTTTCAC…	TCAAGAACGCTCTAAGTCTGCCAGCAGGTAAGGTTTTGGTCCATTGCGCGATG	Q9UII6	0	Dual specificity protein phosphatase 13 (EC 3.1.3.48) (EC 3.1.3.16) (Testis- and skeletal-muscle-specific DSP) (Dual specificity phosphatase SKRP4)	DUSP13 (TMDP)	Homo sapiens (Human)	meiosis; protein amino acid dephosphorylation; protein tyrosine phosphatase activity; protein tyrosine/serine/threonine phosphatase activity; spermatogenesis		0.0015	0.00377692	0.5099	0.4626		1.33665	1.29691	1.66402	0.399424	0.496386	0.559559	1.25554	0.661414	0.664206	1.497	1.20948	0.774363
	442	UnAn_29885|_176-233	TTTTGGTGAGTTTTCATCCAATGATGAGAAGACAATTCCTGTCCTCTTTTTTCAGCAGTTGTTTGATTTTTATTATTTCTGTTTTTTCTTCTTAGGGAGGTCTTAAGTTGCGTGTGAAACAGTTGAGTGTACTCTTTGAAAAACTATATCTGGGGATGATCAGCTTTGTTTTTAATGTAGCTCACTTTCGTTACTCTGTAGGCAAAGATCAAATTAAATCTGTAGCGGTCCCTACAGTAAAACAAGACAAACAGGTGTAGAAGATTCGTTTATTTGTTTAGCTTCCCTCCGTTTTATTTCTCATTTAATTTTTTTCCATTTCTAACTTGTTTTTCCAGTTGTACATTTGCCATTACCTACTGTTGTACCTGATACACATCTGCCTTTGATGATGAAATA…	TGTAGCTCACTTTCGTTACTCTGTAGGCAAAGATCAAATTAAATCTGTAGCGGTCCCT	0	0	0	0	0	0		0.9104	0.312774	0.1345	0.5045		1.37383	1.13253	1.52331	1.29888	1.33603	1.59252	1.12516	1.51038	1.71923	1.48455	1.30165	1.37716
	444	An_u_10024|Exocyst complex component 7 (Exocyst complex component Exo70)_120-174	GGGAATTCGGCACTAAAAAAAGGGGGCAGCTTAAATGTTTGCTCTGTACTGTGAACTAGAAATCTTACTGGAACTGATCTCGTTCACCTCTCAGGGAAAGACGATGTCCTCGACATCGAGATCGACTCGTACATCCACTGTATCAGTGGCCTTCGTTAAGCTGGCGCAGAGTGAGTACGCCCTCCTGACAGAAATCATCCCCGAGCATCACCAGAAGAAGACCTTCGACTCCCTGATTCAGGAGGCGCTGGATAACCTGATGCTGGAGGGAGACAACATCGTGTCAGCGGCTCGCCGGGCCATCATGCGTCACGACTACTCGGCCGTCCTCACAATTTTCCCCATCCTCAGACACCTGAAAATGAACAAGTCCGACTTCGACTCGACGCTGCAGGGAAC…	GATCGACTCGTACATCCACTGTATCAGTGGCCTTCGTTAAGCTGGCGCAGAGTGA	Q9UPT5	0	Exocyst complex component 7 (Exocyst complex component Exo70)	EXOC7 (EXO70) (KIAA1067)	Homo sapiens (Human)	centriolar satellite; exocyst; exocytosis; plasma membrane; protein transport		0.0023	0.00490879	0.2627	0.9867		0.286177	0.637738	0.773992	1.4656	1.50491	1.67828	0.667139	0.530806	1.03131	0.339855	0.204392	0.813632
	446	An_u_6578|Cofactor required for Sp1 transcriptional activation subunit 2 (Transcriptional coactivator CRSP150) (Vitamin D3 receptor-interacting protein complex 150 kDa component) (DRIP150) (Thyroid hormone receptor-associated protein complex 1_58-111	CCCCGGCCAATGCGGCGCCCCTGCGTCCAAGAGGAGCTTCATGTGCTGGAGAGGTTCTTCGAGACTCGGGTTGCCGGTCCTCCCTTTAAATTCAACACTCTGAGTGCCTTCACCAAGCTGCTGCGGGGCTCCCACTAATGTTCTCAGAGACTGTGTGCGCATCATGAAGCTGGAACTGTTCCCCGACCAGGCCGGACAGCTCAAGTGGAACGTCCAGTTCTGCCTCACCATCCCTCCGAGCGCTCCCCCCATCGCCCCTCCTGGGACCATCGCTGTGGTGCTCAAGGCCCAAATGCTTTTCTTCCTGCAGCTGACTCATCGTATCCCGGTGCCCCAGGAGCCCGTGACCATCATTGTGCCCATTGTGTATGACATGGCCACGGGTCTCACTCAGCAGGC…	TTCGAGACTCGGGTTGCCGGTCCTCCCTTTAAATTCAACACTCTGAGTGCCTTC	O60244	0	Mediator of RNA polymerase II transcription subunit 14 (Mediator complex subunit 14) (Cofactor required for Sp1 transcriptional activation subunit 2) (CRSP complex subunit 2) (Transcriptional coactivator CRSP150) (Vitamin D3 receptor-interacting protein complex 150 kDa component) (DRIP150) (Thyroid hormone receptor-associated protein complex 170 kDa component) (Trap170) (Activator-recruited cofac…	MED14 (ARC150) (CRSP2) (CXorf4) (DRIP150) (EXLM1) (RGR1) (TRAP170)	Homo sapiens (Human)	RNA polymerase II transcription mediator activity; androgen receptor signaling pathway; ligand-dependent nuclear receptor transcription coactivator activity; mediator complex; positive regulation of transcription from RNA polymerase II promoter; receptor activity; thyroid hormone receptor binding; transcription initiation from RNA polymerase II promoter; vitamin D receptor binding		0.0011	0.0030326	0.0274	0.9733		-0.14593	0.010221	0.292454	0.562582	0.52723	0.722756	0.198396	0.105211	0.48225	0.127745	0.155054	0.372951
	447	UnAn_23556|_204-262	TTGGAGCAGATGTATTTTTTATTCTTTCATTTAAACCATTTCCGGACAAAAATGTTAACAACTATGCTATACATATTNGGACTCTCCTGCATAAATTCTTACAAGAATTGCACAATATCATCAGTGTGATTTAACTCCCACCCAGAGGTGACAGACAAACGGCAGACTCTCTCACAGATTCTGGGAAAGCTGTTCCGGTACAATGCATATCTTAGTAGCAATTCAGGACTCGTTACCACAAGGGAAAATATTACCAGCCTTT	TGCATATCTTAGTAGCAATTCAGGACTCGTTACCACAAGGGAAAATATTACCAGCCTTT	0	0	0	0	0	0		0.001	0.00284181	0.7877	0.8731		1.48647	1.18729	0.593848	-0.66107	-0.3539	-0.71065	0.426639	1.37277	1.12187	1.25744	1.5136	1.87673
	448	An_u_9880|ER lumen protein retaining receptor 2 (KDEL receptor 2) (KDEL endoplasmic reticulum protein retention receptor 2)_319-377	GGATTCGGGCCGAAGCTTTACAGGGCGGAGAAGGGACTGTCTACCCGGACAGGGACAGGAATTCACCGAACAGCTCTGAGATAGGTCGGCGACTGAGGAGGGGGGCTTTCCTCAAACATGAACATTTTCAGGCTAACCGGCGACCTGTCCCACCTAGCAGCCATCATCATTCTGTTGCTGAAAATATGGAAAACCAGGTCCTGGCGCCGGTATTTCTGGAAAGAGTCAGGTCCTGTTCGCCTTGGTGTTCACCACGCGCTACCTGGACCTGCTCACAGCCTTCATCTCCCTCTACAACACCACCATGAAGGTGATCTACATCGGATGTGCGTACGCCACAGTCTACCTGATCTACATGAAGTTCAAGGCGACCTATGACGGCAACCACGACACGTTCCG…	CATCGGATGTGCGTACGCCACAGTCTACCTGATCTACATGAAGTTCAAGGCGACCTATG	Q9CQM2	0	ER lumen protein retaining receptor 2 (KDEL endoplasmic reticulum protein retention receptor 2) (KDEL receptor 2)	Kdelr2	Mus musculus (Mouse)	ER retention sequence binding; endoplasmic reticulum membrane; integral to membrane; protein retention in ER lumen; protein transport; receptor activity; vesicle-mediated transport		0.9029	0.310708	0.1393	0.9649		1.5403	1.81864	2.01169	1.53097	1.55364	2.15207	1.71004	1.95257	2.09374	1.59848	2.10522	1.96191
	449	An_u_19272|Troponin C-akin-1 protein_565-619	AGTGTAAGAACAGAGACGTGAGGGTGAGAGAAGGAAGTTTTTTTTGGGGGAGGGGAGGACATTGGCCGGGCCTCGTGCCGATTCGGCACGAGGGCCGCCTTCTTCTTCTGTCCTCATGCATCGCGTCTTTGTTTACGGCTCCCTAAAGAGGGCGCAGCCAAACTACCCTCTCATAACAGACAGCAATAATGGAAAGGCGGAGCTCCTCGCCACAGCTACAACCGTCCAGAAGTACCCACTGGTGATCGCTACTCAGCACAACATCCCCTTCCTCCTTAACCTCCCAGGACAAGGCCACAGAGTCCACGGAGAGCTCTACAGAGTGGATGAAAAGATGCTGAAATACCTGGACTGGTTCGAGAACATCCCCACCATGTACCAGCGGACTGTAGTAGAGCT…	GAAGGACCGCCACTAGCCTCGATGTTAATGACTTCCACCTCTGTGCAAATGAGCA	Q9W0Y1	0	Troponin C-akin-1 protein	Tina-1 (CG2803)	Drosophila melanogaster (Fruit fly)	heart development; structural constituent of muscle		0.3772	0.172158	0.4488	0.7311		1.83069	2.04803	2.35522	2.51955	2.27553	2.24456	2.30153	2.13107	2.28026	2.08818	1.76379	2.23095
	450	UnAn_26661|_154-205	TGGAGAAATTCGTTTACTGCCGTGTAGCTCCTAAAACCCAAAATCATGCCCGGCCAGGCAGCAGCTAACTAGGGTCTTAGCCGCTATTGAAGGCGCTCATGTGTCATTTTTAAACAGTTTACAGACTGATTAAGCCTCCAGCTCCGCTGGCCCGGCTTTTATCCGGGCTCTGCGGCGCGTTTCTGTGCCGAGCCGAGGCCTTGTTGTCTCCAACAACAACAAC	GGCTTTTATCCGGGCTCTGCGGCGCGTTTCTGTGCCGAGCCGAGGCCTTGTT	0	0	0	0	Mus musculus (Mouse)	0		0.0012	0.00323439	0.5391	0.7698		0.646331	0.456326	0.058438	-0.34608	-0.10773	-0.31037	0.212844	0.729495	0.383848	0.662578	0.668293	0.736452
	451	UnAn_26791|_156-210	TCTTTTAACAGTTAGCACATCATCCTACAGCTGTAGCGCTACAAAAATCCACTTATTTATGCAGCACAGGTTCAGTCCTCAACAGCGTTTATTGGGACACTCTTGTTGACAGGAAAAGAAAGCAAGGAAACATTCAGATTTCTGCTATTTGAACTCTGCGGCTACTTCGGGTGATGGTCTATGGTTACATGTGGGCTTTATGGTCCAGGAAATCTGAACGGAGCATGAAACATAAAGCCTTTGCTGTGCTGGGCCCCAGAACAGGACAGAGTTCTCTTTGTGCTGTGGAAGAACCACGTCAGTGTCCTGTTTGTAACCCGAAAATGTCAATTAAACTGAGCGAATGATGGAAATTTTAAAACCAAAAATATATAATGATGCAATTTTTTTAAAAAACTG…	CTGCGGCTACTTCGGGTGATGGTCTATGGTTACATGTGGGCTTTATGGTCCAGGA	0	0	0	0	0	0		0.0004	0.00146949	0.0021	0.7727		1.23033	1.33214	1.82903	2.03098	1.84221	2.37507	1.42563	1.63333	2.26165	1.37226	1.04047	1.51255
	454	UnAn_28282|_189-248	TTTTGCTCTTCAGNTTGCTATGCCGATTGCTCTGTTCATAGCAATGGTCCCTTTTTTTTTTATTTCAGCCTTACAACTAGAAAGATACAAACCAGGTAGAGATGAGTTGCTTTCAATAGACAACTGCAAGGTATGTTTCTCATTCTTTTAAACAGCAAACATTTTCTTCCCGGTTGTAGTAATTTTACTTGGTGTGTAAGTTTAGCCCAGTAGCTGCTAAGTAAACATCTAGCATCTGCCTACCTTGGTTTATATCCTCCTAGTATTGAACGAAAGATTATGCAAATACCATGAAGAGAACGGTTATGGGCGACACTGGAAAAAGGAAAAAGTCCAAAAGCCAATAAAAAAATTGAAAAC	TTGGTGTGTAAGTTTAGCCCAGTAGCTGCTAAGTAAACATCTAGCATCTGCCTACCTTGG	0	0	0	0	0	0		0.4579	0.196471	0.3041	0.6258		3.40807	3.57147	3.60308	3.28866	3.42261	3.37536	2.89142	3.0386	3.77325	3.91493	3.17973	3.91548
	455	An_u_18889|Transcription elongation factor B polypeptide 1 (RNA polymerase II transcription factor SIII subunit C) (SIII p15) (Elongin C) (EloC) (Elongin 15 kDa subunit)_68-121	ACTTTATTTAATCTAAATACCAACGAAATCGGATCTGATGTCGGTCAAAGTGGTTTGTGGCTACGCTCAATCTCCGTCGCTCCTTTATCCACAGGACGGATTAACCCAAATCCCGGAACAGGATTGATGGTGAGGAGAGAACCTACGGTGGCTGTGAAGGGCCAGATGCCATGTATGTGAAGCTCATCTCCTCTCACACAGGAGGAATTCATTGTGAAAAGAGAGCATGCCTTGACATCTGGAACCATCAAAGCCATGTTAAGTGGGCCAGGGCAGTTTGCCGAGAACGAAACCAACGAGGTGAACTTCAGGGAGATCCCGTCTCACGTCCTCTCCAAGGTCTGCATGTATTTCACCTACAAGGTCCGCTACACCAACAGCTCCACAGAAATCCCCGAG…	CAATCTCCGTCGCTCCTTTATCCACAGGACGGATTAACCCAAATCCCGGAACAG	Q15369	0	Transcription elongation factor B polypeptide 1 (RNA polymerase II transcription factor SIII subunit C) (SIII p15) (Elongin 15 kDa subunit) (Elongin-C) (EloC)	TCEB1	Homo sapiens (Human)	cytosol; nucleoplasm; protein binding; regulation of transcription from RNA polymerase II promoter; ubiquitin-dependent protein catabolic process		0.3953	0.177679	0.2952	0.2828		0.932372	0.933653	1.12494	0.542992	0.926521	0.813449	0.955469	1.18011	0.460779	1.16071	1.09843	0.802554
	456	An_u_12111|Histone H2B_216-266	GTAGAATTGGGGCGGAGCCTGAACCCGCCAAGTCTGCGCCCAAGAAAGCTCCAAGAAAAGCCGTGACCAAGACGGCTGGCAAAGGAGGCAAGAAGAAGAGAAAGACCAGGAAGGAGAGCTACGCCATCTACGTGTACAAGGTGCTGAAGCAGGTGCACCCCGACACGGGCATCTCCTCCAAGGCCATGAGCATCATGAACTCGTTCGTCAACGACATCTTCGAGCGCATCGCCTCCGAGGCTTCCCGTCTGGCTCACTACAACAAGCGCTCCACCATCACCTCCAGGGAGATCCAGACCGCTGTGCGCCTCCTGCTGCCCGGCGAGCTGGCCAAGCACGCCGTGTCTGAGGGAACCAAGGCCGTCACCAAGTACACCAGCTCCAAGTAAACAAGCTGTT…	ATCTTCGAGCGCATCGCCTCCGAGGCTTCCCGTCTGGCTCACTACAACAAG	P27807	P06899	Histone H2B.1	0	Triticum aestivum (Wheat)	DNA binding; nucleosome; nucleosome assembly; nucleus		0.9479	0.321746	0.9104	0.8847		0.409933	0.098121	0.521135	0.181682	0.311288	0.288223	0.410393	0.425125	0.107586	0.298669	0.305938	0.016875
	460	UnAn_28190|_346-405	GATAAAACAGAAAGGAACGCTCGACACCTGGTGGAGACTTTAGAAGTTAACAGCCTGTAGCACCACTTTAATCAGCAGTAACTCTATGTAGTTGGTCTTTCTGTCGTATCGGTTCTTCAAATTTAGATCCACTGTCCTTTAGTGTTGCAACATTTTAATCAGTGTGAGGTCTGGACTTTAACCGGACTATTGACAATTAGTCCATTTGAACACCTTGATTCTTGTTTTCATGCCGTTTACTTTTGTATTTGCTGCTGCTTTTTGGTTCATTGATAATTGATGGCTTTTATTTCTTTCAGACTCATGAAGGAGTCCAGCCTCCCCAGACGGATGAGTGGTACGTTTTTCATCGTCTCCTTACATCAGTTTCGTTCCACTGTGCTTTTACTGAACTGCTCG…	TTCATCGTCTCCTTACATCAGTTTCGTTCCACTGTGCTTTTACTGAACTGCTCGTCGAAA	0	0	0	0	0	0		0.8735	0.30416	0.6613	0.6221		1.14028	0.548701	0.841682	0.936383	0.919579	0.861134	0.810099	0.979678	0.992736	0.874412	0.895052	1.2252
	462	UnAn_26710|_344-403	TTGCCTAAATGGCTTAATATTTGTTCAAGCTTTTGAGAAAAAGAAACCGCTAAATTAACTTGATAAAATTGATTTGTTATAATGCAGACCGCGGGCTCTATGTAGTTTGTTTGAGTGGCGCCGCCATAATGTGACGTCATCGGGAGGCGCAGGGACCATGGAGAATTTATTCGTAAAATTGTCCGTTTACAAACCGCAATCCCGCTCTGGAATAAGACCTACACCCCGCTATAATTACTTTAGTAAGTTGTCCAGACCAATTAAAATATTTTGCGCAATTGAGCAAACGTTAAACCAACTATGTATAGTGACGTCATCAGAAGGCGCAGGACCCGAGTCAATCTGGTACATACACCGGGTCACATTTATCCGACCTGTACGTCACCGATACTCGACAAA…	TGGTACATACACCGGGTCACATTTATCCGACCTGTACGTCACCGATACTCGACAAACGTC	0	0	0	0	0	0		0.1787	0.10306	0.647	0.6801		3.03465	2.81536	2.91948	2.10595	2.83966	2.63493	2.76997	2.74388	2.58341	2.81612	3.03403	3.22342
	463	An_u_16869|Protein C10orf70_251-300	TGGGTCGGCGGATTTTTCTCCTCAGCCGTTACCTGAGCAGCCGGACCTGCAAGAAGGGTCATGTGAACGCATCGTTCAGCAAAGACAGCCCCAAAGTGGTGCACAGCTTCGACATGGAGGACATCGGCACCAAGGCCGTGTACTGCCGCTGCTGGAAATCCAAAAAGTTCCCGTTCTGCGACGGCGCCCACACCAAGCACAACGAGGAGACCGGGGATAACGTCGGGCCGCTCATCATCAAAAAGAAAGACGTGTAGCGCCACGACGCAGACCAACCCGTCCCGCACTGACTGCGTTCCTGGGCGGGCCGGGGACTACGGCGGTCGCTGCAGTCAGAGCGGGGGGGGGN	CGTGTAGCGCCACGACGCAGACCAACCCGTCCCGCACTGACTGCGTTCCT	Q9NZ45	0	CDGSH iron sulfur domain-containing protein 1 (MitoNEET)	CISD1 (C10orf70) (ZCD1) (MDS029)	Homo sapiens (Human)	2 iron, 2 sulfur cluster binding; integral to membrane; iron ion binding; mitochondrial outer membrane; zinc ion binding		0.9921	0.331195	0.6819	0.9056		-0.06784	-0.55325	-0.38233	-0.17469	-0.39786	-0.28578	-0.23472	-0.43028	-0.28343	-0.4732	-0.23044	-0.10155
	467	UnAn_22077|_72-130	AATTTCGGGATCCTGAATGTCGCCAGGTCAATCCTTAACATACATACTGGGGAAAAAATCAGAACAAGAAACGCGTCTAGCCGTAACATTCAAATTTCGCGTTTAACGAGTGCGTCACATTCCAACTTTCTTGACGCCTTTTTACCATGGATTGGCTCTCTCTCTCTCTCAGGTGTTCAGTGGGATATCATGTCCTTAAACTGACTCTTTCATGTCGAGCTCGCCTTCCTTTATGAAACCAGACGCAGAAACTATGCTCTAGTGGCGTCTGTATGATGTCTGGCAGGAGAGAGGGAAGGAGGCAGTTTAAGGACATTATAAACACCTAAAACCAGACAAGAAAATGTCTGCAAATGAAGAAAAAAAAGAACAAAATCTAAATCCAGAGTCTACGAGAAA…	CGCGTCTAGCCGTAACATTCAAATTTCGCGTTTAACGAGTGCGTCACATTCCAACTTTC	0	0	0	0	0	0		0.3786	0.172541	0.3771	0.2175		3.30596	4.01158	4.20233	4.29523	3.75606	3.85336	3.48998	3.26899	3.79089	4.13269	3.28468	3.74133
	468	An_u_18376|solute carrier family 35, member B3 [Homo sapiens]_34-92	AGCCATGAAGCTCCACCAAGGCTGTTATCTGAAAATGGTGCTGTACTCGTACTCGATCGGCATTCATCTACATACTGGGAGGCTTGCTCTGGTGTGGGTGGGCTGGGACCAGATGTGGCTTTCTGCTCAGAGACATCATGTTAAGACCTACGGCTATGCCTTCTTCTTCTCACTTACGGGTTATTTCGGGATCTCCTTTGTGCTAGCCTTAATCAAGCTGTTTGGAGCCCTGGTTGCAGTAAGCAGTGACCACTGGACGAAAGGCCATGACTATCGTACTTTCCTTCATGTTCTTCACCAAACCGTTCACTTTTCAGTACATCTGGGGCGGCCTCCTGGTGGTCTTTGGCATCTTCTTGACTGTTTACAGTAAACAACAAGAGAAAATGAAACTCCCCT…	AATGGTGCTGTACTCGTACTCGATCGGCATTCATCTACATACTGGGAGGCTTGCTCTGG	Q9H1N7	0	Adenosine 3'-phospho 5'-phosphosulfate transporter 2 (PAPS transporter 2) (Solute carrier family 35 member B3) (3'-phosphoadenosine 5'-phosphosulfate transporter)	SLC35B3 (C6orf196) (PAPST2) (CGI-19)	Homo sapiens (Human)	Golgi membrane; integral to membrane; transport		0.0031	0.00596676	0.3208	0.7048		0.704694	1.00091	1.16076	1.54545	1.66293	1.74795	1.28985	1.06522	1.14206	0.974128	0.608967	1.28185
	469	AN_v_12872|Malate dehydrogenase, mitochondrial precursor (EC 1.1.1.37)_698-747	TACTTGCTGNAGTGCGTTGGTGTCACAGAGGAGAGCGGCTCGTCGACTCTTTTTATTTTCGCCCAGCCACACGCAAAGAAGACCCCAAAGCAAGATGTTCTCCCGCGCAGTGAGACCCACCGTGAGCCTGGCTCGGAGCCTGTCCACCTCCTCGCAGAACCACGCCAGGGTGGCGGTGCTGGGCGCTTCTGGCGGCATAGGCCAGCCGCTGTCCCTGCTGCTGAAGAACAGCCCCCTGGTGAGCCAGCTCTCCCTCTACGACATCGCCCACACGCCCGGGGTGGCCGCCGACCTCAGCCACATCGAGACCAGGGCCCAGGTGAGCGGCTACATCGGCCCCGACCAGCTGGACGCGGCGCTGCAGGGCTGCGAGGTGGTGGTGATCCCGGCCGGCGTGCC…	AAGGACATCATCCCCCTGATCTCCCAGTGCACTCCGAAGGTCGACTTCCC	Q43744	0	Malate dehydrogenase, mitochondrial (EC 1.1.1.37)	MDH	Brassica napus (Rape)	L-malate dehydrogenase activity; binding; glycolysis; malate metabolic process; mitochondrial matrix; oxidation reduction; tricarboxylic acid cycle		0.0164	0.0194749	0.5397	0.8005		0.563162	0.983481	1.39946	1.61039	1.51004	1.3294	0.739284	0.242037	0.788985	0.475424	0.318325	0.751109
	470	UnAn_26700|_336-394	AGGGGTAATGCCAACGTTTTTCCTTTAAAGAAGATTAAACTCGCCTGTAATCATTTTACACTAATAAGAAGCCTCCATCTGCATCAACCATCTGTGCTGGTGGGCCAAATAATTCTTGAATTGCAGTTTGGGGATTCTTCATTATTCCATGAGCTTTGTACAATGGGAGCAAAACAACCCCACAGCATGATGCTACCACCGCCATGCTGGACTATTGGTGCCGTTTGCTTTGAAACCCTCGCCGTGCCGCACTCCTCGTCTCCTCTGCCCTTAAATCACTTCTCCAAAAGATGCTCGGTGTTTTCCAAGTGAGAGGCTGCAAATTTCAGTCAAAAGCTGTCGATTCTTTCTTGGTCTCGTTCTTAGATCTTCAAGCGTTCCTTGGAATGTCCCATTGTT…	GCTGTCGATTCTTTCTTGGTCTCGTTCTTAGATCTTCAAGCGTTCCTTGGAATGTCCCA	0	0	0	0	0	0		0.0001	0.000544681	0.0462	0.0362		0.953542	0.851337	1.51093	1.62962	1.86306	1.32797	1.02471	0.432056	1.01094	0.965153	0.379428	1.17511
	473	UnAn_28508|_165-215	TCTTTCATTTTTTTTTTTATTTTATTTTAACGAGAGGCTTTACACTAGGAGCAAAAGATTCTTAAGTTATTTAAGGCCTGGTTAAGGTTAAAAAAAACGTCACACACCTCGTATCCCGTCCTGTGAATGGCGCTTCCTCCTCATTCCAGCCTGATCCCAGGAATCGCCGTGTTGCATCGAAATGAACCAGTCGGCACTGTTCAATATCCCAAACTCATTTTTATTTTTACTTGTTTTGCTGGTGACCCGAAGGACAAGGACACCTGATTGTAGGGATTTAGTTTTCTGCATCGTCTGCTCATCATGAATGTGCAATCAAAAACGACGGCGGGTTCATCAGATGTTCTTCAGAGAGATCCACATCGTGGAGGAGCAAGAGAAGCAAACTGGGTTTTAGCT…	CGCCGTGTTGCATCGAAATGAACCAGTCGGCACTGTTCAATATCCCAAACT	0	0	0	0	0	0		0.0137	0.0171242	0.9453	0.2124		-0.58411	-0.69802	-0.50609	-0.11812	-0.19901	-0.48191	-0.17054	-0.4006	-0.30894	-0.97728	-0.59395	-0.43145
	476	An_u_17537|S100 calcium-binding protein A13_82-140	TACGTAAAAGGAAGGAAGGGAGCAGCTGCTGAGAGTTTCTGTTCACTTTTTGTTACCCTGTGCTGTAGAGATATGGAGTCGGCCATTAAGACCGTTGTGACAACGTTTCTTAGTTCTGCCAGAGGGAAGGAGAGCCTTGACACTAAATCCTTCCAGAAGCTGGTCCAGAAACAGCTTGGTGGTGTCATGGAGGACACAAGCAGTTCTTCTGCCATTAAGGAGATGCAGCAGGGCCTGGACGAGAACAGCGACGGAAAAGTCAGCTTCCAGGAATATCTCCAGTTGATTGGCTACATCGCCAACAGCCTCAGTCAGAGCAAGTCCGGGTCCAAAGAAAACGCGTCATAGGGGAGAAGAGGCCTTCAAGAGATCTTCAAACTAAAGCACACCTTCTTTGTT…	GCCATTAAGACCGTTGTGACAACGTTTCTTAGTTCTGCCAGAGGGAAGGAGAGCCTTGA	Q99584	0	Protein S100-A13 (S100 calcium-binding protein A13)	S100A13	Homo sapiens (Human)	calcium ion binding; cell differentiation		0.0041	0.00737568	0.3325	0.5695		2.12291	1.74195	2.01486	1.37576	1.33667	1.17766	1.89156	1.77093	1.50178	2.03081	2.54419	1.7236
	477	AN_v_9846|Ependymin precursor (EPD)_173-226	AAATTCGGAATCTGGATGTCGAGAGTCTGACACATGAGAGCTCTCGTCCTGCTAGCGTGCCTGTCGGTGGTCTGCCTGGCTCAGAGACCCCAACCCTGCTCCTCCCCGTGGCTGATGACCGGTTCCCTGTCTGTGTCCACGCAAAACGAGAAGCTGGCAGCCTTCGCCAAGTACACCTACGATGCCCTGGGACAGCGTATCCGTCTGAGAGAGTTTGGGTCCTACAATAATAGGACCTTCCACCTGGACGTGCTTCTCCTGTACAAACAGGGTGTTATGTACAAGATCAGCTACAGAAACCACACATGCTGCAAGAAGTCTCTGAACAGAGAGTTCCACCCGCTGGCCATTCCAAAGAACGCTTCCCTGCTGGGCCAAGCTGTGCTGGGCAGCTCCTCG…	ACACCTACGATGCCCTGGGACAGCGTATCCGTCTGAGAGAGTTTGGGTCCTACA	P17561	Q99M71	Ependymin (EPD)	epd	Danio rerio (Zebrafish) (Brachydanio rerio)	calcium ion binding; cell-matrix adhesion; extracellular region		0.2064	0.113965	0.6143	0.9177		1.80188	1.54944	2.05256	1.87109	1.96103	2.01474	1.5714	1.34261	1.25249	1.86767	1.30419	1.47293
	478	UnAn_22952|_1-59	TGGCAAATGGGTTCATGTACGGTGTAGCTTGATAAGTATTAATGATTAATGCAACATGATTGCACAGCATCACTGAAATCACAGGAGTTTTGATGTTATTTTGTAAACACCGTAAGATAAAAGTTGTTCAAATAGATTTTGCTGCTGTTTCGTAAAACCATTCTAAAAATGAGCGCAACTGAATGCAACTGCCTCTTTGTGTTTGTGTCATGCAGTTAAGTGTGCTGCTTATTCAGCATCCTTTATGTTGTTTGATTTCCAACACAACACTTTGATTGTGTTGGATTATTTTGACATAGAATAATAAGAATAAAAAGAAGCAATTGCTGTGATAATGTAGAATAATGTCATTCATTCATTTCAGTCATGCATTCATCAATCCATTATCTAAACCTGCTT…	TGGCAAATGGGTTCATGTACGGTGTAGCTTGATAAGTATTAATGATTAATGCAACATGA	0	0	0	0	0	0		0.5154	0.212707	0.9238	0.1545		0.597127	-1.56103	-1.52066	-1.21655	-0.21019	-1.00797	-0.70868	-0.83993	-0.49509	-1.34942	0.826469	0.635045
	479	UnAn_22441|_141-196	TTTTACTGACGTCAGTGGTACGCACGCACACGTGCTCCTGTTGGCTGCACCCACCTGCGCCGGGGCGAGGCGGAGCCGAGGCGCTTTTCCTTGCGGGGCGTGTTCGGCCCGAGGGTCTCTGCACGAGACAGACGGCCGGTGTTTGTTTACAAGTTCTGTCTCTTACCGACCATCCGCCTATCGGCGCCCTTGTTGCCGCTGCCTGTTGTTTACCCTCTTGCACTGCAATCAGACTTACCCTAAATGGCAGGTTGGGATGCTATTGAAATGATGGAAAAATGCAATGGACTATCTTTATGAATTCCGTATTTTGTGAGTTTTGGTTCCTCCTTCGCAGCTCTTTGTGTTGTTTTTGTTTTTTCTTTCCCTTTGCAGAGTTGAAGCTGTTTATGGCCAGCA…	GTTTGTTTACAAGTTCTGTCTCTTACCGACCATCCGCCTATCGGCGCCCTTGTTGC	0	0	0	0	0	0		0.0006	0.00197733	0.3031	0.9815		1.62282	1.85231	1.81587	2.78071	2.60985	2.95757	1.76479	1.70766	2.26004	1.42355	1.33315	1.88861
	482	An_u_9060|DEAD (Asp-Glu-Ala-Asp) box polypeptide 59 isoform 2 [Homo sapiens]_184-241	CGGAGTGAGACAAAACGCTTGAAGACAANGTGAACATCTGACANGAGAGAGTAACATGTGCATCTGGAGCCCAGTCCTCAAGATGACGATGATGATGATGATGAAGAAGAAGAGCCAGTCAAGTCTTTCAGAAAGAGCCAGAGATGGCCCGAGCCTGGAGAACCTGTCTGTGTGATGTGCGGCCGCTATGGGGAGTACATATGCGATGCCACTGATAATGACGTCTGCAGTCTTGAATGCAAAGCCAACCACTTACTCCAGATGGGGATCAAGAGCTGGGGATCATGCCTTTGACGTCAAGGACGAAAACACAGAGAACANGACCCCGAAGCCTGCCCCCCGGCAGCGAACACGGGGGCAAACGAAGCAAGCTATTCCTACANGGAAGACCCGTTCATA…	CGCTATGGGGAGTACATATGCGATGCCACTGATAATGACGTCTGCAGTCTTGAATGCA	Q5T1V6	0	Probable ATP-dependent RNA helicase DDX59 (EC 3.6.1.-) (DEAD box protein 59) (Zinc finger HIT domain-containing protein 5)	DDX59 (ZNHIT5)	Homo sapiens (Human)	ATP binding; ATP-dependent helicase activity; RNA binding; intracellular; zinc ion binding		0.0782	0.0583591	0.366	0.92		-1.17184	-0.7372	-0.4538	-0.29354	-0.30462	-0.27807	-0.58515	-0.68285	-0.33189	-0.92388	-0.97584	-0.75628
	484	An_u_19815|Tumor suppressor candidate 3 (N33 protein)_128-179	GCTCGANNNNNNTNCTANGACTATCGCTCGTGTTAACTTGCACCTATTTGCTGTTCTCTTGCTGCTGGCTCTATGTCTGCCGTTCGGAGGTGGGCAGAAGAAGAAAGAGAACTTGCTGTCTGAGAAGGTTGAACAGATGATGGAGTGGTCTTCTCGGCGCTCGGTTATCCGGATGAATGGGGACAAGTTCCGCCGTTTCGTCAAGGCCCCACCCAGGAACTACTCTGTTATCGTCATGTTCACAGCTTTGCAGCCTCAACGGCAGTGTTCTGTCTGCAGACAAGCANATGAAGAATACAAGGTCCTGGCAAACTCCTGGCGTTATCATCTGCATTTTCCAACAAGCTCTTCTTCACGGTTGTGGACTACGATGAAGGAGCTGATGTCTTCNAACAGTTG…	GTTGAACAGATGATGGAGTGGTCTTCTCGGCGCTCGGTTATCCGGATGAATG	Q13454	0	Tumor suppressor candidate 3 (Protein N33)	TUSC3 (N33)	Homo sapiens (Human)	integral to membrane; oligosaccharyltransferase complex; protein amino acid N-linked glycosylation via asparagine		0.1702	0.0993264	0.5712	0.1286		0.847972	1.45056	1.58909	1.58431	1.42281	1.53364	1.03989	1.24144	0.801966	1.59796	1.35104	0.750829
	485	UnAn_23652|_143-201	TCTTTTTTTTTTCCTTTTTTCTTTATGCACTCCAGTGGGCAAAAAGAACAAATGGTAAAATGAAACCAGTCGTCACCACCATATCGGAGGGCTCTGTTGTGTACATTGCTGCTTTATCATCCTGCAACAAGATTTCCTTTCTGGTTCTACAGTCTTGCATGGGATCTGTTGGAAGTTGTCGACTAATAAAACTTTGGAGTT	GGTTCTACAGTCTTGCATGGGATCTGTTGGAAGTTGTCGACTAATAAAACTTTGGAGTT	0	0	0	0	0	0		0.7234	0.267827	0.5733	0.4613		1.2317	1.08467	0.876216	1.34538	1.10758	1.34967	0.886352	1.28457	1.35728	1.3519	0.900426	1.57578
	487	UnAn_27796|_135-194	AGCAATACGCACCAGCTCCTCCTCTCCTCCTTCGTTTTCTCTTTCTGATTTGATGGGCTCCAGGGCGGACGCCTGCGGTCCTGGTGCCGCGGCCGTCTGTAGGCTTCTTAAAGGCAGGAACAGGACTCCTTTAAGGCTGCGGCGCTCAGTGTGAGAGTCGGCGTTTAGCTCTAGTTTAGCTCTTGTTTAACTGCGTCTTTGGTTTAATCCAGTTGTCTTCAGGATGAAGGCGTTCCACAGCAGACAAATCCAGTATATTCAGTTCAGCCACTTCTGCTTTTTCTACCTTGTTTCCCTGGGTTCTGACCCTGTTTCCACTGCTGACGCTGTAACATACTGATTTAATGGAAGCTGTATATACTGTATAAAAGTTTTAATAGGATGATCTGTACACGATGT…	GGCTGCGGCGCTCAGTGTGAGAGTCGGCGTTTAGCTCTAGTTTAGCTCTTGTTTAACTGC	0	0	0	0	0	0		0.0009	0.00265878	0.1244	0.2956		-0.4411	-0.90632	-0.86842	-0.17769	-0.41269	-0.27942	-0.56111	-0.96207	-0.51808	-0.91853	-0.73813	-0.7491
	488	UnAn_28045|_168-227	TAAGCATTGCTTTGTTTCACCCAGTAAGTGTTCAGCATGACAGGGTACTGTTCTGATCCTCAGCCGGTGGAGGGACCCAGAAGGAAGCACAAGGATCCGTTCAGGTGTGACTGCTGTCAGGATTCGGGACACTTCATCCAAATCTGGCCGCCACCATGTATGTTTGTTCGGTTACGTTTAACAGCTGCCATATTATCTTTGACCTTTATCAGTTCAGAGTGTCATGGTCATCATGTACATAAAGGAAATAAAATAATTATGGATT	TCGGTTACGTTTAACAGCTGCCATATTATCTTTGACCTTTATCAGTTCAGAGTGTCATGG	0	0	0	0	0	0		0.4663	0.198663	0.331	0.771		0.831552	0.48923	0.777347	0.916757	0.394665	0.478177	0.895053	0.692372	0.979589	0.750185	0.878756	0.86356
	494	UnAn_29702|_78-137	CTTGGGAGCCTCCATTTATANCATACATTTGTGATCAAATGAAATCTCTAATACATAAACATGTTTTACTGAATGAAAGTGTAAATGAAATTAACTCAAACCGCATCTTGCATAATGATTCAGGAGGTGTACGGTCATTAAGAAAAATACAATTTTTTTTTTTACATTTTTGTCTCCCCTTTATATGTACTTGCATTACTGTTTATTTAAGCAAAACTTCACATTCTCTGTATCTCCCAATTTGTCTGTTTTTATTTCAAAAGCTGAAAGGACAAAGATGACCTGTGCGATACATGACATCTGATGCGTTGACGTGATGGGCCTTTTTAAAAGTTAAACTGAAATGTCTCTATGAATTGTTTCCAAATAAATGCGGTCACATACAC	AGTGTAAATGAAATTAACTCAAACCGCATCTTGCATAATGATTCAGGAGGTGTACGGTCA	0	0	0	0	0	0		0.8889	0.307951	0.4355	0.8482		-1.13921	-1.38951	-1.42846	-1.12552	-1.25763	-1.46181	-0.91933	-1.31478	-1.28998	-1.3738	-1.26727	-1.15356
	497	An_u_6029|Cathepsin B precursor (EC 3.4.22.1) (Cathepsin B1) (APP secretase) (APPS)_564-614	TCGGGCACGAGGGTGGAGGGGCGACTCTGCAGAAGGTGACGACAAAAAAACAACAACAACCCAGATCAATAAGCGACAGAATGTGGTGTCAAACTCTCCTGGTGCTGGCTGCCAGCTTGTCTGTGAGCCTGGCCAGACCCCACATCCATCCTCTGTCCAGTGACATGATCAACTACATCAATAAGCTTAACACGACCTGGAAGGCTGGCCACAACTTCCATGATGTTGACTACGGTTATGTGAAAAACCTCTGCGGCACTCTGCTTAAGGGACCTAAGCTCCCCATCATGGTTCAAAGCGCAGGAGGCATGAAGCTGCCAAAACAGTTTGATGCCAGAGAGCAGTGGCCTGAGTGTCCCACTCTGAAGGAGATCAGAGACCAAGGCTCCTGTGGATCCT…	GAACAGGGATTGGTGACCGGCGGTCTCTACAACTCTCATATTGGTTGCCGG	P07858	0	Cathepsin B (EC 3.4.22.1) (Cathepsin B1) (APP secretase) (APPS) [Cleaved into: Cathepsin B light chain; Cathepsin B heavy chain]	CTSB (CPSB)	Homo sapiens (Human)	cysteine-type endopeptidase activity; lysosome; melanosome; proteolysis; regulation of apoptosis; regulation of catalytic activity		0.1964	0.110285	0.4636	0.8462		0.593904	0.861212	1.40739	1.29723	1.01095	1.14281	1.10999	0.862226	1.03399	0.713815	0.197088	0.643545
	505	UnAn_28182|_77-126	TCCGTAATTCAGAAAGCATCTTAATGCACTGAAACATTAATGGCTAATAAATGATACATTGGCATAAACTGCTTTGTCGTCTTCTAAAGCTAATCAAACTGTCACAAATTAAATCTTTCTAAATAT	TCGTCTTCTAAAGCTAATCAAACTGTCACAAATTAAATCTTTCTAAATAT	0	0	0	0	0	0		0.1315	0.0829773	0.1798	0.7072		0.677343	-0.65219	-0.14696	-1.63214	-1.5869	-0.56796	-0.22135	-1.30677	0.139277	-0.05776	-0.59815	-0.58319
	507	UnAn_26932|_7-56	TGGGGGCTCCAGCCATGGATGTAGCCCTCCCGAACGGACAGAGACTGACCCAGACTGAGGCCGAGGCCGAGGGGGACGCGCAGGGCAGACCAGCAGCGGCGGCACCGGGATCAAAACCAAAGAACTTCGCTACGGGGGGAAACAAGTGAGAGCCAAAGGCTGTGGGCATTGTGTGCACTGCCAGCCCTGTGAGAGCAGACAAAGTGGGAGAAAATATACTGATAAAAAGACC	CTCCAGCCATGGATGTAGCCCTCCCGAACGGACAGAGACTGACCCAGACT	0	0	0	0	0	0		0.0278	0.0281169	0.5342	0.6475		2.07978	1.85627	1.85369	1.36109	1.56732	1.80487	1.78435	1.94824	1.83557	1.86523	2.19684	2.19842
	509	An_u_15294|Peripheral-type benzodiazepine receptor (PBR) (PKBS) (Mitochondrial benzodiazepine receptor)_440-499	GGGGATTCGGGATCTGAATGTCCTGGGACTCATTTTTCTTCGGCGCACCAAGCTGAAAGGGGCCTTGGTGGAGATCGTGTTCCTCACCGGGACGGTCGGAGCCACCATGGCGTCGTGGTATCCCGTCAGCCGCGCCGCCTCCCTGCTCCTCGCTCCCTACCTGTCCTGGCTGTGCCTGGCCACAGCCCTCAACTACCGCATATGGAGAGACAACCCAGAGAAAAAGGACGAGTAGAACACCTTGCCGGGTGTTTGTCTCCGTTACTAAACCCAATTCAGCCACATTCAATTCCTTTGCAGCAATAACAGATCGGTTTCACAGCTAAGCTTTTCCAGTTTCTGGATTCAGCTTTTGTCAAAAGGTTGATTAGATCGGTGTGACAAGCACCTGGTCTATGT…	ACCTGGGGGTCCGTTTCTTCGTACGTCGCTAACTCAGTTAGCAGGATTTCATTGTTGACG	P30536	0	Translocator protein (Peripheral-type benzodiazepine receptor) (PBR) (PKBS) (Mitochondrial benzodiazepine receptor)	TSPO (BZRP) (MBR)	Homo sapiens (Human)	anion transport; apoptosis; benzodiazepine receptor activity; cell proliferation; cholesterol binding; heme biosynthetic process; integral to membrane; mitochondrial outer membrane; protein targeting to mitochondrion; regulation of cholesterol transport; steroid metabolic process		0.0823	0.0605546	0.0588	0.7972		2.83561	3.22369	3.38729	3.47656	4.06352	3.65026	2.93448	3.17417	3.60755	3.30177	3.42221	4.02089
	512	UnAn_23185|_1-59	TGCAATGGGTTTACCTCTTTAGCCCCGCCCACTCACACTCTTCGGAAAAGTAAACATGAAATATTAGAATAAATAGTTCCGCTTTATGTAATAAATGTTTTTTTTGTTAATAATAAATCATTTGTGTTTTAAAAGATAATTTTGTTTTATAAAATATTGATAATTTTATTCATGTAATGACATTTACATAAATGTTTATTTACTTTGACCATATTTGGACGTCCATTGAGAAAACTCGAGTGCTGTTTTCAGATGAACCCCAGTGTTTCTAAGAATTTGTGTTTT	TGCAATGGGTTTACCTCTTTAGCCCCGCCCACTCACACTCTTCGGAAAAGTAAACATGA	0	0	0	0	0	0		0.8289	0.293597	0.968	0.7839		4.60952	4.87614	4.69869	4.56981	4.81065	4.84884	4.42281	4.71836	4.51293	4.87031	4.24047	4.62615
	514	An_u_14240|NADH-ubiquinone oxidoreductase chain 2 (EC 1.6.5.3) (NADH dehydrogenase subunit 2)_104-158	CGATAATCGGGATCCGGATTGGCACGGGTGACGGGCACAACAATTCACCTTCTGCAAGCTTCCATCGGACTTCCGGGCTTGAATAGGGTTAGAAATTAATAACTTCTCGCAATTTCTACCCCTTATATGCCAGTCTCACCATTCCTCGGGCCGTTGAAGCCACAATTAAATATTTTCTCACTCAAGCTACCGCTTGCTGCCATACTACTTTTTGCCAGCATTACCAACGCTTGAATTACGGGACAATGAAATTTAGAATTCATAAGCTACTCCCTCCCTACTACTCTGGTCACTGTGGCCTTAGCCCTAAAAATTGGCTTAGCACCCCTCCACGCTTGGATACCAGAGGTTCTTCAAGGCCTTGATTTAACCACAGGTTTAATCCTCTCAACATGACAA…	TTCTCGCAATTTCTACCCCTTATATGCCAGTCTCACCATTCCTCGGGCCGTTGAA	O63767	P03893	NADH-ubiquinone oxidoreductase chain 2 (EC 1.6.5.3) (NADH dehydrogenase subunit 2)	MT-ND2 (MTND2) (NADH2) (ND2)	Anas acuta (Northern pintail)	NADH dehydrogenase (ubiquinone) activity; integral to membrane; mitochondrial electron transport, NADH to ubiquinone; mitochondrial inner membrane; transport		0.001	0.00284181	0.3357	0.3359		2.59298	3.3469	3.39989	3.90263	4.2662	4.61741	3.2986	3.767	3.39693	3.5962	3.46373	2.84428
	516	An_u_15257|Peptidyl-prolyl cis-trans isomerase like 2 (EC 5.2.1.8) (PPIase) (Rotamase) (Cyclophilin-60) (Cyclophilin-like protein Cyp-60)_133-182	GGAATCGGGACGAGGTTCCANGGTGGCGAGTCCTTCTGGGGAAAACCTTTCAAAGACGAGTTTCGGCCCAACTTATCTCACACCGGCCGGGGGGTTCTCAGCATGGCTAACTCCGGTCCCAACACCAACAAATCCCAGTTTTTCATCACGTTTCGCTCATGCCCGTACCTTGACAGGAAGCACACGGTGTTTGGAAGGGTTGTTGGTGGGTTTGAGACGCTCACAGCCATGGAGCAAGTGGAGAGTGATCCCAAAAATGACAAACCAAAGTCGGAGATCAAGGTCATCAGTACCACCGTGTTCGTGGACCCGTACGAAGAGGCGGACGTTCAGATTGCAGCCGAGAGAGAAAAGGAGCTGCAGAAACAGGAGGAGGAGAAGCAGCAGGCCAGCGTGGCC…	TCCCAGTTTTTCATCACGTTTCGCTCATGCCCGTACCTTGACAGGAAGCA	Q13356	0	Peptidyl-prolyl cis-trans isomerase-like 2 (PPIase) (Rotamase) (EC 5.2.1.8) (Cyclophilin-60) (Cyclophilin-like protein Cyp-60)	PPIL2	Homo sapiens (Human)	Golgi lumen; nucleus; peptidyl-prolyl cis-trans isomerase activity; protein folding; protein polyubiquitination; ubiquitin ligase complex; ubiquitin-protein ligase activity		0.2159	0.117393	0.2022	0.5272		2.28387	2.61772	3.05036	2.81468	2.62811	2.77614	2.69519	2.72016	2.7978	2.48079	2.21369	2.54379
	520	An_u_5332|ATP-dependent helicase DHX8 (RNA helicase HRH1) (DEAH-box protein 8)_6-63	CTGGGGGTAAGAAAGGATGGCGGAGTTTCCACTAGGAGCCCATGTTGTGCAAGATGTTGATCATGTCCGTCCACCTCGGCTGCAGTGAAGAGATGCTCACGATTGTGTCCATGTTGTCTGTGCAGAACGTCTTCTACAGGCCCAAGGACAAACAGGCCTTGGCCGACCAGAAGAAGGCAAAGTTCCACCAACCCGAGGGGGACCACCTCACCCTGCTGGCCGTGTACAACTCATGGAAGAACAACAAGTTCTCCAACCCCTGGTGCTACGAGAACTTCATCCAGGCTCGCTCCCTGCGCAGAGCCCAGGATATTCGCAAACAGATGCTGGGAATTATGGACAGACACAAACTGGATGTGGTGTCTTGTGGTAAAGCCACCGTGCGAGTCCAGAAGGCCA…	GGTAAGAAAGGATGGCGGAGTTTCCACTAGGAGCCCATGTTGTGCAAGATGTTGATCA	Q14562	0	ATP-dependent RNA helicase DHX8 (EC 3.6.1.-) (DEAH box protein 8) (RNA helicase HRH1)	DHX8 (DDX8)	Homo sapiens (Human)	ATP binding; ATP-dependent RNA helicase activity; RNA binding; RNA splicing; mRNA processing; spliceosome		0.6646	0.25231	0.8999	0.9921		1.72662	1.67919	1.87581	1.97237	1.99602	1.9034	1.93983	1.8193	1.80187	1.69833	1.60394	1.83814
	521	UnAn_28980|_217-268	TAAAAAAACACATAATGAATAAAACCAACAAAAAAAATAATGCCAACATAAAGGCTGTGTATATCAGTTGTTTTTATGCTGTACAGTTTTTGTTTTGTTTTGTTTTTTTCCTTTTTTGTATAGTTAACACTACACAAGTATGGTGTCTGTATCCTTCTGCCAGTCTTATTTTCTTCCCAGTGGTAGTTTTTCTAGACCACTATCCTGCCTGGTACAGTGTAAAGGTGTGGGCTTACAGTATTTCCCTTAGCTAGCAGTGAACAGCACAT	GTGTAAAGGTGTGGGCTTACAGTATTTCCCTTAGCTAGCAGTGAACAGCACA	0	0	0	0	0	0		0.3619	0.167215	0.0666	0.3822		4.27752	4.65491	4.77124	4.77254	4.99933	5.15102	4.10508	5.16383	5.14977	5.10044	4.48494	5.46996
	522	An_u_16818|Proteasome subunit alpha type 7 (EC 3.4.25.1) (Proteasome subunit alpha 4)_237-291	TTTTTGCATCAGCATTTTATTTGTTGTTTCTCTGTTTCCATCCAGACAGCAGGCCACGTGTGATGCTTATGGAGACTGGGAAGTCAACAGCCATGTGGCTGAAATCCACACCTCTCCTGGCATCTTCACGTCTTCAGCTCTGTAAGTGACGGGGCGCAGCTGAAGTTTAGCATTTGTAGAGCCTGTTCAGCCTGTCGATATCATTCTTGCTACATCTGTGTGGCCTGGCCAAAGTGGGCATGCGTCGCGGCTAACAGTTGAAGATCCCGTCACAGTGGAATATATCACAAGATACATTGCAACACTGAAACAGCGTTATACTCAAAGCAATGGACGCAGGCCGTTTGGAATCTCTGCCTTAATTGTCGGCTTCGACTACGATGGGACCCCAAGACTGTA…	GGCATGCGTCGCGGCTAACAGTTGAAGATCCCGTCACAGTGGAATATATCACAAG	Q9Z2U0	0	Proteasome subunit alpha type-7	Psma7	0	cytosol; embryonic development ending in birth or egg hatching; locomotion; nematode larval development; nucleus; positive regulation of growth rate; proteasome core complex; reproduction; threonine-type endopeptidase activity; ubiquitin-dependent protein catabolic process		0.3354	0.158522	0.1123	0.1244		1.27046	1.13307	1.29053	0.993253	0.833074	0.923306	1.03929	1.58135	0.879518	1.39289	1.34058	0.556855
	523	UnAn_29125|_292-351	AGAGTTTTTTTTATTTTGTTCCGCCTTATTGCACACTCTTAGATCACTGTTTTCTTATTATACTCTGTTCTGTATTGTTATTTATGTTGTAACATGGTGGTTAATGGAGACTGGGGAATCACTTAGTGTGTGTGTTCACGTTATTACCGAAGTCTGGTATACCTCTAGCTTTGCCTTTTGTGTGCAAATTTGCAGTTTATTTGTCCTTAACTGAACAAGACTGTGTCAGAGGCCTTGAATAATACTTCATAGATGTGTTTAGTATTGCCTGTAAAGATATACAGTCTGTACAGGAGACTGGTACTTACACTACGCTTATCTCACGAATGTCCCTTTACAAGAGGAGATACGATGTTAAAGCATAGATAGACCCGAAGCTTGTACAAATATATCAGCTGT…	AGGAGACTGGTACTTACACTACGCTTATCTCACGAATGTCCCTTTACAAGAGGAGATACG	0	0	0	0	0	0		0.7282	0.269323	0.0155	0.5556		1.98933	2.07706	2.07228	1.79649	2.12918	2.3918	2.09729	2.06968	2.37568	1.90199	2.29977	2.25453
	526	An_u_18677|T-complex protein 1, delta subunit (TCP-1-delta) (CCT-delta)_332-383	TTTGCCTGAAGTGCGCGCCTACATCCTCACTCTGGTGAAGCAGATCAAGAAAGCCGGCTGCAACCTTCTGCTCATCCAGAAGTCCATCCTCAGAGATGCCCTGAGTGACCTCGCTCTGCACTTCCTCAACAAGATGAAGATCATGGTAATGAAGGAAATCGAAAGAGAGGACATCGAGTTCATCTGCAAGACCATTGGCACAAAGCCCATCGCCCACATTGACCACTTCACTGCAGAGATGCTTGGCTCAGCGGAGCTGGTAGAGGAGGTCAGCCTGGACGGCTCTGGAAAACTGGTCAAGATCACAGGCTGCAGCAGCCCAGGGAAGACTGTAAGCATCGTGGTTCGGGGATCCAACAAGCTTGTGATTGAGGAGGCTGAGCGCTCCATCCATGACGC…	GTAAGCATCGTGGTTCGGGGATCCAACAAGCTTGTGATTGAGGAGGCTGAGC	Q9NB32	0	T-complex protein 1 subunit delta (TCP-1-delta) (CCT-delta)	0	Aedes triseriatus (Eastern treehole mosquito) (Ochlerotatus triseriatus)	ATP binding; cytoplasm; protein folding; unfolded protein binding		0.0237	0.0250355	0.1406	0.8298		1.92296	2.23399	2.66696	2.65811	2.43274	2.903	2.32535	2.20705	2.39671	1.9511	1.98581	2.12087
	527	gi|60460045|gb|AY570922.1||estrogen receptor BetaA mRNA, complete cds_2763-2821	ATCAGAGCAGCCTGGCAGCTTGGAGCGACTCTGCGCTCGGACTTTGCGCGTCTCGGGACGGACGGAGCGCAGCGGTACTCCCGCGTTGTTTCGCTCTTCGCTGACACCGCGGCGGGACTTCAAGGCGCTCAGGGCGGACAAGTTTCGTCTGCAACAGGAGCTTCTTACTTGGGGGAGCAGGGTCAAAACCTCTTGACACAGATTCAGACCTGCGACTAAGAATCACGTGGTGGAGTTCCACGGAGCAGGACCTCTGGCTGCACTTGACGACGAATGTCATCACTTCTCTGATTTAAACTGGACCCTCTCCGGTGTGGATTTCTCCACGGATCCCCTTCCGCTCGGACGACCTTGCCCAACGCTGACATGTTGAACTGAGCCGCGGCTACAAACGACACC…	AGCCCAGAAGAACCTCTAAAGCGCCACAGGCCACACTTATCTTTAAAGGTCAGCATTTG	Q2VWS1	0	Estrogen receptor BetaA	0	Fundulus heteroclitus (Killifish) (Mummichog)	nucleus; regulation of transcription, DNA-dependent; sequence-specific DNA binding; steroid hormone receptor activity; transcription factor activity; zinc ion binding		0.0114	0.0150911	0.6713	0.8303		-0.11264	0.292515	0.628723	-0.49588	-0.53158	-0.72152	0.191687	0.311069	-0.01987	0.108726	0.51484	0.228983
	528	An_u_19842|Tyrosine-protein kinase receptor UFO precursor (EC 2.7.1.112) (Adhesion-related kinase)_13-68	TCCGACGTAGGGCAGACGCCTTACCCAGGGTGTGGAGAACAGCGAGATCTACGACTACCTGAGACAGGGCAACCGCCTCAAACAGCCCCCAGACTGTTTGGACTGCATCTACTCTCTGATGTTCTCCTGCTGGCTGCTGAGCCCCAAGGACCGCCCGTCCTTCGAGACGCTGTGCTGCGAGCTGGAGAAGGCCCTCGAGGACCTGCCGGACCCGCAGGACCCCGAGGAAATACTTTACGTCAACATGGACGAGTCTTCCACGGAGCTCGGAGCCGTCGGCGGCCGCAAGCTTCTCGAGGATATC	CAGACGCCTTACCCAGGGTGTGGAGAACAGCGAGATCTACGACTACCTGAGACAGG	Q00993	0	Tyrosine-protein kinase receptor UFO (EC 2.7.10.1) (Adhesion-related kinase)	Axl (Ark) (Ufo)	Mus musculus (Mouse)	ATP binding; cellular response to extracellular stimulus; integral to membrane; protein amino acid phosphorylation; protein binding; transmembrane receptor protein tyrosine kinase activity		0.9734	0.327285	0.8261	0.9873		0.925088	0.593793	0.982417	0.732636	0.986205	1.22832	0.828094	1.03676	0.976833	0.845371	0.913341	0.865946
	530	An_u_20394|Voltage-dependent anion-selective channel protein 1 (VDAC-1) (mVDAC1) (mVDAC5) (Outer mitochondrial membrane protein porin 1) (Plasmalemmal porin)_142-193	TGTCGNACCTCCGCTGTANATTTCAAGACATGGGAATGAGACTGTGGGGATTGTGGTGCACGCAGCAGGAGAAGACAGAAACAGGCATGCAGGCAGGAAACAANGATGTCTGTGTGACATGTCAGCANCACACCCCCAATGGTCACGGNACAATGGCTGTCCCACCAGCATTCTCACGACTTGGGAAAATCTGCTANAGACATCTTCAGCAAAGGCTTTGGCTATNGAGTTCTGAAACTGGATGTCAAGACCAAGTCTCAGAGTGGTGTTATGGNGTTCGTCACCTCGGGCTCNAGCAANANAGACANATGGAAGTCAGGAGGCCANCTGGAGACAAAGTANAAACTGAGCGACCTGGTCNCACTTTTAACCATNANATGGNNNACAGANANNACTCNG…	GTCACGGAACAATGGCTGTCCCACCAGCATTCTCACGACTTGGGAAAATCTG	Q60932	0	Voltage-dependent anion-selective channel protein 1 (VDAC-1) (mVDAC1) (Voltage-dependent anion-selective channel protein 5) (VDAC-5) (mVDAC5) (Outer mitochondrial membrane protein porin 1) (Plasmalemmal porin)	Vdac1 (Vdac5)	Mus musculus (Mouse)	anion transport; apoptosis; behavioral fear response; integral to membrane; learning; mitochondrial inner membrane; mitochondrial outer membrane; nerve-nerve synaptic transmission; nucleotide binding; plasma membrane; voltage-gated anion channel activity		0.1637	0.0968299	0.6458	0.1664		1.08884	1.54106	1.63632	1.14763	1.34358	1.11318	1.32385	0.733324	0.863631	1.47073	1.07367	0.764302
	531	An_u_4648|Asparagine synthetase [glutamine-hydrolyzing] (EC 6.3.5.4) (Glutamine-dependent asparagine synthetase) (TS11 cell cycle control protein)_402-461	CGAAGGCTTTCAGTGACGGCATAATGTCTGAGAAGAAGTCCTGGTACACCTGCCTGCAGGAGCATCTGGACTCTGTGGTGAACAATGACCAGATGGAGAAGGCTACCAAGACATTCCCCCACAACCCGCCCAGAACCAAGGAGGCATACTACTACAGACAGGTGTTTGAGAAGTTTTATCCTGGCCGGGCCAAGTGGCTGTCCCATTACTGGATGCCTCGTTGGATCAGCGCCACTGACCCATCGGCGCGGACCCTGTCCATCTACAAACCGGACAAGGACCAGTGATAGGCTGGAGCTTTTGTGTGTTTGTGATTTCTCTGTTTGTCTCTGCTGTAGGTTTGAAATTGTTTGCAGCTACTGAAAGTGGGCTGGTTGTCTGTGAAGATGTGGGCTTGTC…	GGGCTGCCACAGGTTTGCTGGAGACTGAGCCGGACTTTAAGACTCTGTTCATTCATTATC	P08243	0	Asparagine synthetase [glutamine-hydrolyzing] (EC 6.3.5.4) (Glutamine-dependent asparagine synthetase) (Cell cycle control protein TS11)	ASNS (TS11)	Homo sapiens (Human)	asparagine biosynthetic process; asparagine synthase (glutamine-hydrolyzing) activity; cellular response to glucose starvation; cytosol; glutamine metabolic process; negative regulation of apoptosis; positive regulation of mitotic cell cycle; soluble fraction		3.8e-05	0.000331166	0.0013	0.2065		1.68556	1.83605	1.99146	2.01388	2.22884	2.38331	1.32946	1.51528	2.03111	1.79787	1.39631	1.87332
	534	An_u_12870|Malate dehydrogenase, mitochondrial precursor (EC 1.1.1.37)_529-588	AAATCGGGGATCTGGATGTCCGAAGGTCGACTTCCCCTCCGACCAGCTGACCGCCCTGACCGAGCGCATCCAGGAGGCCGGCACGGAGGTGGTGAAGGCCAAGGCCGGAGCGGGCTCCGCCACCCTGTCCATGGCCTACGCGGGCGCCCGCTTCACCTTCTCCGTCCTGGACGCCATGAACGGGAAGGAGGGCGTGGTGGAGTGCGCCTTCGTCCGGTCCGAGGAGACGGAGTGCAAGTACTTCTCCACGCCCCTGCTGCTGGGCAAGAACGGCATCGAGAAGAACCTGGGGCTGGGCAAGCTGTCTGCGTTTGAGGAGAAGCTGGTGGCCGACGCCATCGGCGAGCTGAAGGCCTCCATCAAGAAGGGCGAGGACTTTGTGGCCAACATGAAGTGATC…	TTGTTTTGCTCCCCTTCACCAACCATGGCTTTGCTCTCTGTGTATAATCGATACCCATTC	Q32LG3	P40926	Malate dehydrogenase, mitochondrial (EC 1.1.1.37)	MDH	Brassica napus (Rape)	L-malate dehydrogenase activity; binding; glycolysis; malate metabolic process; mitochondrial matrix; oxidation reduction; tricarboxylic acid cycle		0.0082	0.0119214	0.1054	0.6073		3.85571	3.77779	4.3291	4.6481	4.83399	4.62212	3.97091	3.70276	4.26355	4.07533	3.33775	4.33427
	535	UnAn_20930|_297-351	TGTGTGCTACGATCGACATGATGTCTAGTGACTCTATTATAAGCTATGTATATTTTATCCGGAGAAAGTTTCCGACTGGAACGAATACCCTGTCAAACTGGGAAACTAAACTCTGTGCCTCAACGATAAGTTGAAGTCTTTAAGTTTGCCTCAACAGGTAGAGAGGCTCCCTGTTGATGTTCTGAACCAGAGACAAAAACTATCAGCGCGTCGCTGCGAAGGGAGCGGTGCTTTAGTGTGGAACAGGAGCATGAGACCCTGAGTGCTGTTTGCATCTACCCTCATGCAAGCAGGACGACTGGACCTCGTGCTCCGACGGATTACGTCATACCGCCATTTCTATGACAAGCTCACGGTGCGAGCGGCCTGCACCGCCTGAGCACAAATGGTTATTTTTTT…	GACTGGACCTCGTGCTCCGACGGATTACGTCATACCGCCATTTCTATGACAAGCT	0	0	0	0	0	0		0.0033	0.00622942	0.2889	0.5124		3.96257	3.70939	4.0036	4.22501	4.28527	4.10572	3.84821	3.02746	3.54422	3.67031	3.50046	3.00822
	539	UnAn_23689|_5-54	ACAGGTTACAGGTCCCGGTTCGAGGTCCGCCAGGGGTATTCGGTACCGTCCTTCAGTTTTGCCTTTAGCCGGGTTCTGGGCGTCAGCCGGCACCGCTGCACATATTGGACCGTGTTTGTGGGGCTGTTGGTGTGACGGTTCTTCAGCGGTAGAACCAGAACCCGTTCCTGCTCAGGTCCATCAGAACAGACTACAGGCTCTGAATAAACATTTGATGAACATTTTGTACTTTTAACAGCAAAGTCTTATTTTTCTGCTTTGATGAATAAAGTTTAATTCCCCAGAGG	GTTACAGGTCCCGGTTCGAGGTCCGCCAGGGGTATTCGGTACCGTCCTTC	0	0	0	0	0	0		0.1949	0.109937	0.5836	0.2128		1.10301	1.01224	0.92048	1.36993	0.920622	1.50074	1.07751	1.02055	1.13994	0.929384	1.18713	1.01554
	542	An_u_29388|hypothetical protein LOC388389 [Homo sapiens]_311-362	GGATTTTTTTTTTTGAGGAACGTTCACTGTTTAATTGAAACACAAGAGGATAAAATTTTTTTTATTACATTTGCTTTTCTTGTTTATTGAACAGATAAAAATCAAAACAATGTTTTTAAGGTCAACATCTGATATCATCTGAATCTGAACTTTTCTATAAAGTGAACAGAACCAAAAGCTGGTCATCCTGGCTGCAGACTGAGACATGGTCCATCACGGGTTTCCTGGAGCTACAGGGTTCCATGGTTGCTTCCGTGGACCTCCGTCTTTGTCCTTCTTGTCCAGAGGCTTCAGGTGAGAGGACCGAACCAGACCTCTGAACTGATCGTAGTCCACTCCCTGGTTCACGGCCCTCAGCTTGGCCTGGTTCTCCCGCTGGTATCTCCTCTCAGACTCCAC…	AGACCTCTGAACTGATCGTAGTCCACTCCCTGGTTCACGGCCCTCAGCTTGG	Q8IW40	0	Coiled-coil domain-containing protein 103	CCDC103	Homo sapiens (Human)	0		5.1e-07	1.77329e-05	0.4019	0.3989		-0.91096	-0.82676	-0.84114	-0.10507	-0.1535	-0.25987	-0.27683	-0.69027	-0.55116	-0.60871	-0.72841	-0.47227
	543	An_u_19757|Tubulin alpha chain_297-347	CAACGCCATGGCTTCGAGCCGGCCATCAGATGGTGAAGTGCGACCCTCGCCACGGTAAGTACATGGCCTGCTGCCTGCTGTACCGCGGCGACGTGGTGCCCAAAGACGTCAACTCGGCCATCGCCACCATCAAGACCAAGCGCTCCATCCAGTTCGTGGACTGGGTGTCCCACCGGCTTCAAGGTGGGCATCAACTACCAGCCCCCCACCGTGGTTCCTGGAGGAGACCTGGCTAAAGTCCAGAGGGCCGTCTGCATGCTGAGCAACACCACCGCCATCGCAGAGGCCTGGGCCCGCCTCGACCACAAGTTTGACCTCATGTATGCCAAGAGGGCCTTCGTCCACTGGTACGTGGGCGAGGGGATGGAGGAGGGGGAGTTCTCCGAGGCCAGGGAGGAC…	CCTCGACCACAAGTTTGACCTCATGTATGCCAAGAGGGCCTTCGTCCACTG	P53372	P68363	Tubulin alpha chain	TUB1	Pneumocystis carinii	GTP binding; GTPase activity; microtubule; microtubule-based movement; protein complex; protein polymerization; structural molecule activity		0.4326	0.189547	0.4065	0.5073		3.47639	3.85183	4.16269	4.23866	4.07581	4.06317	3.36575	3.97815	4.02052	4.07088	4.13591	3.86797
	544	An_u_16928|Protein C6orf166_145-194	ATTCGGGAATCTGAATGTCAGAAATCCGTTGTTGTGGAGAGGAAGAAGACGGAGCGGACGTTCGAGGAAACGTTTGGAAGGCGGCGTTAAACCCCATCACGGCGGGTGTTTTTTTTTCTCTCTCCACTGCTTCTCTCCCAGTGTGTTTTAGCTACCATGGCTTGCGGCGCGACGTTAAAGCGGTCGATGGAGTTTGAGGCCCTCCTCAGTCCCCAGTCTCCCAAGCGGAGAAGGTGCAACCCACTACCGGGGACTCCGAGCACTCCGTCCCCGCAAAGATGCAACCTCCGTACCCCGGTGGAGAGCCCTGGCCACTCGGTGTCCCCTCAGCCCATCGGAGGCGAACATAGGCTCACTCCAGAGCAGATCTTCCAGAACCTGCGCCAGGGTTACAGCCGC…	GTTTTAGCTACCATGGCTTGCGGCGCGACGTTAAAGCGGTCGATGGAGTT	Q53H80	0	Akirin-2	AKIRIN2 (C6orf166)	Homo sapiens (Human)	innate immune response; protein binding; regulation of transcription, DNA-dependent; transcriptional repressor complex		0.2252	0.120899	0.1222	0.9001		0.577995	0.876868	1.44117	1.42132	1.12735	1.39625	1.03417	0.568248	1.62896	0.664135	0.242482	0.847306
	546	An_u_50|26S protease regulatory subunit 8 (Proteasome subunit p45) (p45/SUG) (Proteasome 26S subunit ATPase 5)_14-63	GGGGATTCGGACGAGCGGAGTCGACATATGGAGATGGGGGACAGTAAAGGCGGGTCAGGTCTCCGTCAGTACTACCTATCCAAGATAGAAGAGCTCCAGCTGACTGTGAACGACAAGAGCCAGAATCTGAGACGTCTGCAGGCACAAAGGAATGAGCTCAATGCCAAAGTGCGTCTGCTGCGTGAGGAGCTGCAGCTGCTGCAGGAGCAGGGCTCCTACGTGGGAGAAGTGGTCCGGGTCATGGACAAAAAGAAAGTGCTGGTCAAGGTACATCCTGAAGGGAAGTTTGTTGTGGACGTAGACAAGAACATAGACATCAATGATGTGACTCCAAATTGCCGCGTGGCGTTGCGCAACGACAGCTACACCCTGCACAAGATCCTGCCCAACAAAGTGGAC…	AGCGGAGTCGACATATGGAGATGGGGGACAGTAAAGGCGGGTCAGGTCTC	P62194	P62195	26S protease regulatory subunit 8 (Proteasome 26S subunit ATPase 5) (Proteasome subunit p45) (p45/SUG)	PSMC5 (SUG1)	Bos taurus (Bovine)	ATP binding; cytosol; nucleoside-triphosphatase activity; nucleus; proteasomal ubiquitin-dependent protein catabolic process; proteasome complex; thyrotropin-releasing hormone receptor binding; transcription factor binding		0.396	0.177892	0.4018	0.5184		-0.62305	-0.47091	-0.20391	-0.14289	-0.2447	-0.43711	-0.49217	-0.44709	-0.79248	-0.37862	-0.3926	-1.02028
	547	AN_v_12335|Inner centromere protein_34-93	TCATGGGCACTCCNTCTGAGGATGACCCTAAAACCAAGAGCGTTACAAGCTTGAAGCACTAAGACTATAAGCAGGAACAAGAGGAAGAAAGGATGAAGAAAATGCTTGAAGAGAAGAAGAAAAAACAGGAAGAACTGAGAAGGAAGAGGGAGGAGAGGATAAGAAGAGTGTTTGAGGCCAAAGTAAAGGAAGAGCAGCGGGAAGAAGAAAAGAAAAAAAAGATTGAACAGAAGATGGCTCACATTGAGAAGAATGACAAACGCCAAGCTGAGGAGAAGGCTAAGAAGAGGGTGGTGGCAGGGAAGCGTCAAGAAGAGCTGGAGC	CCAAGAGCGTTACAAGCTTGAAGCACTAAGACTATAAGCAGGAACAAGAGGAAGAAAGGA	0	0	Inner centromere protein	INCENP	Gallus gallus (Chicken)	centromeric heterochromatin; chromosome segregation; cytokinesis; microtubule; mitosis; nucleus; protein binding; protein complex; spindle		0.0003	0.00123195	0.0804	0.7741		-0.6382	-0.16919	-0.71458	-1.88323	-1.38613	-1.40227	-1.20836	-0.15544	-0.73054	-0.52638	-0.42857	-0.38466
	548	An_u_1|[Pyruvate dehydrogenase [lipoamide]] kinase isozyme 1, mitochondrial precursor (EC 2.7.1.99) (Pyruvate dehydrogenase kinase isoform 1)_439-496	TCGGTCATTCGCCCTTCTCAGACAGGAGCTGCCCGTGAGGCTGGCCACATCATGAAGGAGATCAACTTGTTGCCGGACAACCTGCTGGGGACTCCGTCGGTGCGGCTGGTCCAGAGCTGGTACATGCAAAGCTTCCAGGATATCCTCCAGTTCAAGGACAGAAACGCGGACGACGAGAAAGTCACGTACGACTTCACAGACGCCGTGATACGGATCAGAAATCGCCACAACGACGTGATTCCCACCATGGCCCAGGGGGTGGTGGAGTACAAGGAGACCTACGGCACCGACCCGGTGGTCAGCCAGAACGTGCAGTACTTTCTGGACCGTTTCTACATGAGCAGGATATCCATCAGGATGCTGCTCAACCAGCACACCCTCCTGTTCGGTGGGAAGGTC…	GATCCACACTGTTGCGTCAGCGAGGTTATCAGAGATGCTTTTGAGAATGCGAGAAACC	Q15118	0	[Pyruvate dehydrogenase [lipoamide]] kinase isozyme 1, mitochondrial (EC 2.7.11.2) (Pyruvate dehydrogenase kinase isoform 1)	PDK1	Homo sapiens (Human)	ATP binding; glucose metabolic process; mitochondrial matrix; peptidyl-histidine phosphorylation; pyruvate dehydrogenase (acetyl-transferring) kinase activity; small GTPase mediated signal transduction; two-component sensor activity		0.6976	0.261359	0.7294	0.5649		-0.47639	0.181264	0.381253	0.248287	0.084666	0.107863	0.257721	-0.30269	-0.06482	0.096043	-0.51751	-0.20985
	549	An_u_14548|neuroendocrine differentiation factor [Mus musculus]_173-227	TGGGATCGGGCCGAGACCGAGTGGTCTCAGAGATCAGAAAGGAGATGAGAGTGATTGACAGACAAATTCGAGATATTCAAAGAGAGGAGGAAAAAGTTAAACGCTCCATCAAAGATGCTGCCAAAAAGGGACAGAAAGATGTTTGCGTGATCCTCGCAAAGGAAATGATTCAGTCCAAACGGGCCGTAACAAAACTGTACGCATCCAAAGCTCAAATGAACTCGGTGCTTATGAGCATGAAGAATCAACTGGCTTTGGTTCGTGTGGCTGGCGCCCTGCAGAAGAGCACAGACGTCATGAAAGCCATGCAGAGTCTAATCAAAGTCCCAGAGATCCAGGCCACAATGAGGGAACTCTCAAAGGAGATGATGAAGGCCGGAATCATCGAGGAAATGCTGG…	GTCCAAACGGGCCGTAACAAAACTGTACGCATCCAAAGCTCAAATGAACTCGGTG	Q9CQ10	0	Charged multivesicular body protein 3 (Chromatin-modifying protein 3) (Vacuolar protein-sorting-associated protein 24)	Vps24 (Chmp3)	Mus musculus (Mouse)	cytoplasm; membrane; protein transport		0.1088	0.073129	0.6185	0.1719		1.07002	1.81729	1.86955	1.99952	1.68519	1.81985	1.63295	2.12203	1.9231	1.63439	1.47392	1.02928
	550	An_u_11248|HECT, UBA and WWE domain containing 1 [Mus musculus]_301-354	CAGCGTAGAACCTTCAGCCTATGAGAGCTACGAGAAGCTGAGACACATGCTGCTGCTGGCCATTCAGGAATGCTCAGAGGGCTTCGGCCTGGCTTAGACCACCAGACTCAGAGACACGCATACACCTAATTAGTTTGCCTCCTCCTGACACATTCATACTGATGACCTCTGAACGCACGCACACACTATCATAGACATGACTGGATTACTTGTTGAGCGGCCTAGGCTTTGCTGGTTTCTATTCCATGTAAAACCGATAAAACCAGCGAGTGAAATAGACTGATGGATATTGCGTACAACACAGAGAGCCTCATTCGGACACGCTCGTGTCTCCCTTCCCAATTTATCGCAAATGCAAGCGAGGATTCATGGACTAATAAGAGATGTTTTCTTCATTTA…	ACAGAGAGCCTCATTCGGACACGCTCGTGTCTCCCTTCCCAATTTATCGCAAAT	A2AFQ0	0	HECT, UBA and WWE domain containing 1	Huwe1 (RP23-211L10.4-002)	Mus musculus (Mouse)	histone ubiquitination; intracellular; protein binding; protein polyubiquitination; ubiquitin-dependent protein catabolic process; ubiquitin-protein ligase activity		0.6058	0.23661	0.1962	0.439		2.5549	2.85283	2.67195	2.83731	2.94415	2.81114	2.50904	2.44131	3.27294	2.94077	2.62845	3.38492
	551	UnAn_23594|_78-137	CCCATCATAAAACTGACTCTAGCTGTCGCTCAGGCGGGATGGAGCCTGCAGGAGCTTCTGCTCTGAGATCAAACCTAAAGGCTGATTACTGCAACTCCAATCATCGCAACTAAATTCGTCTTGCTTTTACTTGTGGAAAAGAATCGTAAAATCACAAAGGAAAGCTAGCTCTCCGGGTTAAATGTCTAAATTCAGACTTTTTGGCATTGAGAAGTGAGGTTTTTGTTCTCGCTGGTTCTCCCAGCAGTTGATCCAAGGTTCTGGGGCAGTTCTGATTTACCCCCTCAGAGCAAAAACCAAACAAATGCGGAGCTTTTCAAAGACATTGATGATGGAATTTGAGCTTTGGAAGCAGAGAATCATTCTATAAAAATCTTATTGG	AAGGCTGATTACTGCAACTCCAATCATCGCAACTAAATTCGTCTTGCTTTTACTTGTGGA	0	0	0	0	0	0		0.3284	0.156534	0.6463	0.5297		1.58975	1.52256	2.48358	1.74669	1.72956	1.90747	1.66518	0.96858	1.27714	2.11868	1.92636	1.44805
	552	UnAn_29606|_96-145	TCACGGGTGTCTTCGGTGTTTACTCCTCAGTCACCACAGGTCCAGACGGCAGAGTCAGCCCTGCTTCTCTTCACTCCGGCCCTGAAGGACAGGATACGCCAGTCCACCTGTCCGAATGATCTGATGGTCTTCACCCCTCCTAACCTATAGAGTATTTCTGGAACCGTTCAGTTTGGATTTGTAAAAACATGTCAAATGTCTGTAAAAATATGTGCTTTTAGATATACCCATTTTAAAATCAGTAGAAAATCTCAGTTCAGTTTTACAAAGAACTTCTAATTAAAGTTTGATTTGC	ACGCCAGTCCACCTGTCCGAATGATCTGATGGTCTTCACCCCTCCTAACC	0	0	0	0	0	0		0.2369	0.125167	0.0115	0.1211		1.95827	2.28181	1.9114	1.70158	1.47131	2.36253	1.61396	2.35293	2.81848	1.57807	2.09195	2.05423
	554	An_u_17455|RNA (guanine-7-) methyltransferase [Homo sapiens]_153-209	CAAATTCGGGCCGAGGTTTTGTCAGAGAAGCTGGAGGACCCCAAGCTGATGTTCGACATCTGCAGCTGTCAGTTTGTGTATCATTACTCGTTTGAGAGCGAGCAGAAGGCGGACATGATGCTGAGAAACGCCTGCGAGCGTCTCAAACCTGGAGGCTTCTTCATTGGAACGACGCCAGATGCCTACGAGCTTGTTAAACGCATAGAGGCATCAGACTCCCTGTCCTTCGGTAATGAGGTCTTCAACGTTTCCTTTCAGTCCAAAGGCTCCTATCCTCTGTTCGGATGTCAGTATCACTTCAGCCTGGAGGGAGTGGTGGACGTTCCCGAGTTTCTTGTCTACTTTCCCCTTTTTGAACACATGGCCAAGCAGTACAACATGCGTCTGGTGCTGAAGCAG…	AGGCTTCTTCATTGGAACGACGCCAGATGCCTACGAGCTTGTTAAACGCATAGAGGC	O43148	0	mRNA cap guanine-N7 methyltransferase (EC 2.1.1.56) (mRNA (guanine-N(7)-)-methyltransferase) (RG7MT1) (mRNA cap methyltransferase) (hcm1p) (hCMT1) (hMet)	RNMT (KIAA0398)	Homo sapiens (Human)	RNA binding; mRNA (guanine-N7-)-methyltransferase activity; mRNA capping; nucleoplasm		0.3838	0.174106	0.341	0.7947		0.973594	0.685233	0.824738	0.818704	0.968715	0.685126	0.638163	0.752708	0.535741	0.847042	0.580504	0.447317
	555	An_u_24742|hypothetical protein LOC54942 [Homo sapiens]_49-103	GAGGGCCCTCGTTGCCGAAATCGGCACGAGGAGAAACTCCAAATCTCTTGCTACAAAAGCCGTCAACCGACGGATATATTGCCGTCATCCTTCCGAAGTTTGAGGAAAGCAAGAGCATAACCGAAAGCCTCCTGACGAGGGAAGAGTTTGAGAAGGTCGTCTCCAAACGCAGCCTGTGCCAACCCTCCTGATGGAGCGTCGAAGGCTAAACCGTTCTGGGGAGGGTTTATTTTGTTTGGTCTGTTTTCCTCTTCTGGCTCATCTGCAGGTTGATTCCAAACCAAGACTGAGGCAGAGGACCTTATCCCCCTCCTGAAAGACATTTATGTGCGACAGAAGCACCGTGCCTTCACTTTTTTTTCCCCGTTTCGGAGTTCAGGATGTTTTCAACTTCAAAGT…	TGCTACAAAAGCCGTCAACCGACGGATATATTGCCGTCATCCTTCCGAAGTTTGA	Q9NX38	0	UPF0436 protein C9orf6	C9orf6	Homo sapiens (Human)	0		0.2243	0.120622	0.4422	0.3138		1.34589	0.913724	0.795387	0.636485	0.656525	0.812962	0.878579	1.18731	0.668833	0.762092	0.894159	0.74757
	556	UnAn_27707|_10-68	TTTTTTTCCTGTATGTCACTTTTCTAATGGATGGTACTGGGCTTGTCAGTAGGGGGCGCTAGAGCGCAGCAACACCGAAACTTCAAGGCTGAAGTGTACATGCAGTAAATAAATTATGCAATAATAAAGTCATAATTATCACATC	TGTATGTCACTTTTCTAATGGATGGTACTGGGCTTGTCAGTAGGGGGCGCTAGAGCGCA	0	0	0	0	0	0		0.2463	0.128703	0.477	0.2008		0.934239	0.234627	0.954784	-0.03474	0.670868	-0.53287	-0.34804	-0.02589	0.551766	0.035474	0.098893	1.18108
	557	UnAn_28757|_318-372	ACATGGGAAGTTTTATTAACTCGTTATAACCNGGGGAGAGGATCACATTTATTTTAGTATTTAACCCTTCGACAGCCGATCAGAGGCGATCAAGACCAAGTGAGCTTGCGCATCTCTAATTAGGTTTTTAAAGCACAGGGGGCAGCGCGCGGTAACGTTTCAGGTTTTTAACCCTTTGCTCTGCCTCCATAGCAGAAACGGGCCCATGCCTAGATTGGATTTAATTGTTGGTCAGTATCTGACACGGGTGATGGGTTTAGCTATGGCCAACGCCTCCAAGCACCCACTTGGGGTCCTGTTTGGTGTCGCACTGGTTCTGGCAACTTTACCACGAACGCTGGACTGACCGAGTGGAATTGCAGCTTGTTTATCT	TGGCAACTTTACCACGAACGCTGGACTGACCGAGTGGAATTGCAGCTTGTTTATC	0	0	0	0	0	0		0.1275	0.0811386	0.9648	0.8019		0.124814	-0.03591	-0.42377	-1.03243	-0.60636	-1.1096	-0.66423	-0.39689	-0.34262	-0.14901	-0.65346	-0.10546
	558	UnAn_28117|_334-383	TTTTTATTCAGCCACATTTTATAGCATGACAATCAGTTTAAAGTCATTCTACAGCAGGGGTGTCAAACTTATTTCTATATGGGGCCAATTTGGCGTCATGAAGTCATTAAAAGGGCCGATTGCACATATATAGATGAGACTTTTCATTACATAATTTCATTCCAGTTCACATAGTAATATAAAAAATGCACAGTACCATAAAAGTAGCGCCTTAGGCCCAGTTTATCTGCAAAGAAAGTTGATATTGGTTACACTTACAGGAGGCACAGTTTTAGCCACTTTATACACTTTAAAGGGATATATGCCTCTACCTTATGACACGATATGCCTTTTTTTTTGGCTCTTGAGGGCCGGATAATTTAACGCGACGGGCCGGGACCTGTGTTCTACAGCATCTCT…	TTTTTGGCTCTTGAGGGCCGGATAATTTAACGCGACGGGCCGGGACCTGT	0	0	0	0	0	0		0.1051	0.0714025	0.9738	0.902		1.09013	1.38251	1.52022	0.978344	1.01783	0.702906	1.06171	0.797491	0.613267	1.35407	1.54223	1.85523
	559	An_u_10883|Glycogen phosphorylase, muscle form (EC 2.4.1.1) (Myophosphorylase)_349-398	GGGATTTGGGCCGGGAGAGAATTGGGGAGGACTTCATCCGTGATCTTGACCAGCTGCAGCGTCTCCGGGAATTTGTCAACGATGACGCCTTTATTCGGGATGTTGCCAAAGTTAAACAGGAGAACAAGTTGAAGTTCGCTGTGCACTTGGAGGAGCACTACAAGGTGAAGATCAATCCCAACTCCATGTTTGACGTCCAGGTCAAGAGAATCCACGAATACAAGAGGCAGCTGCTCAACTGCCTCCACATCATCACCTACTACAACCGTATCAAGAGAGAACCGAACAAGCAGTGGACTCCAAGAACAGTGATGATTGGAGGAAAGGCCGCCCCTGGATACCACACAGCCAAGATGATCATCCGTCTGATCACAGCTATCGGCGAGGTGGTCAACCACG…	CCAAGATGATCATCCGTCTGATCACAGCTATCGGCGAGGTGGTCAACCAC	P79334	0	Glycogen phosphorylase, muscle form (EC 2.4.1.1) (Myophosphorylase)	PYGM	Bos taurus (Bovine)	nucleotide binding; pyridoxal phosphate binding		0.3154	0.15261	0.8641	0.3705		0.864942	1.69042	1.79367	1.52358	1.21503	1.39244	1.12242	0.735145	0.902475	1.60316	0.857452	0.643973
	560	An_u_20456|WD-repeat protein 4_519-573	CAAAGTCGGGGCACGAGGGACTTGAGACACTCAGAGTTCTAATGCTGCCAAAGGAAAGACTATAGCTGTGCGTCGTGTCAGCAGCTCCCCAGGTGGCCGTGATGTAGCTGTGCTGTGTGAGGGAATCATGAAGGTTTACATTTTCACGCTGGACCAAAACAGCGATGACAAGCTGGTTCCTCACAGCAAACTTCAGCTTTCCTACCATCCCCTGGACATGGACTTTGACCAGGAAGGACAGCTCTGGGTGCTGTTGGACTCCACTGATGTTCCACTCCAAATCCACACTGTCAAACAAAACTCCTGGGAGTGTGTAACTACGAGTAATGACCTCACCAGAGTTACTGACATGCTGAGAACACACTGGATTACATCTGATGATTTCAGAAAGATCACAAA…	ACAAGCGGTCAATGAAGGAGCGAGACGAAGTTTTGACTCAGCCTTCTGCCTGAGT	P57081	0	tRNA (guanine-N(7)-)-methyltransferase subunit WDR4 (WD repeat-containing protein 4)	WDR4	Homo sapiens (Human)	nucleoplasm; protein binding; tRNA modification		0.005	0.00840665	0.95	0.7837		1.61261	1.4862	1.7525	1.2128	0.962315	0.923738	1.45501	1.43373	1.3154	1.32968	1.55999	1.48888
	562	An_u_19038|transmembrane protein 30A [Mus musculus]_173-223	GCCGCCTCGTTCACCAGGAAAGATCTCGGCGTCTTGTTGACTTCTTTGTTTCTTCTTTTTTCAGGCGACTGCGACCTACAGAATCTTGGCGATGGTGAAGCAGGAGCAGAAGGAGTCATCCGACCGGCCCGACAACACTGCCTTCACCCAGCAGAGACTTCCAGCATGGCAGCCCATTCTCTCCGCAGGCATTGTTATTCCAGGGTTTGTCCTCATTGGGCTTGCCTTCATCGGCGTTGGAGTTGGTCTCTTCATTACTTCACAGAACATCCAGGTTCTGGAGCTGGACTACACTGGAGCCGACACAGCCGATCCCTGCTATGAATGCGGTCGCCAGAGTACTAAAAACTGTGTGTGCACCATGGAGTTCTCCCTCAGCACTCTGTTTAAAGGGCCTGT…	CCCATTCTCTCCGCAGGCATTGTTATTCCAGGGTTTGTCCTCATTGGGCTT	Q8VEK0	0	Cell cycle control protein 50A (Transmembrane protein 30A)	Tmem30a (Cdc50a) (D9Wsu20e)	Mus musculus (Mouse)	integral to membrane		0.0185	0.0211366	0.755	0.7471		0.330199	0.889545	0.722366	1.35952	1.23047	1.27922	0.799433	0.918001	1.0717	0.765518	0.363016	0.754924
	563	An_u_5181|ATP synthase delta chain, mitochondrial precursor (EC 3.6.3.14)_522-576	TTCGAACCGGCTCCTGNACTGCCTTCACGCTTGGGCCGGGCATTTCTATCATTCAGCTGCACTTGAATTTGATAAAAACTTCCAGACATGATGGCAGCCAGGTTTCTCCGCCGGGCTCTTCCTGCGCTGAGGCAGGCTCGCTGCTACGCTGAGGCCGCCGGCGGTTCCCCGCAAATGTCCTTCACGTTTGCTTCTCCGACACAGGTGTTCTTCAAAGAGGCCAGCGTGAAGCAGGTCGATGTCCCCACACTCACCGGTGCGTTCGGTATCCTCCCGGCTCACGTACCCACCCTGCAGGTGCTCCGGCCCGGTGTCGTCACAGTCTTTAATGATGATGGCTCCGCCGCCAAATACTTTGTGAGCAGCGGGTCGGTGACGGTCAACGCTGATTCATCGGTA…	TCAGATCAGCATAGAAGCCAACGAGGCCATTGTCAAGGCTCTGGAGTAGACCAGC	Q92196	Q9D3D9	ATP synthase subunit delta, mitochondrial (F-ATPase delta subunit)	atpD	Agaricus bisporus (Common mushroom)	ATP synthesis coupled proton transport; hydrogen ion transporting ATP synthase activity, rotational mechanism; mitochondrial inner membrane; proton-transporting ATP synthase complex, catalytic core F(1); proton-transporting ATPase activity, rotational mechanism		0.1104	0.0736632	0.5747	0.561		4.41113	4.12373	4.16035	3.84847	4.28582	4.26466	4.17168	4.34728	4.42326	4.61161	5.09544	4.34911
	564	UnAn_29212|_28-87	TAAAGCAGTGGTGGATGTGAGTGGTTATGAGTGATGTGTTGATGACGGTACTCTATCTGTAGTCAAAGATAATCACACCCAGTACGATGTTTTAGTACTATGTTTCATTATTTGACATCATGTACATTCAGATGATTTATATTTCAATAAATGATTTATAATGTAAACATT	TGAGTGATGTGTTGATGACGGTACTCTATCTGTAGTCAAAGATAATCACACCCAGTACGA	0	0	0	0	0	0		0.0723	0.0554871	0.6874	0.4587		1.66629	1.69612	1.34316	1.97134	1.50902	1.80343	1.73554	2.15551	1.97079	2.33907	1.83725	2.06333
	567	UnAn_27565|_335-384	GGCATCCGGGGGACTGTTACTTCTTTCTTTTCTTCTAACAGACGAAGTAAGAATGGCAGCCATGAAGAACTGCCACAACGACTACAAGATGAAGTTCTCCGTGGACGAGGAGTTCCCAGATCTCTCTCTGCACAACAACCACATGGCCAAGGTACTTACCAAGGACATCTATTCCAAGCTGAGGGGCAAATCCACCCCCAGTGGCTTCACCGTGGATGACGTCATCCAGACCGGTGTCGACAACCCTGGTCACCCCTTCATCATGACCGTGGGCTGCGTTGCCGGTGACGAGGAGTCCTACGAGGTCTTCAAGGAGCTGCTTGACCCCGTCATCTCCGACCGTCATGGCGGATACAAGCCCACTGACAAGCATAAGACTGACCTCAACTTTGAGAACCT…	TCCGACCGTCATGGCGGATACAAGCCCACTGACAAGCATAAGACTGACCT	0	0	0	0	0	0		0.0184	0.021053	0.4984	0.1303		3.39604	4.72416	5.03559	4.7314	4.83835	4.91908	4.17262	3.76961	4.28889	4.27156	3.23694	3.58743
	568	An_u_9275|Dual specificity protein phosphatase 16 (EC 3.1.3.48) (EC 3.1.3.16) (Mitogen-activated protein kinase phosphatase 7) (MAP kinase phosphatase 7) (MKP-7)_221-275	TACGTGGAAGGTCACAGGCGGCTGCTGCGGACGGTGTGNTTCAGCATACAGGAGAGGAAGCTTCTGCAAGCCCCGCTGCTGCAAGAGAAAGAGAGAGAGAGAGAGAGAGAGAGAGAGGTGGACGTCCCGCACACTATGGTCTGGTCCCGGAGACTCCGAGGCACAGCGACCCCCGCTGTCCGTCATCCTGCCGCGGCTCTACCTCGGAGCGGAGCGCGACGTGACGCAAGACGGACTGGCTTCTCTGGGTATTGGCTACGTGTAGAGTGTGAGCCGATGCAGCCCCCAGCCTTCTTTCCTGCCTTGCTCCAGATACCTGCGCATCCCCATCGATGACTCCCTGTGGGACGACCTGCTGCCCTGGATCCCGCAGGCACTGAGCTTCATCGATGCAGCCAT…	GTGACGCAAGACGGACTGGCTTCTCTGGGTATTGGCTACGTGTAGAGTGTGAGCC	Q9BY84	0	Dual specificity protein phosphatase 16 (EC 3.1.3.48) (EC 3.1.3.16) (Mitogen-activated protein kinase phosphatase 7) (MAP kinase phosphatase 7) (MKP-7)	DUSP16 (KIAA1700) (MKP7)	Homo sapiens (Human)	MAP kinase tyrosine/serine/threonine phosphatase activity; MAPK export from nucleus; MAPK phosphatase export from nucleus, leptomycin B sensitive; cytoplasm; inactivation of MAPK activity; nucleus; protein amino acid dephosphorylation; protein tyrosine phosphatase activity		0.0559	0.0462252	0.3135	0.8987		-0.56413	-0.25463	-0.08972	-0.168	0.008437	-0.02443	-0.4042	-0.44555	-0.39994	-0.51811	-0.37098	-0.40931
	570	UnAn_29868|_615-670	GGAGAACGCAGCCATTGCTTTAGACTAAAAGACTGGATTCTCCATGAAACTTGTCCTTGTATTCCCATGGGATCATCTGCCGAGGCAGACGCGCTTCTTTTACCTCCCAGAACCGGAGCAGAGTTCAGCCCGTATCACCAGTAGTTCGTTATGTCCATCTCCTGTCATCAAAGTGTGTGGAGGACCAACACAAAGTAGTGGAAGGAAAAGGACGCTTGACTTTCAAAATGCTTCACAACCAGAACGGTCTGGTGTGCATTTGGTTTCACACCAGGTTAAAGGTGCATGGTGCAAGTTCTGATGTTAAATACTACTTATTTGCCATGCATGCCCTAATTGACCAACGTGTAAAAAGAGTTTTCCTCTCTTTACTGCAGTTGCCTTTATAGGCTGGATTAG…	GTGGATTCAGACTTCAGCAAGCGTGTACCAGCCACCGCACGGTAACTTATGAGAGC	0	0	0	0	0	0		0.0551	0.0458051	0.6364	0.6696		-0.65069	-0.2678	-0.66281	-0.17878	0.089557	-0.09777	-0.61875	-0.41453	-0.86112	-0.22457	-0.10226	0.664147
	579	An_u_5871|Calcium-binding mitochondrial carrier protein Aralar2 (Mitochondrial aspartate glutamate carrier 2) (Solute carrier family 25, member 13) (Citrin)_498-548	AAAATCGGGATCCTGGATGTCTACGGGTTTACCCTGGGGCTCNATCGCTGGAGCCACCGGCGCCACCGCCGTGTACCCCATCGACCTGGTGAAGACCCGCATGCAGAACCAGCGCTCCACGGGCTCCTTCGTGGGAGAGCTGATGTACAAGAACAGCTTCGACTGTGCGAAGAAAGTGCTGCGTTACGAGGGATTCTTTGGGTTTTACAGAGGTCTCCTCCCGCAGCTCATCGGCGTCGCTCCAGAGAAAGCTATCAAACTCACGATGAACGATTTTGTCAGAGACAAGTTCACCACACAAGATAATACCATCCCTCTTCTTGCCGAGATTCTTGCTGGTGGATCTGCTGGAGCGTCGCAGGTGATTTTCACCAACCCCCTGGAGATCGTCAAGATCCG…	CTTGCTTCCTGCGCGACATCCCCTTCTCTGCCATCTACTTCCCCGTTTATG	Q9UJS0	0	Calcium-binding mitochondrial carrier protein Aralar2 (Mitochondrial aspartate glutamate carrier 2) (Solute carrier family 25 member 13) (Citrin)	SLC25A13 (ARALAR2)	Homo sapiens (Human)	ATP biosynthetic process; L-aspartate transmembrane transporter activity; L-glutamate transmembrane transporter activity; L-glutamate transport; aspartate transport; calcium ion binding; cellular respiration; integral to plasma membrane; malate-aspartate shuttle; mitochondrial inner membrane; response to calcium ion		0.0332	0.0320691	0.0344	0.2912		0.936591	1.46092	1.57221	1.77653	1.64784	1.88061	1.38252	1.23725	2.05852	1.39438	1.11056	1.39309
	580	An_u_10434|formin 2 [Homo sapiens]_15-64	GGGGGGTCATCCCCCTCTCTGACTCGCAGCTGGCCCCTCGAGTGAGGCTCATCGTTCCACCTAGCGGAGCTCCACGCATCAAGGAGAGCCAGCTGTGGGATTTCTTCTACGGTGACCGAGACGACCTTCTGCCCTGCTGGCCAGCTGCTCACCCCCGAGATTGCCCCAGATTCCTCATCTGTCCCCTCCCGGCGAAGACAGAAGAACCACCGGCACGGAGGGTCCGTCAAGGCTCAAGAGGAGGATCCGCCTCCAACCCCGGCGCCGCTCTCTGAAGCCTGTAGCCCGGCGCCGCTCTCTGAAGCCTGTAGCCCGACGCCGCCGCCCTCCGAAGCCTGTTGCCCGTCACTGCCTGAAGTAGCCGAGGAGATGGTTCTGCCTCCACCAGTAAGCTCCGCT…	CTCTCTGACTCGCAGCTGGCCCCTCGAGTGAGGCTCATCGTTCCACCTAG	Q9NZ56	0	Formin-2	FMN2	Homo sapiens (Human)	actin binding; actin cytoskeleton organization; establishment of meiotic spindle localization; meiotic chromosome movement towards spindle pole; meiotic metaphase I; multicellular organismal development; oogenesis; polar body extrusion after meiotic divisions		0.0327	0.0317425	0.5504	0.7535		-0.84624	-1.56662	-2.00554	-0.60241	-1.0697	-0.72592	-2.00514	-2.21546	-1.69448	-1.54848	-1.6044	-1.24361
	581	UnAn_29023|_151-208	GGGGGGTGTGACGCAACGGGAAGCGCGTCAGTTCAGTCTAAAGAACATGGCGGCTTCAGCCGATGAAACTAGCGTTAGCGTGGCTATCGAGCAAGTTTTATCGGAATTACAGAGTATTTCTTTGCTGAGCTAACGAGCCTTTACCTGCAGCAGCAAGAGTAGCTTGGCTTGTGGTTGTGTTTTCGTTGTCGCTCGTAACAGAGTGACGACGAATCTGATTGGTTCATTTGGCCCGTCTATCACCAACATAGGCCAATCAGCTAACCAGTATTTTCGCCCCTTCCCAAAGTTACTTCAACGGAAGGTTTCCAGATGGATATGCGGAGCAAATCTATCTGACGGAGTCAGGTAAATTTATCAATTGCAAGATGGAAAAAAATAACACTGC	CAGCAAGAGTAGCTTGGCTTGTGGTTGTGTTTTCGTTGTCGCTCGTAACAGAGTGACG	0	0	0	0	0	0		0.2487	0.129483	0.598	0.8318		3.66303	3.70585	3.72729	4.16063	4.37246	4.01941	3.55062	3.89901	4.0875	4.05135	3.92268	4.63359
	582	An_u_5104|ATP synthase a chain (EC 3.6.3.14) (ATPase protein 6)_458-517	CACGTCATACCAGTAACCTTGATTTTAACATTTCTTATTACCTGATCAATTTTATTAACAGTAGTTCCTATGCAAATTATAGCCTTAACTTTCCCCTACGAACCTAATTTACAAACAGACCAAGACTCTTCAACACAAACTTGAAACTGACAATGACTGTAACATTATTTGACCAATTCCTTAGCCCAACCTTGTTTAAGATGCCATTAATTGCTATCGCATTAGTATCCCCATGATTACTTCACCATGTAGTAACAACACGATTTTCTTCAGAACGTTTGTTAAGTGTTAAAAAAGTTTCTGTTTCTGCCTTAACTAAACACATTTTTCAACCCTTAGGTCCTTTAGGACATAAGTGAGCCCTTATATTCGTATCCTTATTTATATTCTAANTTACTC…	CATCCTCACTTGGCTCTCCCCTTATGATAAGCAACCGGAACTAATGGCCTTTCGACTTGA	P55778	0	ATP synthase subunit a (F-ATPase protein 6)	mt-atp6 (atp6) (atpase6) (mtatp6)	Gadus morhua (Atlantic cod)	ATP synthesis coupled proton transport; hydrogen ion transmembrane transporter activity; integral to membrane; mitochondrial inner membrane; proton-transporting ATP synthase complex, coupling factor F(o)		0.644	0.246578	0.4186	0.7581		2.37732	3.67684	3.76529	2.79102	3.03977	3.40264	2.56483	3.05258	2.63185	3.4341	3.46064	2.95711
	586	UnAn_29691|_130-188	ATTGCATTTTTATTTTTTCCTGCCGGCTTAAGCAGATTCTCCCCGGTGTCTGGGAAAACGAGCGGCCCGTTGGAAGGGCCTCCCCGGGTTCGGCCGACTGCTTTTAATCCAATTGAGATCACATGAGAAGCTGGTATGGCTCCTCTGAAACTACGTGCGTCACGTTAACTTTAAGGGGAAACACAATGTAGAGACTGTGCACCGCTGGAGACAAAACCAAACGATGGAGCTGACAGGAAATGCAACAACTGGACAATAAAACTATTCTGACATG	GCTGGTATGGCTCCTCTGAAACTACGTGCGTCACGTTAACTTTAAGGGGAAACACAATG	0	0	0	0	0	0		0.7446	0.273071	0.016	0.543		0.917405	0.701741	0.820187	0.819703	0.688814	1.42483	0.925333	0.408017	1.08907	0.637749	0.833724	1.45949
	587	An_u_15525|Plakophilin 4 (Armadillo related protein)_230-284	GCCTTTGCTACTGCTAGAGCAGCTACCAACCCCGCTATCTCTTGAAGGCTCAGCAGGTTCCCTTCAGAACCTGTCAGCTGGCAACTGGAAGTTTGCGGCATACATCCGTGCAGCTGTTCGTAAAGAGAAAGGCCTTCCCATCTTGGTGGAACTGCTGCGGATGGACAACGACCGGGTGGTGTGTTCAGTCGCCACGGCTCTAAGAAACATGGCCCTGGACATCAGGAACAAGGAGCTTATAGGGAAGTACGCAATGAGAGACCTGGTAAACCGCCTCCCCGGGGGGAACACCACCCTGCTGTCAGATGAGACCGTGGCCGCCATCTGTTGCACGCTGCATGAGGTCACCAGCAAAAACATGGAAAACGCGAAGGCCTTGGCCGACACGGGCGGCATCAA…	AAGGAGCTTATAGGGAAGTACGCAATGAGAGACCTGGTAAACCGCCTCCCCGGGG	Q68FH0	0	Plakophilin-4 (Armadillo-related protein)	Pkp4 (Armrp)	Mus musculus (Mouse)	cell adhesion; cell junction; protein binding		0.0496	0.0426805	0.003	0.9794		-0.52091	-0.10548	-0.26561	-0.24341	0.086386	-0.10325	-0.10828	0.184418	0.069388	-0.41409	0.033351	-0.00176
	594	An_u_20250|Vitamin K-dependent protein S precursor_249-302	CGGGGCCGAAGGGTAAACCCTGAGGCCCTGCAGAAGGCACTGGGGGCGCCTTAACGCCACCATGCAGAACCCCGTAGCAACATACATTGGTGGGATACCAGACGACGTCCCGTTGCCCGCCACCCCGGTGTCAGCCTTTTACCACGGCTGCATGGACATCACCGTAAACGGCGTGCAGCTGGACTTTGACGAAGCTCTGAGCAAACACAACAGCATCAAGTCTCATTCCTGTCCTCCTGTCAGTGACCCAGAACGCCCAGATGTACCCCGGCCTGCATAGGAAGTGACCTCAATTAGCAAACTATGATTAAATAAAGCCCTCGAGTTTGCCAGCGCCCCCGCCTGGGACGCCTTCTTGGGACAGGTTGGATAGAAAGTGGGGTTTTTACGTTTTTGTCT…	CAGAACGCCCAGATGTACCCCGGCCTGCATAGGAAGTGACCTCAATTAGCAAAC	P07224	P07225	Vitamin K-dependent protein S	PROS1 (PROS)	Bos taurus (Bovine)	blood coagulation; calcium ion binding; extracellular region		0.0081	0.0118198	0.8905	0.7423		0.053408	0.210841	0.363619	0.843835	0.738596	0.507393	0.360652	0.083721	0.373951	0.152668	0.102096	0.101404
	601	UnAn_29771|_80-138	TGGGAACTCTTTGTGGCTCTGGCTGCTGTCATGGGACTCTATGCATTGTAGAGACGGTAAACGAAAATACTGTGTATTTTCTTGTTCGTGTCCTTTTAATCTAACCTGACGGTCCCTTTTGTATACGACTGATAACAATTCCAACAGCCTGTGTAATATACTGTATTTGTTTCCATTGTGTACTGACTTGATTTGTACTGTTTTCTCTATCACGCTGATAACGCAAAATGCATTAATATGTGCAATACTGAAGGTAAACTGTATATATGCCAACTTTTGTAATAAAATAAAATCTGTGAACAGGGG	TCTTGTTCGTGTCCTTTTAATCTAACCTGACGGTCCCTTTTGTATACGACTGATAACAA	0	0	0	0	0	0		0.005	0.00840665	0.0029	0.2528		0.568077	-0.76059	-1.10747	0.1214	-0.12615	-0.39934	-0.46295	-0.89717	-0.82943	-0.74637	-1.38917	-1.00258
	602	An_u_10325|Fibrinogen beta chain precursor [Contains: Fibrinopeptide B]_81-138	GGAATTCGGCCGGAGGCTGGATCTTCAGAGGATCGTAATTCATGATGAAGACGTTATTGTTACTGTATCTGTGCCTTTATGTCACCTGGGCTCAGGATGTCTTAGAATACGACGACTATCGATTCGGATGGCAAGTCGTCAACAAAGAATGCTCACAGACGGAGGAGCAGCCGTAGACGCTCGAGGTCATCGGCCGACGTCCAGAGGCAGAGAAACCTACAGTGCAAACCGATACGCCCCTCCACCAATCAGCGGAGGCGGCAGGTACCGCGGTCGGCCCACCCCGGCTCCAGTCGGTGGCCGTCAGGAGCAGGAGAAAGAGGAGCATCCCGAGGCGGGAGGATGTACGCATGCTTCAGAGTCAATGGGTGTTTTGTGTCCGACTGGCTGCGAGCTGAA…	GTCACCTGGGCTCAGGATGTCTTAGAATACGACGACTATCGATTCGGATGGCAAGTCG	P02676	0	Fibrinogen beta chain [Cleaved into: Fibrinopeptide B]	FGB	Bos taurus (Bovine)	fibrinogen complex; platelet activation; protein binding, bridging; protein polymerization; receptor binding; signal transduction		0.6921	0.260044	0.6832	0.0301		1.48338	0.217044	-0.28745	0.563642	1.07527	0.714262	0.493249	1.09443	0.75158	0.463187	0.567504	1.01913
	603	An_u_6609|Cohesin subunit SA-2 (XSA-2) (Stromal antigen 2 homolog) (SCC3 homolog 2)_306-363	GGCGCGTCGGCCNAGAGATCTCAGACACCAGACGCCCATGGATTACAATTCCCAGGTGACGTGGATGCTGGCTCAGAGACAGCAGGAAGAGGCGCGCCAGCTAGCAGGAAAGAGCNATGAACTACGTCAAGCTCAGGACCAATCTGCAGCACGCCATTCGTCGCGGCACCGGGCTTATGGAGGAGGACGAGGAGCCGATCGTGGAGGACGTGATGATGTCATCGGAGGGCCGGATGGACGACCTCAATGAAGGCATGGACTTTGACACCATGGACATTGATCTGCCGCCTCCAAGAACCGCGCGAGAGATCTGAGCTCAAGCCGGACTACTTTGACCCTGCGTCTATCATGGATGAATCGGTCCTCGGGGTGTCCATGTTTTAAGCTAAGCTCCAGAGG…	GAGATCTGAGCTCAAGCCGGACTACTTTGACCCTGCGTCTATCATGGATGAATCGGTC	Q9DGN0	0	Cohesin subunit SA-2 (xSA-2) (Stromal antigen 2 homolog) (SCC3 homolog 2)	stag2 (sa2)	Xenopus laevis (African clawed frog)	cell division; chromosome segregation; mitosis; nucleus; protein binding		0.3726	0.170854	0.9056	0.7841		2.34529	2.39788	2.14379	2.77104	2.92484	2.5544	2.25827	2.58361	2.95007	2.43571	2.25075	2.54919
	604	UnAn_23553|_291-349	TCCTTTTCTTTTTACTTTTCACTTTCCCATTTTATCATCTTCTTTTCATTCGTACTGTCTGTATGTTAATTTAGTTGTCTGATATGTAGAATGTTTCTGTTTTTTATTCAGGATTAGGACAACAGATTAAGTTCCTTTTTTCTGTTCCTTTTTAAAAAGAAAAACAAAACAAAACATGCATAAACCATCTTGGGTCCAGAGCTTCCTCCCCAGCGTGGAGCCGAGTCAGCGACTTCATCCTTTTCTAAATGCTGTAAAAGCTGATTGGCAGCCATGTAGATCGCAGATTTAGTCCCTGCACACCTTTCTCTGTAAATAATCCAATCTGAACTAATACCTAGGCTCTCAC	AGTCCCTGCACACCTTTCTCTGTAAATAATCCAATCTGAACTAATACCTAGGCTCTCAC	0	0	0	0	0	0		0.2578	0.132941	0.815	0.6541		1.97418	1.26546	1.54504	1.0693	1.52672	0.965169	1.72476	1.85725	1.69847	1.85382	1.31671	1.91163
	607	UnAn_22121|_590-645	GGAGTATGCTATCTTAACCGTTCTACCTCTGATCAATGATTCCTTATTTTATTGTCAAATCTTAAACCGGGGTAAAAATGGGCCTTTAGTAGCGAAGCAGGATTAGGCCAAGAATAAAAATATCACAATTTGGTTAGCCGTGACCCGGATTTTGACATTAAAGTGGAGGAACATTTTGAATTTGGGCACGAAGAAGTAATCACTTGCAGCAAAACAGGGTCGACCCGAAAAAAAGTAAGGAGATTTTGATTCTCCTATTGGCTAAAGATTAGATGTAGGCTAAATCAAGTGTTGCTGTAAGTGAGAAGCTTTCTTCTCAAAATATCAGAGGCTGAACGGTATAACTAGGTTTGAATGGAATTTATGTTGAAACCGAGAAATGATTGAATGGGATTTATG…	TGCGCTGCCTCTTGAGAACTAGGGACACTCAAAAAGTAGCAGGGAATAGGACGGCC	0	0	0	0	0	0		0.3891	0.175951	0.4324	0.8508		0.441757	0.33493	0.018901	-0.08581	0.070425	-0.10462	-0.4911	0.866561	0.133894	0.442088	0.853322	0.731773
	608	An_u_10410|FKSG26 protein_414-473	TTTTTTTTTTTGGCGGCGTGATCGGCCGAGTCACAGAGTCTGGAGACAGAGTTAAAAAGAAGAAGAAAAGAAGAAAGAAAAATGACATCCGAGGATGGACAAGTAAACGGGGCTGCAACAGAAAATATCGATTTACTGCTGGAGAACCTGGAGAAGTCCAACGGAGGGGGTCTACAAAGTGAGGACAGTGGAGGCTCCATCAGAAGATCTGTCCTGCATGTGGAGCACAGGAATCTCAACCCAGAGACTGGAGCTGAAGAGATACTTTGGAGCTCGAGCTATTCTCGGTGATCAGAGACCTCGGCAAAGAAACAGGCACTTTCACCGCAGCACGTGGATGACCAGCCCAAAGGACAGTTGGCCTCGCTTCAGCCGACCAGGAATCTCAATGGCCTTGCT…	GTGTCCATTACTTCACCTTCGAGCACAACCGGGACTACCAGCAAGTGCAGTTCAAGTTCT	Q9BQ70	0	Transcription factor 25 (Nuclear localized protein 1)	TCF25 (KIAA1049) (NULP1) (FKSG26)	Homo sapiens (Human)	heart development; negative regulation of transcription from RNA polymerase II promoter; nucleus; transcription factor activity		0.0013	0.00343893	0.3943	0.4945		0.715503	1.43865	1.43108	2.02505	1.83752	2.01279	1.5165	1.03481	1.53766	1.06013	0.744978	1.16391
	612	An_u_10351|Filamin A (Alpha-filamin) (Filamin 1) (Endothelial actin-binding protein) (Actin-binding protein 280) (ABP-280) (Nonmuscle filamin)_131-186	GAATTCAGTCCGAGCCAGTGTATAATAGAGATCAGTGGATCTAGTCCATTCACAGACATATACTCTTAATTGTCACTGTTTTGTTCCACTTTTTAAACCAAAACATACTTTCTGCCCTTTCGCTGCACAGCCCTCCTCTTTAGCCTTTTTAGCGACCTCCAGGTAAGACGATCTGCCGTTGCATGCAACTAGGAGACTTTGCTCAGCCTGCAGGTTCTGAAGTGTAGTGTAATCTTCACAATGTTGGCTTGTGACTCAGTGTTGGAGTGTATTTGTTGTCGAGCAGGAGTCGGGTCTGAAGGTAAACCAACCGGCATCGTTTGCCGTCAGCCTCAATGGTGCCAAAGGTGTGATCGATGCCAAGGTCCACAGTCCATCAGGAGCGCTGGAGGAGTGCTG…	CCCTCCTCTTTAGCCTTTTTAGCGACCTCCAGGTAAGACGATCTGCCGTTGCATGC	P21333	0	Filamin-A (Alpha-filamin) (Filamin-1) (Endothelial actin-binding protein) (Actin-binding protein 280) (ABP-280) (Non-muscle filamin)	FLNA (FLN) (FLN1)	Homo sapiens (Human)	Fc-gamma receptor I complex binding; GTP-Ral binding; Rac GTPase binding; actin crosslink formation; actin cytoskeleton; actin cytoskeleton reorganization; actin filament binding; cytoplasm; cytoplasmic sequestering of protein; glycoprotein binding; inhibition of adenylate cyclase activity by dopamine receptor signaling pathway; negative regulation of protein catabolic process; negative regulatio…		1.1e-08	1.68073e-06	0.0229	0.2901		-0.60107	-0.27251	-0.12619	0.522994	0.385643	0.477283	-0.05549	-0.2709	0.191812	-0.57244	-0.33001	-0.14349
	614	UnAn_29491|_6-65	TCTCATCTCCTTGCCATTTTAGTGGTAGTTGTTCATGATCAGGATTGTCTATCTGTAGTCAGCTGATTACATATATTGATCTGTGTCACTGTGTTTATGCACTGGACCAACTATTGTTTACCATTCATAAAATACCAGCAAAAAAAAAGGAAAAAAAGACACTTGCACAAAGTTGTAGAATGTCCATTAACCCAGATGAGAAATCAAGGCAGCTGTTTTCAAATCAACACATACTGTTTAAAACTGAAACTGAATGGTAAACAATGCTTTCTGTTGTATCCCTTAGCCGTCCTTTTTATTCTCTTTGGACTAGTTTTATTCTTTTATTATATATATTTTTTTCTTCTGACTACAGGTTCTGCTTGTTTCCTTTACACCTACCTATGTATTTTCCTACTT…	TCTCCTTGCCATTTTAGTGGTAGTTGTTCATGATCAGGATTGTCTATCTGTAGTCAGCTG	0	0	0	0	0	0		0.6934	0.260408	0.0853	0.3355		-0.20326	-0.97906	-0.5738	-0.80181	-0.45205	-0.29666	-0.656	-0.7375	-0.14605	-0.53062	-0.47211	-0.029
	618	An_u_9049|D123 gene product [Rattus norvegicus]_89-139	GGGAATCGGCACGAGGGGAGTGATCACACTCTCAGCCGACACAAACCAACAACAGCGACTCGGATGCTGAGGAAGACGTTCAGTGGTCAGATGACGAGACAACAGCCACAGCCACTGCACCCGAATTCCCAGAATTCACCTCGACAGTGCTGGAGGCCATAAACGCCCTGGGTGGGCGTGTCTTCCCCAAACTGAACTGGAGCGCTCCGCGGGATGCCAACTGGATCGCCCTGAACAGCTCGCTGCAGTGCCGCAGCCTCAGCGACATATTCCTGCTCTTCAAGAGC	AGATGACGAGACAACAGCCACAGCCACTGCACCCGAATTCCCAGAATTCAC	Q62834	0	Cell division cycle protein 123 homolog (Protein D123)	Cdc123 (D123)	Rattus norvegicus (Rat)	G1 phase of mitotic cell cycle; cell division; cytoplasm		0.156	0.0934737	0.8173	0.6084		-1.29983	-1.0018	-0.97254	-0.78429	-0.90097	-1.12566	-1.25222	-1.33515	-1.19331	-1.05856	-1.55116	-1.41822
	619	An_u_20465|WNT1 inducible signaling pathway protein 1 precursor (WISP-1) (ELM-1)_322-373	GAATTCGGGATCTGGATTGGCCGGGAACGGGCACAGAACTGCACCGCCCAGACACTTTCATGGAGCCCCGGCTCAAGACCTGCGGGCGTGGCCTGTCGTTGAGGATCTCCAACGCCAACGATCAGTGTGAGCTCGTCCAAGAGTCCCGTCTCTGCAATCTGAGGCCATGTGAGGCAGACATCACCAAACATATCAAGCCAGGAAAGAAGTGTCTGAATATCTACAGGGAGGATCAGCCCTCAAACCTCACCATTTCTGGCTGCACCAGCAAGAAACGGTACCGGCCCAAATACTGCGGCGTTTGCACCGACGAGCGCTGCTGCATCCCGTACAAGTCGAAGACGGTCGAAGTGGAATTTCAGTGTCCGGACATGACCGGCTTCACCTGGAAGATGATGT…	GCATCCCGTACAAGTCGAAGACGGTCGAAGTGGAATTTCAGTGTCCGGACAT	O54775	0	WNT1-inducible-signaling pathway protein 1 (WISP-1) (ELM-1)	Wisp1 (Ccn4) (Elm1)	Mus musculus (Mouse)	Wnt receptor signaling pathway; cell adhesion; extracellular region; insulin-like growth factor binding; regulation of cell growth		0.1998	0.111222	0.7796	0.1546		0.144122	0.655916	1.1652	1.11713	0.959762	1.04533	0.92285	0.718264	0.640196	0.792887	0.69666	0.566716
	621	AN_v_15473|Phospholipid hydroperoxide glutathione peroxidase, mitochondrial precursor (EC 1.11.1.12) (PHGPx) (GPX-4)_369-427	GTTTTTCTCTGTCTTCGAGAGACCACTGACAGGCAGTCATGATGCGCCTGATAGGGAGCACAGTGCTGCTCTCTGTCCTGCTGCAGGCGATGTCCCACCCGGTAGAGGCTTGGCAGCGAGCTACATCCGTTTATGAATTCAACGCAACAGACATCGATGGGAATTTGGTGTCCCTCGAGAAGTACAGGGGAGATGTTCTCATCGTCACCAACGTTGCCTCTAAATGAGGCAAAACCCCCGTAAACTACGCTCAGTTTGCTAAGATGCACGCCAAGTACACTGAGAGAGGTTTACGCATCCTCGCCTTCCCTTCCAACCAGTTTGGGAATCAGGAGCCGGGCAATGAGACTCAGATCAAGCAGTTCGCCCAGTCCTATGATGCTCAGTTTGACATGTTCA…	CAGTCCTATGATGCTCAGTTTGACATGTTCAGTAAGATCGAGGTGAACGGCGAGAACGC	O70325	0	Phospholipid hydroperoxide glutathione peroxidase, mitochondrial (PHGPx) (EC 1.11.1.12) (GPX-4)	Gpx4	Mus musculus (Mouse)	cytosol; establishment or maintenance of chromatin architecture; glutathione peroxidase activity; mitochondrial inner membrane; multicellular organismal development; nuclear envelope; oxidation reduction; phospholipid-hydroperoxide glutathione peroxidase activity; selenium binding; spermatogenesis		0.0002	0.000904139	0.5255	0.4243		0.724481	0.022301	0.260089	-0.60162	-0.38518	-0.41364	0.119811	0.049317	-0.2773	0.367308	0.604751	0.255978
	622	An_u_18695|T-complex protein 1, zeta subunit (TCP-1-zeta) (CCT-zeta) (CCT-zeta-1) (Tcp20) (HTR3) (Acute morphine dependence related protein 2)_171-220	GGGATGATAGGGGAAACTACTCGTGTGAAAACAGCTTCTCCATTCATGCACGGTGATCGCCAGCCATATCCTGTTGGTTGACGAGATCATGCGAGCTGGCATGTCTTCTCTGAAAGGTTAAAGAAGAGCAGCTGTAATTGTGCTCCAGTGATGTTTACCTGACGGTTCAGCTCGCAGCAGTCTGAAGCACCCCAGTCGATGGCCAGCCTACTGAGCAAACCCGCGGCGGCCATCTTAGCATCAGTTAGAAATCATTGTTCACCTGCTCATGGTTTTTTCATGATTTTTGCCCCCTCTCTAGAACGATTGGTTTTATTTATGCGATTTTTGTTAAAAGCACTGACCTCTGCAGTTCTGTTTCTACCCATTAAAAAAGTTCTTGGCTTG	CTCGCAGCAGTCTGAAGCACCCCAGTCGATGGCCAGCCTACTGAGCAAAC	P40227	0	T-complex protein 1 subunit zeta (TCP-1-zeta) (CCT-zeta) (CCT-zeta-1) (Tcp20) (HTR3) (Acute morphine dependence-related protein 2)	CCT6A (CCT6) (CCTZ)	Homo sapiens (Human)	ATP binding; protein folding; unfolded protein binding		0.0149	0.0182604	0.2732	0.8481		2.1769	1.94265	2.27483	2.72857	2.44179	2.59447	2.49661	2.08986	2.26258	2.13463	2.20027	2.08409
	625	An_u_5214|ATP synthase g chain, mitochondrial (EC 3.6.3.14) (ATPase subunit G)_297-346	TTTTTTCTGCATCTATCGTTTTATTCTAAAGCAAAGGGCATTTTCTTGAGAATGTCACAATCAGAAGCGTGAAGAGAGGAAATTCATTAATTAGACATCGTATCCAATCAGGCTTCCTTTCCCAATGCACTCGCCGATGAAGAACCACATCAACACCTCGGTGGTCACAAGTCCGTTCCTCAAGGCATCCTTGACTGTGGTCTGTCCCAGCCGTCCCATCTGGTAGCTCTTGACCAGACCTTTGGCGGCCTCTATGGCTTTGGGGACCTCAGCAGGGGACGGAGGGACCAGCTCCACTCGGGCGTAGTACCAGAAGGTCGCTAGCCGGGGTTTGGAGTAGGTGACAGCGGCAGCGACAAGTGTGGGCACTTTAGCGACGAGATTCTGAACTTTCTGAGC…	CTCGGGCGTAGTACCAGAAGGTCGCTAGCCGGGGTTTGGAGTAGGTGACA	Q28852	0	ATP synthase subunit g, mitochondrial (ATPase subunit g)	ATP5L	Bos taurus (Bovine)	ATP synthesis coupled proton transport; hydrogen ion transmembrane transporter activity; mitochondrial proton-transporting ATP synthase complex, coupling factor F(o)		0.0128	0.0163511	0.8738	0.7234		-0.0522	-0.08121	-0.52931	-0.82599	-0.83542	-0.89716	-0.38159	-0.03709	0.18874	-0.04374	-0.10671	0.459972
	626	UnAn_27130|_114-173	ATTTCGAAGGTCATTTAGTTAAGCAGTGGAGAGGTGAAACACACATTCTAAGCTGATTAAGGCAACACTGTTGCTTGGGGGCAGAGGGGCCACAGGCCCCTGAAAACCAAGTTCATGTTGCAATGTGAAGACCTAAGCATGAGGTCTCAGGTATGATACAGGGATGGTTTTCATACTATGTTGGAAAATGTAAAATTAAAAATATTTTCAGTTTTTATAATAAATGCAAAAATTTGC	CATGTTGCAATGTGAAGACCTAAGCATGAGGTCTCAGGTATGATACAGGGATGGTTTTCA	0	0	0	0	0	0		0.1094	0.0732765	0.296	0.8169		2.46213	2.06292	2.17816	1.79753	1.8725	1.82269	2.49395	1.85299	2.13677	2.29204	2.1984	2.30826
	628	An_u_10582|Galectin-3 binding protein precursor (Lectin galactoside-binding soluble 3 binding protein) (Mac-2 binding protein) (Mac-2 BP) (MAC2BP) (Tumor-associated antigen 90K)_161-217	CGGGGCCGAAGGGTACCTGGATGAGTATTTTTTACTTCAGAGCCTGGAAAACTGGATCACAAACAACGCTGGCTCCCTGAGTTCAGAGAATCAGGCCGACTTGCTCCGTCTGGTCCGTTTCCCCATGATTCCTGCCGAGAAGCTGTATGACCTGGAGTCCACCTCACATCTCTACAAGACTCACAAGGATTTGTACCTTGAAAGTGTCTTGACAGCATATCAGTTCAATGTTCTTCTCTACAGTAATATGACCAAATTAAAGTTAGACAAGGAAAGTGATGATTACAAGCCCAGAATCTACACAGGGGAGACCTGGAGTGTTGCTATTGAC	ACCTCACATCTCTACAAGACTCACAAGGATTTGTACCTTGAAAGTGTCTTGACAGCA	Q08380	0	Galectin-3-binding protein (Lectin galactoside-binding soluble 3-binding protein) (Mac-2-binding protein) (Mac-2 BP) (MAC2BP) (Tumor-associated antigen 90K) (Basement membrane autoantigen p105)	LGALS3BP (M2BP)	Homo sapiens (Human)	cell adhesion; cellular defense response; extracellular space; membrane; nucleus; protein binding; proteinaceous extracellular matrix; scavenger receptor activity; signal transduction		0.0131	0.0165991	0.2516	0.2753		0.679051	0.409324	0.848813	1.17981	1.49746	0.596275	0.721809	0.210747	0.485083	0.69872	-0.34103	0.171662
	629	UnAn_27601|_88-138	GGGACGATCATGACTTTTCTCGGTCAAGATGGAGGCCACAGCAGCAGAGCTGCTGGAAGAGAGAGACACAGCTGTGGCTTTCCTCGGAGTATGACCCCACTCTAATGGGCCGGCGCGTACACCGAACCTAAACCCCAGAGGCATGCCTGTGACGCAGCACTCCATGAGCCCCATTCGTCACTTTCAGAAGATGTTTGTGTGAAAAAGAAAGTCAGGGTTTGAGCATTTAGATGGATTTATATTTGTCCACTGGATACAAGCCAGATATCTTTTTTTTAATCTAGAAAAACAACAGAGAAACAGCAGATCTGCTGCGTATCAGATTGGCCATACTCTATCTTTAGCAAACAGTACCTGAACTCTTCCTAACTTTTAATAAGCTACTTATCAGGCTTTGTT…	AGTATGACCCCACTCTAATGGGCCGGCGCGTACACCGAACCTAAACCCCAG	0	0	0	0	0	0		0.3843	0.174283	0.1692	0.3554		-0.05252	0.02263	0.805797	0.288395	-0.19916	-0.28309	0.395722	-0.84115	-0.39373	0.141454	-0.23587	-0.07812
	631	An_u_3851|Activator 1 36 kDa subunit (Replication factor C 36 kDa subunit) (A1 36 kDa subunit) (RF-C 36 kDa subunit) (RFC36) (Replication factor C subunit 5)_457-508	GAGTTCGGGCACGATGATCAGTTAGCCGACATAGAACACCGGCTGGCGGCAGGAACCAACGAAAAGATCCAGCTGAGCTCTATGGTTGCAGCTTTCCAGGCTGTGAGAGACATGGTGGTCAGCGAAGCTTCATGAAGAGTTCATTTGTGCTCTGTGGCGCAAAACCTGCGTCCCACATTGAATATTCTGACTTTAAATCACAACTCTGCAACATATTGACCAAAAGCTTTTATCTGACCAGGTCGTCATTGTGAGACATTATGCAACTGAGAGCGTTCAGTCATCACCTCTTCTTTCACGGTAGAATCACTTGCAGGAATAAAACGGTTATCTTTTAGGCCTCTGTTGGATGATTGGCCACCACTTCTACTCCGGTGCAGCGCTGGACGTCCTAAAAAA…	ATTTGTAGCTCGGGCACCACGATCAAAAGCCGCTCCGTTTGATTATCGATCC	P40937	0	Replication factor C subunit 5 (Activator 1 subunit 5) (Replication factor C 36 kDa subunit) (RF-C 36 kDa subunit) (RFC36) (Activator 1 36 kDa subunit) (A1 36 kDa subunit)	RFC5	Homo sapiens (Human)	ATP binding; DNA clamp loader activity; DNA replication; DNA replication factor C complex; enzyme binding; nucleoplasm; nucleotide-excision repair, DNA gap filling		0.521	0.214453	0.2039	0.6177		1.52369	1.51804	1.32952	1.56117	1.06608	1.34217	1.35838	1.54693	1.2294	1.45561	1.21936	0.958048
	632	An_u_3904|Adenylate cyclase, type VII (EC 4.6.1.1) (ATP pyrophosphate-lyase 7) (Adenylyl cyclase 7)_582-640	GGGATTCCGGCCGAAGCTTGGGATGCCTCCGGCTGCTTAACGAGATCACTGCCGATTTTGACGAGCTGCTCTCCAAACCAAAGTTCAGTGGTGTGGAGAAGATCAAGACAATTGGCAGCACCTACATGGCAGCCGCGGGGCTCAGTGGGGCGCCTGGGCAGGAAAACCATCAGGACAGAGAGAAGCAGCAGGCCCAGATAGGCATCATGGTGGAGTTTGCCATCGCTATGATGGGCAAGTTGGATGGTATCAACAGACATTCCTTCAACAGCTTCAGGCTTCGAGTGGGAATTAATCATGGCCCAGTGATAGCTGGAGTGATCGGGGCAAGGAAACCACAGTATGACATCTGGGGCAACACGGTGAACGTAGCCAGCAGGATGGAGAGTACTGGAGAAA…	TACAGACTCATGCACACAAGGAAAAGAGTTTAGAGACTCGGGCACATCACACGTGTCCG	Q29450	P51828	Adenylate cyclase type 7 (EC 4.6.1.1) (Adenylate cyclase type VII) (ATP pyrophosphate-lyase 7) (Adenylyl cyclase 7)	ADCY7	Bos taurus (Bovine)	adenylate cyclase activity; cAMP biosynthetic process; integral to membrane; intracellular signaling cascade; magnesium ion binding		0.1702	0.0993264	0.3155	0.3542		1.03842	1.13035	0.854404	0.78076	0.704468	0.735896	1.03221	1.08482	0.645694	0.627745	0.921029	0.938584
	633	An_u_6969|COP9 signalosome complex subunit 8 (Signalosome subunit 8)_495-544	TCACATGCGTAGGACGTTTTGATAGTTACTGGAGCAGTGTGAAGCCCAGGAGCTGGAGGCTCCAGGGGGCATCGCTACGCCGCAGGTCTACGCTCAGATGCTGGCTCTGTATCTGCTCAATAATGACATGAATAATGCCAGGTATCTATGGAAGAGAATCCCCCAAGCAATAAAATCTGCCAACCCTGAGCTGACAGCCATCTGGGCCGTGGGTCAGCGCATTTGGCAAAGAGACTTCCCGGGGATCTACACGGCCATCGCAGCCCACCAGTGGGTCCGAGAACATCCTCCCGGTCATGGAGGCCCTCAGAGAGAGCACCACGCAGAGGGCCTACAGCCTGGTGGCTCAGGCCTACACCTCCATCTCACCTGAACACTTCACCACCTTCGTGGGTTACT…	GTGTCTCTGGTTCCTAACGAACAGCAGTTGGCCCGGCTCACCGACTACGT	Q7ZUZ0	Q99627	COP9 signalosome complex subunit 8 (Signalosome subunit 8)	cops8 (zgc:56319)	Danio rerio (Zebrafish) (Brachydanio rerio)	cytoplasm; signalosome		0.0697	0.0542615	0.4663	0.8312		2.30932	2.4272	2.02332	2.39268	2.42362	2.24223	2.18484	2.12758	2.10696	2.40534	2.57828	2.58115
	635	An_u_17272|Rap1 GTPase-GDP dissociation stimulator 1 (SMG P21 stimulatory GDP/GTP exchange protein) (SMG GDS protein) (Exchange factor smgGDS)_500-555	AAATTCGGATCTGAATGGTCACTGGTGTGAGATGCTGGACCTTGGTGTGGTTTCCACATTCCTGACATTGTTGGAGAAGCATGTAGATGAAGGGGACGTCTCTGTTCAGCATGCTGGGCTGAGCGCTCTAAGGAACCTGGCCATCCCTGCAACCAACAAAGTGAGGATGCTGGAGGATGGAGTCACTGAGAGGATAAAGACTCTGCTGCGCACAGACATGCCACCGGTTCAGTTCAAACTGCTGGGCACGCTACGCATGATGGTGGATGGGCAAGAGGGGGCAGCCTTAAAGCTGGGCAGAGATGCTGTTCTGCTGGCACGAATCATGGAGTGGTGTGGAGCCAAAGACCACGCAGGAGTCCGAGGAGAAGCTAGTCGCCTGTTGGCAGCCCTAATCCG…	GAAGCCCTGGTTGCCCTTGCGATAGCGTCTGCTATTGACATTGAGTCTATGAGGGA	Q04173	P52306	Rap1 GTPase-GDP dissociation stimulator 1 (SMG GDS protein) (SMG P21 stimulatory GDP/GTP exchange protein) (Exchange factor smgGDS)	RAP1GDS1	Bos taurus (Bovine)	GTPase activator activity; binding		0.0004	0.00146949	0.3107	0.326		0.01286	-0.04487	-0.24256	0.53757	0.557026	0.77807	0.23524	-0.03712	0.445362	-0.18876	0.188131	0.37885
	641	An_u_18358|Sodium/potassium-transporting ATPase alpha-3 chain (EC 3.6.3.9) (Sodium pump 3) (Na+/K+ ATPase 3) (Alpha(III))_87-138	GGAAATGGGCCGAGAGGCGCACTCTGTGTTCAGCAGGGCATGAGGAAAAGATTTTGATCTTCGGGCTCTTCGAAGAGACAGCCCTGGCTGCCTTCTTGTCCTACTGCCCTGGCATGGATGTGGCTCTCAGGATGTATCCTCTAAAGCCTAGCTGGTGGTTTTGTGCATTCCCCTATAGTTTTCTCATCTTTGTTTATGATGAAGTACGAAAACTTATCCTCCGCCGGAACCCTGGTGGTTGGGTGGAGAGGGAGACATACTATTGATCAGTGGAGCACCTTTGCTCAAGCCCCCTTTGCATCCTCTACTCATCTGTTCTCTCCTTCACTTCATCCTCGGCAAGACTCATCTCCAGATACTCCCCTGCCCCACTTTTGAAGACGAAAAAAACGCTTTCAA…	GCTGCCTTCTTGTCCTACTGCCCTGGCATGGATGTGGCTCTCAGGATGTATC	P24798	P13637	Sodium/potassium-transporting ATPase subunit alpha-3 (Sodium pump subunit alpha-3) (EC 3.6.3.9) (Na(+)/K(+) ATPase alpha-3 subunit) (Na(+)/K(+) ATPase alpha(III) subunit)	ATP1A3	Gallus gallus (Chicken)	ATP binding; ATP biosynthetic process; Golgi apparatus; endoplasmic reticulum; integral to membrane; magnesium ion binding; monovalent inorganic cation transmembrane transporter activity; plasma membrane; potassium ion binding; potassium ion transport; regulation of cellular pH; sodium ion binding; sodium ion transport; sodium:potassium-exchanging ATPase activity; sperm motility		0.1156	0.0758108	0.2286	0.8599		2.26954	2.06878	1.61528	2.50713	2.14212	2.327	2.52334	2.15333	2.03283	2.55488	2.47327	2.59575
	643	An_u_4481|Apolipoprotein C-I precursor (Apo-CI) (ApoC-I)_375-433	CGGAGTCGGGGCCGAGGTTTTTTTTCTCCTAAGAGACGGAAAGAGGCACAAAAAGCCAAGATGAGACTGTATCTTGCAGCTGCTGTTCTGTTGCTGGCTTTTGTCGCATACACAGAGGCTCAGGATGACTCAATCACAGACAAGTTCTCCAACTTTGGGGATCAGATCACAGAGTTTGGCAAGAATGTGGCTGAAAAGGCCAAGACCCACTTTGACACCATTAGCAACAGCGAGTTTGCAGCGAACACCAGGAACTGGTTCACTGAACAGATTGAGAAGCTCAAGACCAAGATAGATGAAATCTCCCAGTAAACTGGTGGTCCGGTCAACGACCTGACCCCCGGACCCAACGCCCACGCTGGCAGCTGACCCGCTTCAACACCATCTGAAGGCTGAAGT…	TTCAACACCATCTGAAGGCTGAAGTCACGTTGCTCAACAAAATGGCCAAAGCTAACCTC	P56595	P02654	Apolipoprotein C-I (Apo-CI) (ApoC-I)	APOC1	Canis familiaris (Dog)	lipoprotein metabolic process; very-low-density lipoprotein particle		0.0435	0.0388818	0.3667	0.6554		4.10179	3.09241	2.77919	2.39488	2.33956	2.28478	2.94623	2.73212	2.6172	3.06554	2.81766	3.33658
	647	UnAn_28313|_70-129	GCGGATCAACTTTTGAGCTGGAGTATGTTNGGAGGGCATTATAGATCCATGCTGTAATACTGCTTAAAACTGCAACTGTCCTGTAGATGAGTCTCCTACACCGAAACATATTTACTGCTATTTTGATGACACTGTTTTGATAATAAACACTTTATAATCCTTT	CTGCAACTGTCCTGTAGATGAGTCTCCTACACCGAAACATATTTACTGCTATTTTGATGA	0	0	0	0	0	0		0.4557	0.195784	0.0929	0.5443		0.288769	0.246238	-0.11344	-0.23328	0.252473	-0.41721	0.067826	0.615871	-0.25009	-0.06058	0.30202	0.435476
	648	AN_v_6850|Complement component C9 precursor_247-296	TCCTAGCAGGGGCTATAGAAGAGTATGTTGCTGAATACACATATGCAAGTGTAAGCCATGTCAAAATGGAGGTACTCTTGCCCTGATTGATGGAAAGTGCATTTGTATGTGTACTGGCCAATTCGAAGGCCTGGCCTGCCAGAACTACAGGGCAGATAAGGCTGCAAACCAAGCAGGCCAAAGGCCCACCGTGCTTCAGGAAGGCAACTGGTCCTGCTGGGGGCCCTAGTCCCCGTGCAGTGGAGGGAAACACAGTCGGACACGTCGCTGCAGAACCGATGGACTCAGTGAAACTGTCAAATGCAGAGGAGAGGCTACTAGTGAAGAATACTGTTGAAAAGCATGATTTGTTTCACAATATCCTTGTCTGTTCAAGTATGAACTTAACTAATAAAATCG…	GAAACACAGTCGGACACGTCGCTGCAGAACCGATGGACTCAGTGAAACTG	P79755	0	Complement component C9	c9	Fugu rubripes (Japanese pufferfish) (Takifugu rubripes)	complement activation, alternative pathway; complement activation, classical pathway; cytolysis; extracellular region; membrane attack complex		0.2922	0.145007	0.1191	0.016		1.47443	-0.082	-0.53194	-0.07228	-0.00588	-0.45974	0.0931	0.166494	0.235622	0.203934	0.059223	0.595319
	649	An_u_10036|F-actin capping protein alpha-1 subunit (CapZ alpha-1)_327-382	TGAAAGGAGGTCAGTGATGTGCAGCCCTACGACGGAGAGGGGGCTCTGAGAAGCTGGAGAGATGCCTGCGATACTGCCCTCAGTGCCTACGTTAAAGAGCACTACCCTACAGGAGTCTCTACGGTGTATGAGAAAACCGTTGATGGTCAGCAGACCATTATAGCCTGCATTGAGGGACATCAGTTTCAACCCAAAAACTTCTGGAACGGTCGCTGCAGGTCAGAGTGGAAGCTAACTCTTGGTCAGTCCACCGCTCATGTGGTCGGAGTTCTGAAAATCCAGGTGCATTATTATGAAGACGGGAATGTCCAGCTGGTCAGCCATAAGGAGGTCGAAGACTCGGTACCCATGACTAGTGAAAGCCAAACCGCGAAGGAATTTGTTGAAATAATTAAGAAT…	GGAGGTCGAAGACTCGGTACCCATGACTAGTGAAAGCCAAACCGCGAAGGAATTTG	P52907	0	F-actin-capping protein subunit alpha-1 (CapZ alpha-1)	CAPZA1	Homo sapiens (Human)	F-actin capping protein complex; actin binding; barbed-end actin filament capping; cell motion		0.0584	0.047714	0.608	0.5315		0.764007	1.217	1.77494	2.14705	2.10862	1.88371	1.46903	1.18909	1.94437	1.54481	1.14074	1.129
	653	UnAn_28317|_571-629	GTCAAACGATTAAAATTCTCATTCAAACTGTAACCACAATCNGGGTTTTATTTTTTTTTAAACGGCAGCACCACTGAAGCACAGGTTGTTGCTGTTACGACTAAATCCCACAAACCATCTTTATTTTTATTTCAATTTGATTGCTCATTCTCTTATCTCTTCCTGTTCGAGGTGCAGTTAGGACCTCTAGATATGATCCTGATTTATTTCACATAAATTACATGTGGAAATCATGCGAGTCCAAATATGACATATTGGAAAGGCTTTAAGAAAAGAGTTCACCTATGATGGCACCATTCTTTGCTCCAATCAGAAAGTCTAGGTTGTTTGATTATTATTATTATTATTATTCCTTTTTGAAATTCTCAGCATTTGTAGTTGTGGTGAACTTGACAACTG…	GGCGATGGGCCACGAGATCCAAAGGTCCTACAATGTTATAGTTGGGTTAGTGGGAAGTG	0	0	0	0	0	0		0.1381	0.0857959	0.1848	0.1463		0.641615	-0.3202	-0.68007	0.193487	0.063026	0.110983	0.385158	0.171197	0.819578	0.362133	-0.00117	0.643538
	654	An_u_15673|Potassium/sodium hyperpolarization-activated cyclic nucleotide-gated channel 2 (Brain cyclic nucleotide gated channel 2) (BCNG-2)_252-308	TGGTTCAGCAGATGTAGCCGAAGGAGACGACTCCTCTGCGGGGCGCAGAGGTGGACGATTCTGGAAGAAAGTTTGGAGGAAGATCAGCGGCAAGAGCGCACGGCGGAGACAAGATGAGTGCATGACCAACACTGAGCTGAGGAGCCTGGCCATGATGGCCAGCTACATGTTCTGAGCTGCACCCCCCGCCTCCCACTATGTACCCCGGATAATGTGATATGTATTGTTGGAGCTGAACTGGATGAAGATCATCAAGATCATGCAATCTTGCTGGCAAGATGAACGCTTAATCGTTATTTCAACGCTTTATTCTAATGATGCACTTAGATAAGGAACACATTTTGGTGGCAGATAAGGATACTTGTGATGATCACCAAATGGATTTATTTAATATTTATT…	TCAAGATCATGCAATCTTGCTGGCAAGATGAACGCTTAATCGTTATTTCAACGCTTT	0	0	Potassium/sodium hyperpolarization-activated cyclic nucleotide-gated channel 2 (Brain cyclic nucleotide-gated channel 2) (BCNG-2)	HCN2 (BCNG2)	Homo sapiens (Human)	cAMP binding; cell-cell signaling; muscle contraction; potassium ion binding; potassium ion transport; protein binding; sodium channel activity; sodium ion binding; sodium ion transport; voltage-gated potassium channel activity; voltage-gated potassium channel complex		0.2942	0.145585	0.0006	0.8448		1.39354	0.475442	0.569771	0.700919	0.416538	-0.23996	1.61754	0.648746	-0.02489	1.28025	0.790332	0.274984
	655	UnAn_28684|_140-199	AAAACTGAATGTTCACCGGATATGATGCACTNGCTTTGTCTAGGTCTAGCAGAGAAGCCCCAGCAAAATACATGGAAGTTTGGGATTGTGACAAAATGTGAAAAAACTTCAAGGGATGTTTTTGCAAGGCACTGTATATCCCTGAACTCCGCCTTGGAGGGTATTCTAATAGCGTAAAAGGTGAGCATCTGCTTTTGCACACTTGATCCTTATTTATCACATCCCAAGTGCAAACCGGTGCCTTTGTTTCTGTCTCCATCAGTGTTTGCTGTGGAAGTGAGTTTCTCCCTGTAAATATCCTCTCTGTAATTGTCTGAACAGCAGGATCTGTCCGTAACAGCGCAGGCAGTTTGAACTTTTTTTTAGACTTCCGGTATTTATCATTGACGAGTTTGCTGA…	CCCTGAACTCCGCCTTGGAGGGTATTCTAATAGCGTAAAAGGTGAGCATCTGCTTTTGCA	0	0	0	0	0	0		0.0383	0.0353831	0.4018	0.2736		1.69059	2.42817	1.9269	2.74533	2.3437	2.6086	1.84157	1.82222	1.97726	1.69463	1.84512	2.60985
	658	An_u_14650|Nuclear factor erythroid 2 related factor 2 (NF-E2 related factor 2) (NFE2-related factor 2) (Nuclear factor, erythroid derived 2, like 2) (HEBP1)_88-138	GGGGATCGGGCCGAGGTCCCTTGGTTACGTGATTCAGAGATGGAAGAGATGGACCAGAACCCTGGCAGTGCAGAGTCCCACTACTCTGACATGTTCTCGTTGAATTTCGAACTTGATCACCTCACGGCGTCAGAGCCGCAGTCGGAACTGACGGGGCAGCCCCAGCAGCAGGAAAAGAAACCTGAACACGGCGCGGCGAGCCTGGCAGAGGAGAGCGGCCAAGACGACGCTCCTTTCACCAAAGACAAACCCAAGAGACGCTCCAACGGGCGTCTCACCCGAGACGAGCAGAGGGCCAAGGCCCTCGACATACCCTTCACCGTCGACATGATCATCAACCTGCCCGTTGACGACTTCAACGAGCTGATGTCCAAGCACCAACTGAATGAAGCCCAGCTG…	GACATGTTCTCGTTGAATTTCGAACTTGATCACCTCACGGCGTCAGAGCCG	Q16236	0	Nuclear factor erythroid 2-related factor 2 (NF-E2-related factor 2) (NFE2-related factor 2) (Nuclear factor, erythroid derived 2, like 2) (HEBP1)	NFE2L2 (NRF2)	Homo sapiens (Human)	cytoplasm; nucleus; protein dimerization activity; regulation of transcription, DNA-dependent; sequence-specific DNA binding; transcription factor activity; transcription from RNA polymerase II promoter		0.002	0.00452722	0.0806	0.9301		0.293391	0.656104	0.676203	1.07761	1.30089	1.26562	0.417623	0.517202	1.07736	0.134321	0.282295	0.637131
	659	An_u_18392|Sorcin (22 kDa protein) (CP-22) (V19)_535-590	AGAATCGGCACGAGGATCTTTGCGCTCCAGACAAATGGCCTATCCAGGATACGGTGCCCCAGCCGGAGGATTCCCAGGAATGCCCCCTCAGCAACAAGATCCCCTGTATGGATACTTTTCACAAGTGGCTGGCCAGGACGGACAGATCTCTGCAGACGAGCTGCAGCGCTGCCTCACGCAGTCCGGCATCTCTGGATCCTACCAACCTTTCAGCCTGGAGACATGCAGACTGATGATCAACATGCTGGATAGAGACATGTCTGGGACGATGGGCTTTAACGAGTTCAAGGATCTGTGCCAGGCCCTGAACGGCTGGAAGGCCACCTTCTCATCCTTTGACCGGGACCACAGCGGGACAGTGGAGGGCCATGAACTGCAGCAGGCCATCAATACAATGGG…	GGCCCACAGTGGAAGTGCCACGTTTCAGTATGATGACTTCATCCAGGTCACTATGA	P05044	P30626	Sorcin (22 kDa protein) (CP-22) (V19)	SRI	Cricetulus griseus (Chinese hamster)	calcium ion binding; cytoplasm		0.8223	0.292103	0.1273	0.6043		1.69595	2.01433	2.23954	1.77443	1.98581	2.01512	1.64401	2.3545	1.73084	1.76939	1.96463	1.65667
	660	An_u_15415|Phosphatidylinositol-4-phosphate 5-kinase type II beta (EC 2.7.1.68)_435-492	GTAAAGTATACCAGCAGTACTTTATTGGAGAGCTAACACGGGATGTTGAGTTCTTGGCCACCCTGAAGATCATGGACTACAGCCTGCTGGTGGGCATCCACGACGTGGAGCGGGCCGAGCAGGAGGAGATGGACGTAGAAGGCGCCGGGGAGGACGAGGAGTTCGAGAACGACGAAATGGGACGAGGCGTGCTGACCGGTTCCTTCGGCACGCCGCCGGACAGCCCGGGAAACCCTCTCAACTGCGGCGGGTTCTTCGGGCCCGGGGAGTTCGACCCCTCTGTGGACGTTTACGCAATCAGGAGCCACGACAGTGCTGTGAGAAAGGAGGTTTACTTCATGGCCATCATCGACATCCTCACGCACTACGACGCTAAGAAAAAAGCTGCACACGCTGCCA…	ACGGTGAACCCGGAGCAGTACTCCAAACGGTTCTACGAGTTCATGTCCAACATCTTGT	Q80XI4	0	Phosphatidylinositol-5-phosphate 4-kinase type-2 beta (EC 2.7.1.149) (Phosphatidylinositol-5-phosphate 4-kinase type II beta) (1-phosphatidylinositol-5-phosphate 4-kinase 2-beta) (PtdIns(5)P-4-kinase isoform 2-beta) (PIP4KII-beta) (Diphosphoinositide kinase 2-beta)	Pip4k2b (Pip5k2b)	Mus musculus (Mouse)	1-phosphatidylinositol-5-phosphate 4-kinase activity; ATP binding; endoplasmic reticulum membrane; phosphatidylinositol metabolic process; plasma membrane; protein binding		0.327	0.156057	0.5149	0.1356		1.62991	1.55382	1.18251	1.27687	1.28651	1.3819	1.3214	1.72355	1.67348	1.29923	1.42192	1.80905
	661	UnAn_28289|_129-186	TCCATAACAAATTAGCTTTCACACCATTTCTTATCCTGCTACATGTGCAGATGTATCTGTAATTTTATATGGGACTCAACATTAAGAAATGAAACAAAAATGATGGAAGCGCTGTCTCCACTATGAAGCATGTATGTTGCTTATGATCCACCCCTCTGTGTATTGGGATAAAGAGTTACAAATCTG	CATGTATGTTGCTTATGATCCACCCCTCTGTGTATTGGGATAAAGAGTTACAAATCTG	0	0	0	0	0	0		0.7998	0.286838	0.0758	0.3742		-0.37554	-0.31363	0.467499	0.139379	-0.48442	0.277009	0.220532	-0.21105	0.256147	0.07086	0.239929	0.055609
	662	UnAn_29883|_196-255	CTCACATTAATGTCCTCTGCTGATTGTTAAAAGGAGAGGGAAGAAGTACAGAGATTATCTGAGATGCACAGTGATAAAACATGACAAGGATCTTTACCAGAATATGGCCAGTATTCTCTGTTTGTGTGTGTGTAAGCATAGCCTCCGATGGCACTTAAAGTCTCTCTCTATTCCTTTCAGAAAAGCAGGGTCAGAGGGATCAGAAAGGTTTTCTGTCTCTAACAATATCTGTAACTGACTGTACTAATATTCTGTGCTATTTAAGAAAATAAAGTGTTACTGTACCTT	GGGATCAGAAAGGTTTTCTGTCTCTAACAATATCTGTAACTGACTGTACTAATATTCTGT	0	0	0	0	0	0		0.0545	0.0455235	0.1931	0.1892		1.24772	0.595587	0.674753	0.410848	0.562518	0.733804	0.985829	0.877335	1.01083	0.927831	0.722409	1.29803
	663	UnAn_23380|_84-135	TTTTCAACGCTTAGGGTGAATTGAGCTTGTTTACCAGTGCCAGATTCATATATGAGGGGGATCCCTTAAGCATGATCTACTGAGGCGGAGTACAAACTTGCATGTATGCGCACACCATTAGGGTCTGACCACTGCTAGGGAGGAGGAGGGGCGTTGGAAACCTGTGAATGTAACCCTGCTTAGTGCTTTTCCTGAACTACCGTCGGTGTGCTCATGCGTCTGGTTTCAGCCGATGAAGCTGACCCTAAACCAGAGAAGAGCACTGCTGCTGTCTAACCTGATATTAGAAACAGTGTTGTCTTGCCGTTTTGGGTTAGTGATGCAGAGCATCCTGTGTTGCCTAGTACTGGACTGCTGTGGGAGGATATTACAACTCCCTGTGTATCTAATGTAAAACAG…	GGCGGAGTACAAACTTGCATGTATGCGCACACCATTAGGGTCTGACCACTGC	0	0	0	0	0	0		0.3002	0.147484	0.8061	0.6122		1.56865	1.31358	1.31624	1.1511	1.48274	1.57282	1.68886	1.38996	1.76337	1.58877	1.75552	1.66796
	665	UnAn_29794|_595-654	TGGGCAAAAGGCAGTTTCCAATGGATGATTTAANTTTAGGAAGCGAAAAAAGCTTTCCAAATCAATCTGGCCTTTTGTGAAAAAACCAATTGCCTCCTAAATCTAATAACTCTAAGTCTAAAAACTAGTTATGCCACCCTTGGCAACAAGAGCTACCATCTAGCGTTTGTGATAACTGATACTGAGGGTTTTTTTTTACATCTTTGTGAGGAAGCATTGGCCCACTCTTCTTTACCTAGCAAGACATCCATGGAGGCATTTTTCTCTCTCTTATTGTTGAATGCCAAACACTGACCTCAGCTGTGGAAAGTAAGGGTCTTGCTATACAGGATTCTTTGAGACCTGGATGCGTTGTGACGTGCTAATGCAGTAACTTTGGTAGGTCCAGTTTTCCTCAGA…	GACTCTGGCGGATTTAGTAATAATTGGTGCTCAGTGCGCCTCGTAAAATTGAAGGGGTCA	0	0	0	0	0	0		0.2359	0.124723	0.4869	0.6999		-1.04763	-0.91771	-0.50182	-0.79916	-0.87194	-0.49009	-0.64451	-0.61629	-0.56202	-1.05127	-0.82086	-1.1681
	666	An_u_12274|Hypothetical UPF0327 protein_223-274	CTCCATCCTCTTCCCAAAATTGAGCAAATAAGACTGCATTTTGAACCTTTAGCCAGGGGCGAGCTAAGTCAGAATGTCTGAGAAGGAGCTCGGGAAAAAGTGGGACCGCTGCCTGGCAGACGGTGTCACTAAACTGGGTACCGGCCTGGGGTTAGGAATTGTGTTTTCTGTCCTGTTCTTCAAAAGACGGACGTGGCCCATCACATTATTCTCAGGAGCTGGACTTGGCATGGCGTACGCCAACTGTCAGAATGACCTGAGGTCGCACTATCTGCTGCACAGAAGCGAAATGGAGCAGTAACTACAACCCATCATGTTGCTTTTTAAATCTTATTTTTGCAATGATTTGTTCAGGCTGTTGCGGTGTCACAAAGTTTGCACCACGCTACAGTGAGATTT…	ACTTGGCATGGCGTACGCCAACTGTCAGAATGACCTGAGGTCGCACTATCTG	Q7TNS2	0	UPF0327 protein C1orf151 homolog	0	Mus musculus (Mouse)	integral to membrane		2.4e-05	0.000252673	0.9201	0.7609		-0.02935	-0.40274	-0.42105	-1.21076	-1.49938	-1.02313	-0.59977	-0.16076	-0.2165	0.043696	0.136966	0.08336
	669	An_u_10948|GTPase, IMAP family member 4 (Immunity-associated protein 4) (Immunity-associated nucleotide 1 protein)_111-166	GAAAATTCGGCCGAGGTCTCGTGTCGAATTCGGCACGAGGAAGAACAGACTATCGAGCAGTTTATCACAGAGAGTTCAGCCCTGGAAGAGTTTGTCATGGCTTTCTTCAACAGGTATCACGTCTTCAACAACGAAGTGCAAAATGAGGAACAAGTCCGCCAGATGCTAGAGAAAATAGATGGTATGATTCAGGAGAACGGTGGTAGACACTACACCAAAAAGCTTTTAAAGAGAGCAAAAAGAGCCTCGAAGAAGAGGGAACGGAGAACGTTGAAGGCGCTGAAGAAAGAGGAGGTGCAGAGAAGGAACACGTTGGAGACGGAGCTGGATCAGGAGATGAAGGCAATGGGCCGAACGAAGAAAGCCGACAAATGCAGAGTGCAGTGAGAAACTGGACCG…	CAGGTATCACGTCTTCAACAACGAAGTGCAAAATGAGGAACAAGTCCGCCAGATGC	Q8K3K9	0	GTPase IMAP family member 4 (Immunity-associated protein 4) (Immunity-associated nucleotide 1 protein)	Gimap4 (Ian1) (Imap4)	Rattus norvegicus (Rat)	GTP binding		0.0228	0.0243969	0.0915	0.8329		0.450736	0.784693	0.277301	-0.71831	-0.00766	-0.06891	0.080174	1.1592	0.441529	0.496092	0.696567	0.444851
	670	UnAn_23259|_15-65	TTCGGGGGGCCGTCGTGGGATCGTTGTGACCTGTGGCTGATGCTAAGCCCTGCCCCTGAAAGAGTGGAGACACCTTTAAATGTTTGTGAGCGTTAATCAAATTATTATTCACAATGAAAAACCTGTTGTACGCATGTTGTTTGGCTGAATAAAGAAGTGAATAATGC	GTGGGATCGTTGTGACCTGTGGCTGATGCTAAGCCCTGCCCCTGAAAGAGT	0	0	0	0	0	0		0.6852	0.258132	0.4388	0.4799		0.329532	0.689242	-0.25632	-0.25777	0.047729	0.231372	-0.02906	0.168118	0.166452	-0.04477	0.07114	-0.02334
	673	An_u_10964|GTP-binding protein RAD (RAS associated with diabetes) (RAD1)_266-325	AAATTTGGGATCTGGATGTCCGGCAGCGAGACGGACTCCCAGGTGTACAGGTGGTCCTCCTCGGGGAGCAGGGGGTCGGCAAGTCCAGCCTGGCGCGCGTCTTTGGAGGGCTTGAGGATGCCGGTCACGACTGCGATGAAGCAGGAAACACCTATGACAGATCTATTGTTGTGGACGAAGAGGAGGCTTCTATTTTGCTCTATGACATCTGGGAGCAGGATAACAGTCAGTGGCTTAAAGAGCAGTGCATGAGGATGGGAGACGCCTACATCATCGTGTACTCAGTGACAGACAAGTCGAGCTTCGAGAAGGCATCAGAGCTCCGCATCCAGCTGCGCCGGGCCAGGCAGTCAGAGAACATTCCCATAATCCTTGTTGGCAACAAAAGTGACCTGGTGC…	CTACATCATCGTGTACTCAGTGACAGACAAGTCGAGCTTCGAGAAGGCATCAGAGCTCCG	P55042	0	GTP-binding protein RAD (Ras associated with diabetes) (RAD1)	RRAD (RAD)	Homo sapiens (Human)	GTP binding; GTPase activity; calmodulin binding; small GTPase mediated signal transduction		0.0012	0.00323439	0.9016	0.4717		-0.71239	-0.40183	-0.31664	-0.25148	-0.60203	-0.72887	-0.54183	-0.72133	-0.81192	-1.20027	-1.09824	-1.11558
	681	AN_v_18923|Transcription factor BTF3 (RNA polymerase B transcription factor 3)_506-558	TCCCGGACTCTCGCTTCATCTTGCTCCCCGCATGTGTCTGCTGTTAGTTTACAGATGAAAGAAGCTATTATGAATCAAGAAAAACTCGCTAAACTACAAGCGCAAGTCCGCATCGGCGGAAAGGGAAGCGCTCGCAGAAAGAAGAAGGTAGTGCACAGAACGGCAACCGCCGACGACATGAAGCTCCAGTTCTCCCTAAAGAAGCTCGGCGTCAACAACATCTCCGGCATCGAAGAGGTGAACATGTTCACAAACCAGGGCACGGTCATCCACTTCAACAACCCCAAAGTGCAGGCGTCCCTCGCCGCCAACACCTTCACCATCACGGGCCACGCCGAGACCAAGCAGCTGACCGAGATGCTGCCCGGCATCCTCAACCAGCTGGGAGCCGACAGCCTG…	AGAATTTCGACGAAGCGTCCAAGGATGAGGCCAATTAGAGGAAACGGGACACG	P20290	0	Transcription factor BTF3 (RNA polymerase B transcription factor 3)	BTF3 (NACB) (OK/SW-cl.8)	Homo sapiens (Human)	RNA polymerase II transcription factor activity; nucleus; protein binding; regulation of transcription, DNA-dependent; transcription from RNA polymerase II promoter		0.9931	0.331459	0.5676	0.1619		4.41486	4.90285	4.93341	4.92367	4.61822	4.88455	4.62365	5.08978	4.63335	5.21394	4.87939	4.144
	683	UnAn_23298|_421-470	ATATCTTGAACTACAACTGAATGTCCCTGTGGTTTAATGGTGAGAAACATCTTAATTTGACATTTAACATGGATTAGAAACTCCTCGTTTCTATCAGTGGTGGATTATGTCCCTTTTGTTAAAGGGTGTAAACAAGCGTTGATTGAAGCAGCTTCTCCTCAGCGCCTCTGACGGTGCTTTGTTCTCCTGCAGGGACTCTGGTCTCACAGACGTTCAAGCAGCACAACATCGGAGGGATGGACTGACCGCCGCCTGGGCTGAATGTGTGCAGGAGCCCCGATAAACTCATACAGAGAGACACGAGCCGTCACGTTGTGTACAGAGTGTGAATGAGAAGCTTCTCAGTGGAGCAGACGGTTTCCAGATCTGGGATCAGCCTCACAGGAAACCTCGTGAACT…	GAAGCAATGAGGTCGTCCAGCATTGATCCACTCGTCCGTCTGTCTCCGTA	0	0	0	0	0	0		0.0577	0.0471913	0.828	0.402		0.094272	-0.32133	-0.56915	-0.54324	-0.55899	-0.31887	-0.29973	0.324214	0.061569	-0.12532	0.157094	0.332816
	686	An_u_18513|Stromal cell-derived factor 2 precursor (SDF-2)_188-239	GGGATTCGGCCGAGGCTTCTGTCGGTGACAGCTCGATCTTGTGGTGTTGTCGGAATGGGCGCATCAAACTGTCGTCATTTTCTACGCTTTTTGTTAAAAACTGTCCTAGTATTCTGCTGCACATGCGGGCTCTCTGTTGGGTCGGAGCTGAGCATTGTCACATGCGGATCGGTCATTAAACTTTTGAATGTAAAGCACAACGTCAGACTGCACTCTCACGATGTTCGCTACGGGTCCGGCAGCGGGCAGCAGTCCGTAACAGGCGTCACTGCTGTGGAGGACAGCAACAGCTACTGGAGCATCCGTGGGACGAGCGACGCTTCGTGCGCTCGGGGGACAGCAGTGAAGTGCGGGCAGGCGATTCGCCTGACTCAAGTGAACACGGGCCGCAACCTGCAC…	ATGTAAAGCACAACGTCAGACTGCACTCTCACGATGTTCGCTACGGGTCCGG	Q99470	0	Stromal cell-derived factor 2 (SDF-2)	SDF2	Homo sapiens (Human)	dolichyl-phosphate-mannose-protein mannosyltransferase activity; extracellular space; membrane; protein amino acid glycosylation		0.4342	0.190079	0.0744	0.9516		1.16379	1.34112	1.24953	1.31095	1.52571	1.24385	1.44014	1.80535	1.25899	1.50196	1.67208	1.24632
	687	UnAn_29537|_101-152	TAAACGGAATTAAAATATATATTTAAATATATAAATAATTTTGTGAAATTCCAACATTTGGATGCTGCTAGATGAACAGATCGCTGGTTTGTACGCTTTTAAAAATGTCTCTCCTTGTTACCCGTCTCCTCCCTGGTGTGGGATGTCGGACGCTTTTGATTGTCTGTTTTCCTTGTTTTTTTTATTATTATTATTTTATTTTTAATAAATGTAGTTGTAAAATTC	AAAAATGTCTCTCCTTGTTACCCGTCTCCTCCCTGGTGTGGGATGTCGGACG	0	0	0	0	0	0		0.4602	0.197081	0.6614	0.6269		-0.68982	-1.01533	-1.04501	-0.66456	-0.70889	-0.68478	-1.0147	-0.89343	-0.66269	-0.86593	-0.79417	-0.50129
	689	An_u_10178|F-box only protein 40_72-130	GTGGGGATCGGGCACGAGCAGAGACGGTGGGAAAGCCGGAGTCCTGGAAGTGCTGCTCGAGATCTCAATGGCCTGAGCAGCTTGCCTCTTGAAATCCTTCAGCATATTGCCGGTTACCTTGACAGTTTCACACTATCTCAGCTATCCCAGGTTTCCCGTCTCATGAGAGGAGTTTGTGGCACGCTGTTGCAGGAAAGAGGAATGGTCTCTTTGGAGTGGAGGAAAAAGACGTACTCACACGGTGGAAGTTCGTGGAAAAGTCGGAAAAAAATCTGGAGGTTCAGCTCTCTGTTTTCTCCAGTGGACCGCTGGAGCTTCAGTGACGCTCCTTCCATGTCGGAGCACCTGAAGACCTGCTCCTTCTACCAGAGAGAGGAGCACAGGGAGCCGGTGGCTCTG…	CCTGAGCAGCTTGCCTCTTGAAATCCTTCAGCATATTGCCGGTTACCTTGACAGTTTCA	P62932	0	F-box only protein 40	Fbxo40	Mus musculus (Mouse)	modification-dependent protein catabolic process; zinc ion binding		0.078	0.058293	0.0633	0.0798		-0.10458	-0.75611	-0.34847	-0.57901	-0.53362	-0.18571	-0.0656	-0.71212	-0.79921	-0.66477	-0.73108	-0.98836
	690	UnAn_23300|_13-72	AATATTTTCCCTTTTTAGATCAGGGTGAACTTCTCAGTTCAAGCATGTCCACACAAAGGCAAGCCAACGATGGCCGTTTCTTTAAAAACGTAGTTCTAATCATGTTTTATGTTACCTTCTTTGGGGTTTAATTGCATCCTGGATGTACAGGAAAAGCAAAATGTATTAAAACCTGTTAGCCAAC	TTTTAGATCAGGGTGAACTTCTCAGTTCAAGCATGTCCACACAAAGGCAAGCCAACGATG	0	0	0	0	0	0		0.3753	0.17174	0.5162	0.9984		0.031037	0.030323	0.18521	0.105718	-0.10408	0.132012	0.199863	0.209913	0.373409	0.318767	0.210663	0.343783
	691	An_u_13702|Myosin light polypeptide 6 (Myosin light chain alkali 3) (Myosin light chain 3) (MLC-3) (LC17)_17-76	ATCCTCAATCCAAGGACCCCTCGGCTCGCTAAGCATGTCTGACTTCTCGGAAGATCCATCCTCGAATTTAAAGAGTCGTTCCTGCTGTTCGACAGGACAGGAGATGGGAAGATAAGCTACAGTCAGTGTGGGGACGTGATGAGGGCCCTGGGACAGAACCCTGTCAACGCTGAGGTGCTGAAAGTGCTGGGCAACCCCAAGTCTGAGGAAATGAACACCAAGATGCTCGACTTTGAGCAGTTCCTGCCCATGTTCCAGGCCATCGCCAAAAACAAAGATCAGGGGTCCATGGAGGATTTTGTGGAAGGACTCCGTGTCTTTGACAAGGAGGGCAACGGCACAGTAATGGGAGCAGAACTACGCCATGTGCTCACCACGTTAGGTGAGAAAATGTCAGAA…	CCCCTCGGCTCGCTAAGCATGTCTGACTTCTCGGAAGATCCATCCTCGAATTTAAAGAGT	P60661	0	Myosin light polypeptide 6 (Myosin light chain alkali 3) (Myosin light chain 3) (MLC-3) (LC17)	MYL6	Bos taurus (Bovine)	actin-dependent ATPase activity; calcium ion binding; motor activity; structural constituent of muscle; unconventional myosin complex		0.1909	0.108461	0.004	0.5694		3.26502	3.72992	3.66177	2.93172	3.31823	3.46534	3.15078	4.1061	3.48775	3.42662	3.81706	3.44023
	693	An_u_12299|Ig mu chain C region membrane-bound form_147-201	CCCAATGGGAACGCTTTTGTACAGTGCTTCACGTCTGCTCACACTGCCGATCAGTCAATTAGGTGAAGGTTCAGCGCTTACGTGTGTATTTACGGGAAGAGGAGAACGTAACACTGATGTCCAGCGGAATTCAACTACATCCTATAAGGAGTGTCGTGTTGCCGATTGCGAAACACCAGATGTGACGATAAGCATCATAGCCCCCGAAAGCAAGGACCTCTTTGTCAACAAAAAGGGAACTGTAACATGTCAAGTCACCGTCATTAGGGGAACACTTGAAAAGCTTAGCTGGGAGGACGAGAACGGAAAGGACCTGGTAGTTGAACCACTGGGTGGTCAAAAGATCAGCAGTACAGGAAGTTACGCTTGATATCACCTTTGATGAATGGATCCAAGGAG…	AGGAGTGTCGTGTTGCCGATTGCGAAACACCAGATGTGACGATAAGCATCATAGC	P23735	0	Ig mu chain C region membrane-bound form	0	Ictalurus punctatus (Channel catfish)	antigen binding; integral to membrane; plasma membrane		0.313	0.151777	0.8529	0.1529		3.66198	3.90277	4.88361	3.67104	3.97852	4.1957	4.22971	3.87416	3.39053	3.68785	3.71079	3.36252
	695	UnAn_23033|_220-276	TTTCTATAGGCATGTTGCATAATTGATAATGTGAAAGCTCTGGTAAGATGCTTGTCATATCACCTTTTTACCCGACCTGTTTTTGCACATGTGGCCACTGGAGGTCACTTACTCACAAGGAATGATTTTTTTCTGCCAGTGCAAAGCTTCGTGTGAAATATCCGTTTAATACCTCATGTTTTAACTACATACTCATAACAGACAGTATTTTAACTTAAATGAAACTCACCGGGTTCTACCTCATAGCCGAGAACCTATCCAGCACAGACGTGTTCACCGTTTCAAATCCGTTTTTAGCTTTCGTGTACAGTTTTATCTTCTTGCCAAACGCTGTAACACTTCTTATTTTTACACAAAGCCTTGATACTTGGGTGGGAAATGTTCCTTGCTGATTGTATG…	TGAAACTCACCGGGTTCTACCTCATAGCCGAGAACCTATCCAGCACAGACGTGTTCA	0	0	0	0	0	0		0.5129	0.212009	0.27	0.0682		-0.06612	-0.15113	0.192632	0.158193	-0.21661	-0.26163	-0.81621	0.171701	-0.17668	-0.32208	0.029996	0.144197
	696	An_u_10398|FK506 binding protein 12-rapamycin associated protein 1 [Mus musculus]_391-450	NGGANCGGGCGAGGGAGTAACACCANAGAAAACAGGGACCACGGTACCGAATCCATTCACTCCTTCATTGGAGACGGGCTGGTGCCAGCCGAGGCGCTCAACAAGAAAGCTAGTCAGGATTATCAACCAGCAGTGCGGGCACCAAGCTCACAGGTCGAGACTTCTCTCACGGATGAGACGCTGGGACGTGCCGACACAGGTGGAGCTGCTCATCCAAGCAGGCCACGGTCCCATGAAAACTGTGCCAGTGCTACATTGGCATGGTGTCCATNGGGGGTGAAGAGACGTCTCGTTCAGCCAAGGGCATGCGGTCCAATTTCGGTTTGAGCAAACCAGGAAGGAACACATAACAGCAAATCATTTCCCTCCGGCCTGGAACACACATGTCCTGAAGCCCAC…	GAAGCCCACGGGAGCCAGGAGCTTATATTTGTTACTTCTTACAAGCCGACATGCCGTTGT	Q2KHT0	0	FK506 binding protein 12-rapamycin associated protein 1	Frap1 (RP23-423L9.1-001)	Mus musculus (Mouse)	germ cell development; negative regulation of cell size; negative regulation of macroautophagy; peptidyl-threonine phosphorylation; positive regulation of actin filament polymerization; positive regulation of lamellipodium assembly; positive regulation of peptidyl-tyrosine phosphorylation; positive regulation of stress fiber formation; protein binding; protein serine/threonine kinase activity; re…		0.0121	0.015765	0.561	0.8803		0.326751	0.201583	0.167009	-0.28879	-0.74389	-0.39705	0.051387	0.124398	-0.21595	0.179949	0.229737	-0.08984
	697	UnAn_29740|_207-265	GGTAGCATATGCACTCNTTATATGTGCTTGTTTAGCATAAAATTGTCAATGTCAAATGTTCTAAATGGGGAAATGTTTGAAATCGAGGGTGGGACGGAGATAAATCTACAAACAAGTGTTTTATATACAGTATCACTGTTAGGGTAACAACTATTTTGTATGCCATCATTGGATGTCTGATAGGCTGGGGGGGGGGAAATAACGCTATCGTTGGTGGTCCGACAGAACCCGCGTTTTATGTCCTATCAATGGTAGCTAGGTCGACAAGCGGCTGTAGTCCTGCTGTGTTTATTTTGGAGACAAGATTCTGACACGGCTGAACAAAATAAAAAGCATTTTATTTCATCCN	ATCGTTGGTGGTCCGACAGAACCCGCGTTTTATGTCCTATCAATGGTAGCTAGGTCGAC	0	0	0	0	0	0		0.0217	0.0236227	0.0033	0.1411		3.84333	3.64288	4.43944	4.4204	4.32171	4.37388	3.77289	4.18517	4.47646	4.25601	4.22405	4.55192
	699	UnAn_23624|_85-144	TGATACGNTTTTTCATTCTACTCCACATTATGCTCTAATCTGTGTTGGTCTGTTGCATGAAATCCCAAATATAACACGTTGAAGTTTGTGGCTGCAGTGTAACTAAAGGTGGGTAGGAAGTAGTTGTTTTGCAAGGCACTGCCATTATGTATTTAAAATTATTGCTTGGCTGGGGTTTAATTTGATAGCCTAAAGTCAGTAACTCCCTCAGGGTGATGAAACAATAGAAAAAGTCATGAAATTATCCAAAGTGCAACACGTTTTTACAACAATAAAGTAGGCATTATAGCCACGTTTAATTGGCTTTTTAGTAATGTTTGTTAAGCAGCAATAATCGAGGCAGTTTTTCTGCAAGTTGGAAGCTGAAATTTTTTTTGAACCGGTAGTTTAGTAGCGAGA…	TTTGTGGCTGCAGTGTAACTAAAGGTGGGTAGGAAGTAGTTGTTTTGCAAGGCACTGCCA	Q8BKK4	0	0	0	Mus musculus (Mouse)	0		0.0694	0.0541624	0.9683	0.8499		0.507847	0.423932	0.247531	0.539171	0.579699	0.636251	0.608453	0.405658	0.599498	0.174196	0.31099	0.24841
	702	An_u_13154|Myeloid leukemia factor 1 (Myelodysplasia-myeloid leukemia factor 1) (Hematopoietic lineage switch 7)_282-331	GGGATTGGGGCCGAGGTGAGCCTCGGAGGGCGGACTTCTTTTAAAGAGGGGAAAAAAACAATTAGATTTTGTGTGCACCTTCAAAAGTCAGCGGAAATGTTCAACAGCATGCTGAGGGACTTCGACGAAGACCCTTTCTTTTCAGATCCATTTCATGCTCACCGGGAGCATATGAGGCAGATGATGCGCAGCTTCTCCGAACCCTTTGGAGCACCTTTAATGCCCAGCATCACCGATGGGAGAAACCGCGGACGTGAAGCAGCAGAATATCCAAGCTCATCCCCCACACTAAGAAACGAGCACCGGGATATGAGCCGCTCTTTGTTGCCTCTTGGCAGCGCTGGCAGCACGGAGCTGACGCAGAACCCCTTCAGCATGTTCGACAGCGTCATGACCAAC…	CCCCACACTAAGAAACGAGCACCGGGATATGAGCCGCTCTTTGTTGCCTC	Q9QWV4	0	Myeloid leukemia factor 1 (Myelodysplasia-myeloid leukemia factor 1) (Hematopoietic lineage switch 7)	Mlf1 (Hls7)	Mus musculus (Mouse)	DNA binding; cell cycle arrest; cytoplasm; myeloid progenitor cell differentiation; nucleus; protein binding; transcription		0.077	0.0578212	0.1217	0.2689		1.03005	0.444191	0.785176	-0.08746	0.42885	-0.56639	0.889594	-0.83191	-0.18371	0.670055	0.364636	0.117634
	705	An_u_6059|Cathepsin H precursor (EC 3.4.22.16) [Contains: Cathepsin H mini chain; Cathepsin H heavy chain; Cathepsin H light chain]_461-520	GGATGGACGAGGTTTTCTCGTGACCATCTCATCTGTTTTCTCTCCACTGTCACCTCTTCGGGCTGCAGCGCTACGGAGGGACCATGACGAGGCTCTGGCTCCTGCTTTGCTTCTTGTCCCTAGCTTCAGCTTTTTACCTGTCTGAGCGAGATGAGTTTCATTTCAAGTCATGGATGGCGCAGTACAACAAAGCATACGACTTCAATGAGTACTACCGAAGACTCCAGATATTCACAGAGAACAAGAGGAGGATCGACAAACACAATGAAGGGAATCACTCTTTCACAATGGGACTCAACCAATTTTCAGGCATGACTTTTAATGAGTTTCGAAAGGCTTTCCTCATGTCTGAGCCACAGAACTGCTCTGCCACCAAGGGAAACTACCTCAGCAGCAACG…	TCAGGGATCTTGTGGTATTGCTGGACTTTTTCCACGACTGGCTGTTTGGAGTCCGTTACT	P09668	0	Cathepsin H (EC 3.4.22.16) [Cleaved into: Cathepsin H mini chain; Cathepsin H heavy chain; Cathepsin H light chain]	CTSH (CPSB)	Homo sapiens (Human)	cysteine-type endopeptidase activity; lysosome; protein binding; proteolysis		0.21	0.115465	0.6858	0.6404		1.62561	1.60129	2.12284	1.16753	1.30566	1.5003	1.07535	1.48465	1.40771	1.61811	1.6217	1.17043
	707	An_u_3860|Acyl carrier protein, mitochondrial precursor (ACP) (NADH-ubiquinone oxidoreductase 9.6 kDa subunit) (CI-SDAP)_476-534	CGGATTTGGGAGGAGACATGGCGGCCCGTGTCCTGCAGCAGTGTGTCCGCTCGCTCGCCCGGCCCTCGCTGAGGCTCTGCCCGGTTAGCGCCGCGCTCAGAGCGGCCGTCGCACCGGCGGTCGGCGTCCACCGACCCGTGTCCTTTGCCGCAGACAGCCGGAGGACGCGGTGGCTGGGACAGAGCAGGATCTCGTCGGTGGGCGTGTTGTGCCGACAGTACGGCGACCTGCCGCCTCTCACCCTAGAAACCATCAAAGACCGCGTCATGTACGTGCTGAAGCTCTACGACAAGATCAACCCAGAAAAGCTCCAGGAAACCTCCCATTTCATGAAAGATTTGGGCTTGGACAGCTTGGACCAGGTGGAGATCATAATGGCCATGGAAGACGAGTTTGGCT…	TGTCTATGAGTAATAGTTCAAAGCCAGAGTGGCGTCCGCTCCATGGGAAGTACTTGCGG	O14561	0	Acyl carrier protein, mitochondrial (ACP) (NADH-ubiquinone oxidoreductase 9.6 kDa subunit) (CI-SDAP)	NDUFAB1	Homo sapiens (Human)	NADH dehydrogenase (ubiquinone) activity; acyl carrier activity; calcium ion binding; cofactor binding; fatty acid binding; fatty acid biosynthetic process; mitochondrial electron transport, NADH to ubiquinone; mitochondrial matrix; mitochondrial respiratory chain complex I; phosphopantetheine binding; transport		0.2731	0.138151	0.3371	0.4547		0.271733	0.872148	0.721354	0.572448	-0.68264	0.325413	-0.16151	0.260276	0.560258	-0.60496	-0.06443	0.32139
	708	UnAn_23368|_574-629	TTTATCAGGTCTCTTCCTAGACTTCACAGCTCCACATTTGCCAGTATAGAACTGGCTTGAATAGGAATCATCCAGGTGTACCCAACAAGCTGCAAGTGGACACTTTGCCGTACCGGATAGCAACGCCTCAAAGCTAGTCTGCTGGATTTAGAGAAGCTCCTTTTGCCCCAGAGTGCGGTAACAAGTCTCTTTATTAGAAGTAACTTTATTTTTGCCTTGTGGAGGGGGGTTGTGTATGTTTGACTTTTGCAGATTTATGTAAAGGCCCAACCATCAATTAATCCCTCATTCAAGTCAACCTCTACTGTTGGAAGGAACTCCCAGTGCACAGGCCTGTAGTATTCAACTACTATTTGTGGAAAATGATTCAGTCTTTCTATCAATTTGTATTAGTTCTTC…	GTACAAGTTCCCTTGCGCATCGACCGTCACGTAAGCTCACTAAAATGGGTTTCCCA	0	0	0	0	0	0		0.078	0.058293	0.0889	0.2214		3.21746	3.60167	4.15463	4.00775	4.04334	4.02041	3.6487	3.88607	4.04439	3.76482	3.16131	3.72107
	709	An_u_29113|hypothetical protein LOC161502 [Homo sapiens]_385-438	TGGGCGGATGTTTTTTTTTTTTTCTATAACTTTACGGAGTTACAGTCAGAATGGCTCATAACAGAAGTTATCGGCTTAAGGTGAAAATAGGAAACTGGAATGAAGACCTGGTCCGAGAGGAGGATGCAATGAAAGAATATTTTGAAAAGAAGGAGAACGGAGAACTTCTTATCCAGAAAGTGGACTTCCTCAAACAAAACATTTTGGAGCAGGTGAATCTCTCCGTGTCAAGTGATGGGCGGCTGCATTTTGGGGACGTTGTGATGTTGGTGAATTTGGGAGGAGAAAACCAGCCACGCAGCGCCGTCAGCATCAACGCCGATGTTGGCAGCCTGACGAAGACGCTATCGCCTGGCATCCAGACACCGTGTGGGGTCTGCGCAGGGAGCGGTATTCAAC…	GGAGCGGTATTCAACCCTGCGTTCGCACTGCTTTTATCATCACCAGTGTTGATG	Q6P656	0	Uncharacterized protein C15orf26	C15orf26	Homo sapiens (Human)	0		0.0176	0.0204358	0.207	0.7698		-1.4604	-1.20328	-1.14935	-0.69396	-0.48138	-0.38091	-1.15713	-1.43935	-0.4768	-1.67445	-1.13803	-1.26398
	712	AN_v_16929|Protein C6orf166_28-81	GGAATTGGGCCGAGGGGAGCTAGTACCGGACCGTTGCGGCCGTTGTTGCGTCCGATTTAGTCTTAGAATCTGGTATCATCCGGGATTTTGCTTTACTTTTTCCTCGTTATTTTGTCGAGATTATCTGGGTATGTGATTTTTTTGGTTTATGCTTTTTACATTTTACCGTTGGAGGACGGCGATAAACTTAAAAAGTGCGTGGCGTCCCCCGGCCCTGAATCGCCGCTGTTCTTTTTTGTAGCTAGCATTAGCAAGCACCCCGGGGCCCAGGCCGGCGACTTCCTGTAGATACAACGCGTTTAAAGCTTTTCTTTTCGCCAGCTTTGCATATATCTTCGTGACAAAATGGCTTGTGGGGCTACTCTGAAACGTACTATGGATTTCGACCCGCTAATGAGC…	GGACCGTTGCGGCCGTTGTTGCGTCCGATTTAGTCTTAGAATCTGGTATCATCC	Q53H80	0	Akirin-2	AKIRIN2 (C6orf166)	Homo sapiens (Human)	innate immune response; protein binding; regulation of transcription, DNA-dependent; transcriptional repressor complex		0.0755	0.0571048	0.436	0.5644		1.08051	1.70924	2.49043	2.41985	2.33077	2.43312	2.03914	1.56	1.85711	1.68597	1.06565	1.5075
	715	UnAn_21885f|_204-263	TGCACAGTAAAATGGGTCTGCAATGAAGAAAAAAAAGAAAAAATCTAAATCCAGAGTCTACGAGAAAAGAGGATAACATCATAGAGTTGTGTTAGCCAAAAGCACAAGTTAATTAATGGGAAAACAAGCCTTAAAAGCTTCTTATTAGTTAGATTTTTTTATTGGTCAGTCCTGAAAATATAACAGCTACTATAATGAGTTTCTTTCCGTTTTGTACTCATTATCAAAGTTCACGAGCTTTAACATATCTCAGGTGTTTCAGACTAACGTTTATTACACACACAAAAAAAAGAAAATCTTTGTAAAAGCTATTGTTTGGGAGGAGATGAATGGATAAGGAGAGTGATGGGGTGTGATGTGCTCTGTGCTTGATGACGGTTTCTGTGGGAAGGCAACAGC…	TTTCCGTTTTGTACTCATTATCAAAGTTCACGAGCTTTAACATATCTCAGGTGTTTCAGA	0	0	0	0	0	0		0.6479	0.247648	0.3989	0.4348		3.81428	3.97149	4.20992	3.74145	4.01588	3.76935	3.37082	3.96112	3.91009	4.13809	3.56494	4.21267
	716	An_u_10420|Focal adhesion kinase 1 (EC 2.7.1.112) (FADK 1) (PP125FAK)_468-525	GGAATTCGGCCGAGCCACCCCCACGGCCAACTTGGATCGCTCAAACGACAAGGTGTACGAGAATGTGACGGGGCTGGTCAAAGCTGTGATCGAGATGTCCAACAGGATCCAGCCCGCTGCGCCGGAGGAGTACGTCCCCATGGTCAAGGACGTTGGTCTGGCTCTGAGGACTCTACTGGCGACAGTGGATGAAACGATTCCTGTGCTGCCAGCCAGCACACACAGAGAGATCGAAATGGCCCAAAAGCTGCTGAATTCTGACTTGGCCGAGTTAATATCAAAGATGAAGCTGGCGCAACAATACGTCATGACAAGTTTACAAAAGGACTACAAGAAACAGATGCTAATGGCAGCTCACGCCCTGGCGGTCGATGCCAAGAACCTGCTGGACGTCATCGA…	GCGTTGTGGAGACAGGTGGATCCGCACACGGACAGTTAGTTGGATATCTATGATGGAT	Q00944	P34152	Focal adhesion kinase 1 (FADK 1) (EC 2.7.10.2) (pp125FAK)	FAK1 (FAK)	Gallus gallus (Chicken)	ATP binding; cytoskeleton; focal adhesion; non-membrane spanning protein tyrosine kinase activity; protein amino acid phosphorylation; signal complex assembly; signal transducer activity		0.0156	0.0187808	0.6987	0.6077		0.44645	0.795276	0.867915	1.33488	1.13793	1.33018	1.14715	0.607235	0.769954	0.635677	0.665466	0.80381
	717	An_u_9856|epidermal retinal dehydrogenase 2 [Mus musculus]_273-332	CGGCTGAACTGCAGCACAGAACGAGGTTTATAGAGTGGCTGATCAGGTTAAGAGAGAAGTGGGTGATGTTAGCATCTTGTGAACAATGCTGGGATTGTTACGGGAAAGAAATTCATGGATGCTCCAGATTCTCTGATTGAGAAGACCATGGAGGTCAACACTATGGCTCACTTCTGGACCTACAAGGCCTTCTTACCTGCCATGATCGCCAATAACCATGGGCATCTGGTCAGCATTGCCAGCTCTGCTGGACTCATTGGAGTAAATGGATTAGCAGACTATTGCGCCAGTAAGTTTGCAGCTGTAGGTTTTGCAGAGTCGGTAGGCTTGGAACTTCAGGCAACAGGGAAAGATGGCATCAAAACCACCATTGTGTGCCCCTACTTTATCAACACTGGG…	AGCAGACTATTGCGCCAGTAAGTTTGCAGCTGTAGGTTTTGCAGAGTCGGTAGGCTTGGA	Q7TQA3	0	Epidermal retinal dehydrogenase 2 (RDH-E2) (EPHD-2) (EC 1.1.1.-) (Retinal short chain dehydrogenase reductase 2) (retSDR2) (Short chain dehydrogenase reductase 9)	Rdhe2 (Scdr9)	Mus musculus (Mouse)	binding; integral to membrane; oxidation reduction; oxidoreductase activity		0.0516	0.0439674	0.891	0.2573		1.00273	0.699512	1.08817	0.332486	0.390091	0.651378	0.648606	0.82846	0.218036	0.79323	0.80283	0.542957
	718	UnAn_27892|_369-428	TCCCTGGCTCCAGCTCAACAGCGCTCTGCATACCTGCACCGAAACACTGTGCTGAGCCGACACCTCTTCCATTCTGTCATCACTCTTGGCTATGCCACTATAGCCCCCCCTCTACAGGAAGTAAAGAGCATCCCTGGCAGTGTGAATGTGTGAAAAAACATGTCAGTTGTGTAGGTCATTCCAGATGTCTATGTTCACCACCTTATTTGCCTCTATGAAGGTTTATTCTGTCAGGCGGTGTTGCCTGACAGATCTGTAGTTATTGCTTAATATGTATAAGTTATGTAATCTGAACTGTTTTGTTTTTTTTTGTATTCTCAGCCTTAATATTTGGTCAAGTTTGTCATAATTCAGAAAAAATCAAGGCTTCTACCTTGTGTTGAGGTGTATGAAGGTTTG…	TCTACCTTGTGTTGAGGTGTATGAAGGTTTGTGCATGGGGTGTTAAGCCTCCAGTGAACA	0	0	0	0	0	0		0.2159	0.117393	1e-05	0.0308		2.56538	2.87224	3.89933	3.51792	2.74243	3.8186	2.80703	3.56059	3.98939	3.21471	2.47758	3.54131
	719	An_u_14562|NF-kappaB inhibitor epsilon (NF-kappa-BIE) (I-kappa-B-epsilon) (IkappaBepsilon) (IKB-epsilon) (IKBE)_360-410	GGCGTGCAGCTTTCTGGTAGCAGTCCTGCAGACCCAGAATTGGAGAGGTCTTGCTTGTATTCACCTGGACGGCACTGAACAAGCAGCATCACATCATGAATCTCCTCATGAAAAAGGGAGCCGATCTTAACATCCAGGAAGGAACCGCCGGGAAAACTGCCCTTCACCTCGCCGTCGAGCTGCACGACATCACGTCGGTGAAGATGCTGCTCAGCATGGGCGCCAACGTGGACGCGCCCATGTTTAACGGCTGCACGCCGCTGCACCTCGCTGTGGGAAGACAGGACGCGCAGATCGCCGACCTCCTCTGCCAGTTCGGCGCCGACAAAATGCTGCGAAACATGGAAGACGAGACGGCGCTGGATCTGGCCGACGGCAACGATCATATTCTGGCCCTGT…	CTGGATCTGGCCGACGGCAACGATCATATTCTGGCCCTGTTTCCATTTGAT	O00221	0	NF-kappa-B inhibitor epsilon (NF-kappa-BIE) (I-kappa-B-epsilon) (IkappaBepsilon) (IkB-epsilon) (IkB-E)	NFKBIE (IKBE)	Homo sapiens (Human)	cytoplasm; cytoplasmic sequestering of transcription factor; protein binding		0.1516	0.0917838	0.4536	0.814		1.28169	1.26103	1.35546	0.969128	1.21697	1.04506	1.23459	1.38038	1.35566	1.23036	1.18037	1.47173
	720	UnAn_29685|_6-65	CATTTTCTTAAGTGACTTCTAGTGGCGACCACTGAAGAGGTGCAGCAGTTACACAGTCATCATGACATCGATTTCTGAGCAATCAAATGCTGCCAAAAATACATGAATAAAAACTCAAATGAT	TCTTAAGTGACTTCTAGTGGCGACCACTGAAGAGGTGCAGCAGTTACACAGTCATCATGA	0	0	0	0	0	0		0.0144	0.0178006	0.7604	0.9924		0.412939	0.951613	1.05493	-0.00115	-0.20692	-0.23521	0.961132	1.33461	1.58171	1.27164	1.60235	1.47673
	722	An_u_20065|Ubiquitin-conjugating enzyme E2 D1 (EC 6.3.2.19) (Ubiquitin-protein ligase D1) (Ubiquitin carrier protein D1) (UbcH5) (Ubiquitin-conjugating enzyme E2-17 kDa 1) (E2(17)KB 1)_216-271	GGGGGGGGATTCGGCCGAGGAGACCCCAGCTAAACATCTCTGTTGTTTTGTCTGTAATCCTGAAGTAAGAGCGACAAAAAAAACAGAGAGACGTTTGATCGCGCTGGTTGCGCTGTAACCCGGACGCCCAGAACTTCCTGAACCTCAGACGTCACTTGTTTACTGTTGGCAGAGTGGAATTCATCGGTACGCAGCCACAGAATCCTGTATGTCTGCGGCGCTAACTGTTAGCTGACAGGCTACCTAGCATAGCCAGCCACTGAAGCAATGGCGTTGAAAAGAATCCAGAAGGAGCTGTCAGACCTGCAGAGGGACCCCCCTGCCCAGTGTTCTGCTGGACCAGTCGGAGATGACCTGTTCCATTGGCAAGCAACAATAATGGGTCCAAGTGACAGTCCA…	CGGCGCTAACTGTTAGCTGACAGGCTACCTAGCATAGCCAGCCACTGAAGCAATGG	P51668	0	Ubiquitin-conjugating enzyme E2 D1 (EC 6.3.2.19) (Ubiquitin-protein ligase D1) (Ubiquitin carrier protein D1) (UbcH5) (Ubiquitin-conjugating enzyme E2-17 kDa 1) (E2(17)KB 1) (UBC4/5 homolog) (Stimulator of Fe transport) (SFT)	UBE2D1 (SFT) (UBCH5) (UBCH5A)	Homo sapiens (Human)	BMP signaling pathway; anaphase-promoting complex-dependent proteasomal ubiquitin-dependent protein catabolic process; cytosol; negative regulation of ubiquitin-protein ligase activity during mitotic cell cycle; nucleoplasm; positive regulation of protein ubiquitination; positive regulation of ubiquitin-protein ligase activity during mitotic cell cycle; protein polyubiquitination; ubiquitin-prote…		0.6246	0.240914	0.5494	0.6995		-1.15045	-1.31128	-0.83909	-0.98044	-0.9496	-1.37333	-1.02943	-1.18493	-1.66164	-1.13274	-1.68848	-1.40529
	723	An_u_23832|hypothetical protein LOC348235 [Homo sapiens]_145-204	GGGGGATCGGGCCGAGGGGAAACTTGAGTCGATGTTCTTAGAGTCAGAGGCTGATCTGGAATACATTCAGAGACGGCTGAAGCTGGATTTTATCAACAGTGCTGCAAAGAGTGGATGCCCTGCTGAGGAAGATGTGACTGTGATGCTGGAAAATCTGAAGTCTATCAAGGCCAAACACTCTGTTCTGAGGTCCCAGGTCAGCAAGATCACAGATGCTCAGAAAGAGTCCATGGAGTTCATCAAGAACAGACTCAACAGCGCCACGGAGCTGATCAAACATTGCCAGCAAACCTCTGATTTGGAGGTTTAGAGTGAACGTCATGCCAGTAAACAAGAATCTACGCTGCCAAGTGAAACAGAAGCTACAGAGAGTGGAAACGGGCTCAGCTGCAGTAAAAT…	GCTGGAAAATCTGAAGTCTATCAAGGCCAAACACTCTGTTCTGAGGTCCCAGGTCAGCAA	Q8WVK7	0	Spindle and kinetochore-associated protein 2 (Protein FAM33A)	FAM33A (SKA2)	Homo sapiens (Human)	cell division; condensed chromosome kinetochore; mitosis; spindle		0.0048	0.00814899	0.2066	0.9121		-0.31573	-0.16255	-0.39306	-1.02093	-0.5565	-1.14808	-0.50818	0.130334	0.049077	-0.20528	0.394394	0.384585
	724	An_u_6975|Copper transport protein ATOX1 (Metal transport protein ATX1) (Copper chaperone SAH)_131-187	AGATTATGCTCGGAGCGTCACAAGAATCCTCAACAAGCTGGAGACGTGAAGTTTGAGATCGACCTGCCCAGGAAGCTGGTTTGGATCGAGTCCGACAGGNGATGTGGACGTTCTCATGGAGACGCTGAAGAAATGCGGAAAGGAAGTCAAGTACAACGGCCCTAAATGAAGGAGTCTGCTTCGTGCGTTCCACAGGAAATCCTGCTGCTGTAAAGAAAATAATGAAGCTAGACTAGAAGCCAATTAGCAGGAGCACCCAAAGGTGCCACGCCACATCAACCCAGACGCTTAAAAAAACGATCTCTGATGAACTTTCTCTGATTGCCTGCAGTTTGGAGCACTTTCAGGTGGAGCTTAAAGAATCTGTTACTGACTGTGGTAAACGTCCCCTTAATCCTG…	AAATGCGGAAAGGAAGTCAAGTACAACGGCCCTAAATGAAGGAGTCTGCTTCGTGCG	0	0	Copper transport protein ATOX1 (Metal transport protein ATX1) (Copper chaperone SAH)	ATOX1	Ovis aries (Sheep)	copper ion binding; copper ion transport		0.0062	0.00974531	0.5796	0.3987		1.45942	1.20345	1.46885	0.734056	0.861644	0.824534	1.03292	1.79862	1.2225	1.32346	1.35011	1.45992
	725	An_u_14555|Neuropsin precursor (EC 3.4.21.-) (NP) (Kallikrein 8) (Brain serine protease 1)_56-113	TTGGAGGTGGATCAGCTCGGGTAATGCAGACGCGCTGACTCATTTTGGGAGAAAGTTTACCAGTAACATGATTTGCGCCCATAAAGTGTGCCGAGACAACTGCGAGCACTCTCATGGACTGGAGGACAGCTGTGATGGTGACTCTGGTGGTCCTCTGCTTTACAATGGCATTGCTGTCGGTATCACCTCCAACGGAGGGAAAAAGTGCGGGCAGATTAAAAAGCCTGGGGTTTACACTATCATCTCCCACTACACTGAGTGGATAGACAAAACCATGGGCACTCAGCCAACCGCAGCTCAAGAGGAAACAAGTTAAAGGGAAGATGGAAGCTTCACAGTTATGAGCCAGTTGCGGCGTTAACCAGAATTGTCAAAGCCCCACTCTCTATTACTATGTCC…	TTTACCAGTAACATGATTTGCGCCCATAAAGTGTGCCGAGACAACTGCGAGCACTCTC	O88780	O60259	Kallikrein-8 (EC 3.4.21.118) (Neuropsin) (NP) (Brain serine protease 1) (Serine protease 19)	Klk8 (Bsp1) (Nrpn) (Prss19)	Rattus norvegicus (Rat)	cell death; extracellular space; keratinocyte proliferation; memory; negative regulation of axon regeneration; negative regulation of myelination; proteolysis; regulation of synapse organization; serine-type endopeptidase activity		0.1493	0.0906969	0.079	0.1267		2.80827	2.95498	3.26225	2.94935	3.04923	2.74603	3.25976	3.08631	2.52103	4.0968	3.53813	2.68086
	727	gi|41019079|gb|AY430090.1||band 3 anion exchanger mRNA, partial cds_133-182	GGCTTGCTGGTCTTCATCCTCATTTTCATGGAGTCCCAGATTACAACGCTGATTGTGAGCAAACCTGAGAGANAGATGGTAAAAGGCTCTGGATTTCATTTTGACCTGCTCCTCCTGGTCACCATGGGGGGCATTTCCTCCCTCTTTGGGGTCCCCTGGCTGAGCGCCGCCACTGTGCGTTCCGTTACCCATGCCA	ATTTCCTCCCTCTTTGGGGTCCCCTGGCTGAGCGCCGCCACTGTGCGTTC	Q6EDY8	P02730	Band 3 anion exchanger (Fragment)	0	Fundulus heteroclitus (Killifish) (Mummichog)	anion transport; inorganic anion exchanger activity; integral to membrane		0.9096	0.312568	0.1276	0.9909		0.754755	1.03704	1.29224	0.963435	1.1487	1.15376	0.711203	1.29503	1.1996	0.932261	1.33007	1.34831
	728	UnAn_29742|_246-303	GACTTTTGCTATTTTAGCTGTTTATGAAACATTCAGGATACAATTCTAAAATCAATATNGGGCTTAAAATGCAGACTTTCAGCTGTAATTTGAGCGTATTCACATCCAAAGTGAAGCAAGGGTTCAGGAATTACAGCTCTATAATACATAGCTGCCTCTTTTTCAAGGGACCAAAAGTAATTGGACAATTAACTCAGAAGACTGCAAAATAAATAACAAGGCTGCATGGGCTCTTCCCTCATTAACCTGTCATCGATTAAGCAGTTAAAAGGTCTGGAGTTGATTCCAGGTGTGGCGTTTGCATTTGGGAGCTGTTGCTGTGAACACTACATGTGGTCAAAGGAGCTCTCGATGAAGGTGAAACAGAAAAAAGGAAGAACTCCATCAGAGAGATAGCAG…	CCTGTCATCGATTAAGCAGTTAAAAGGTCTGGAGTTGATTCCAGGTGTGGCGTTTGCA	0	0	0	0	0	0		0.1232	0.0792055	0.6514	0.8872		2.38605	2.27646	1.77947	1.35772	1.77085	1.67715	1.75971	2.66834	1.95463	2.58352	2.52023	2.70365
	729	UnAn_27969|_154-213	ATACACATTCAGAACAGANCAAAAGCAGCAGTCTTTAATTTCAGAATAAACATTGTCACTTTTTGTGTACCTTATGATTGACTTTATCCACAACATGTATTGAATGTATTAGGTGCAGCATGCTAAAAGATCATGGTACAAAACAAGTCAAATTTTCACATTGGTACCAGCCTGTAGAAGATGCAGTGTACTCGTAAATCCATTATCAGCCTTAATACTCCTGTTTTGGACTTTAATTTCTGACCGATTTAATGAAATTAAGTCGAGTCGGGTTCCTTTTTTGACACATCAGTCTTTTTTCTTTTTTATAGTCTTTGTTGTGAATCTCTGTAAAACAGACTTTAATGTGATAGATTTTTATCCCCAAAGTCTAAAAGATGTAGTAGTTAAACTGGCATT…	TTTCACATTGGTACCAGCCTGTAGAAGATGCAGTGTACTCGTAAATCCATTATCAGCCTT	0	0	0	0	0	0		0.3949	0.177595	0.188	0.1655		2.83835	2.19617	2.38107	2.68209	2.26589	2.98586	2.77846	2.79729	3.05293	2.0876	2.84369	3.10957
	730	An_u_9123|Desmin_192-248	GAAATCGGGCACGAGGTTGGGGGTCTCCGCACCTGAAGAAGCTTCTTCGAACCCACAAACCAACCAAACAGTCAAGCAACCATGAGCAAGTCCTACTCCTCAGCCCAGAGCGCCTCCTCCTACCGCCGAACCTTTGGTTCTGGTGTCGGTTCTACACCTATGTCATCTGTCTTCTCCTCCCTGGGAGGAGGCCGCAGTGCTTCTTCCAGCCATATGTCCTCCAGAGTCTACGAAGTCAAGAATGCCTCTATCCCCTCCTTCTCCAGCTACAGAGTTTCCTCTGGAGCCGGGGGAGCAGGATACGGCTCCTCTAAAGCCATGCGCACCTACAGTGGAGAGAAGCTCGACTTCAACCTTGCCGATGCCACGAACCAAGACTTCCTCAACACAAGGACCAAC…	CCGCAGTGCTTCTTCCAGCCATATGTCCTCCAGAGTCTACGAAGTCAAGAATGCCTC	O62654	P31001	Desmin	DES	Bos taurus (Bovine)	intermediate filament; protein binding; structural molecule activity		0.0022	0.00479319	0.1768	0.2054		2.53341	3.14158	3.82168	3.75909	3.47801	3.5909	2.58312	2.23946	2.82983	3.12695	1.81123	2.50447
	731	An_u_13024|Mitochondrial 39S ribosomal protein L27 (L27mt) (MRP-L27)_386-445	GGGGGGCAAGAGTCTGCGCGGAGGTTTGGCTTCAGACACAAGATGGCGACTTCGTCCATGCTGGGAACATCCTCGCCACACAGAGGGAGATGAGGTATCACCCCGGAGGACACGTGGGCATGGGTACCAACAACACCCTGTATGCGCTGGAGGACGGCTTCGTCAGGTTCACCAAGGAGGTCTACATCCCAGCGCCCCGAAGCCCCGAGGCCACCAGCGTCATCACCAAGCTGCCCCGAGGAGCCGTGCTCTACAAGACCTTCATCAGCGTGCTGCCGGTGAAACAGGAGGGCAGATTCAAGCTGGTGGACCTGGTCTGAGGGAGTCGGAGCCCGGTGGGGACTCGTTTCTCTTTTTCAGGAACAATGCCAGAGAAGTCGGTGACTCTGGGCTTCTTAC…	TCTGGGCTTCTTACATCCCGCCGGATTATACTGACAGCTGGAAATGCTGAGCAAACTTCT	Q9P0M9	0	39S ribosomal protein L27, mitochondrial (L27mt) (MRP-L27)	MRPL27 (HSPC250)	Homo sapiens (Human)	mitochondrial large ribosomal subunit; structural constituent of ribosome; translation		0.1003	0.0691294	0.2246	0.9973		-0.24786	-0.34606	-0.58396	-0.61751	-0.84313	-1.01914	-0.38036	-0.18963	-0.72586	0.001769	-0.01821	-0.40182
	733	An_u_16951|Protein disulfide-isomerase A3 precursor (EC 5.3.4.1) (Disulfide isomerase ER-60) (ERp60) (58 kDa microsomal protein) (p58) (ERp57) (58 kDa glucose regulated protein)_141-200	AAATCTGTGGAAGGTGGAGCCGTGGTGGTAGGGTCTGCCGCCGATTCTATGACGATAAGAAATTAATAGGGAAGAGGGACAGCTTTTTGAAATGAGAGATTTCTATTTCCTCTGGTCTGTCTACCACACCTCAGGCTGATGCACTTTGGTTTGATACCAGTTTCCAGTCATCTGTCGCATTTATAGTTATTATCACGGGGGATAACTATCTAATATTATTCTTTATTTTTCCTTGTACGTAAGTGGTCTTGGTTTTGGTCCATTGGGAACGATGGTGAAATAACAGGCCCACAAAACCTAAAAAAAAAAA	GCACTTTGGTTTGATACCAGTTTCCAGTCATCTGTCGCATTTATAGTTATTATCACGGGG	P30101	0	Protein disulfide-isomerase A3 (EC 5.3.4.1) (Disulfide isomerase ER-60) (ERp60) (58 kDa microsomal protein) (p58) (ERp57) (58 kDa glucose-regulated protein)	PDIA3 (ERP57) (ERP60) (GRP58)	Homo sapiens (Human)	cell redox homeostasis; cysteine-type endopeptidase activity; endoplasmic reticulum; endoplasmic reticulum lumen; melanosome; phospholipase C activity; protein binding; protein disulfide isomerase activity; protein import into nucleus; protein retention in ER lumen; signal transduction		0.7447	0.273071	0.9042	0.6752		-1.89476	-0.79542	-1.36643	-0.57716	-1.07039	-0.41135	-0.66755	-2.08232	-0.67138	-0.93386	-0.99519	-1.66421
	737	AN_v_18830|titin isoform N2-A [Mus musculus]_75-134	GAAGGTGCAGTCCTCAGAAATTCAGAAATCAGTCAGGGAAGGCCATTCTCTTACTCTGAGGGCCAACATCCATGGGGCTTCTAACATCAAATGGATTCTGAATGGGCAAGAACTGGCCAACTCCGAACAGTACCGGTATGGAGTATCTGGAAGTGACCAGACTCTGACTATCAGGTGTGTCACCCAGCGAGAGCAGGGGATCATCACCTGTCAGGCTCAGACGGAGCAAGGGCTGGTTCGGTGTCAGTTTAACACTGATGTCACCCCCAAGAGCTCAGAGGCACCCCACTTCCTGGTGCAACCAAGGTCCCAAAATGTGGACCAGGGTCAAAATGTTATGTTTACCTGTGAAATTGCAGGGGATCCTTCCCCTGAGGTGGAGTGGTTGAAAGACAACAC…	GGGCTTCTAACATCAAATGGATTCTGAATGGGCAAGAACTGGCCAACTCCGAACAGTACC	Q8BUC9	0	Putative uncharacterized protein (Fragment)	Ttn	Mus musculus (Mouse)	M band; Z disc; adult heart development; cardiac myofibril assembly; forward locomotion; heart morphogenesis; in utero embryonic development; muscle contraction; muscle myosin complex; protein binding; sarcomere organization; structural constituent of cytoskeleton		0.4494	0.193672	0.95	0.4836		0.531033	1.27807	1.38387	1.23162	1.47292	1.07132	0.943133	0.661236	0.887249	1.22382	0.745884	0.46901
	739	An_u_6800|Complement C4 precursor [Contains: C4a anaphylatoxin; C4b]_179-238	AAGCANTGGATGTTAAACTACTCAGTGGATTGACCGTGGAAGTTTTGAAGACGGATAGGCTAAAGCAGCCACCTGAGCAATACATTAGCCATTATGAGATATCTTCTGGGAGAGTGCTGATATACTTTAATAAGCTGTTTGAATCCAAGGAATGTATCAGTTTCAGTGCCAATCAGACTGTGCCAGTTGGCCTTTTACAGCCCGCTCCAGCTACGTTCTATGATTACTATGAACCAGATGTAAAGTGTACCGTGTTCTACTCACCTCCAAAAAGAAGCAAGTTGGTCTCCAAACTGTGTTCAGAAGATGTTTGCCAGTGTGCAGAAAGACCCTGTCATAAAGTAAAGGAGACCTTCAAATTAAATCAAGGCAAAAGAATCACGAAGGCTATGCGTGTGG…	TGTGCCAGTTGGCCTTTTACAGCCCGCTCCAGCTACGTTCTATGATTACTATGAACCAGA	P0C0L4	0	Complement C4-A (Acidic complement C4) (C3 and PZP-like alpha-2-macroglobulin domain-containing protein 2) [Cleaved into: Complement C4 beta chain; Complement C4-A alpha chain; C4a anaphylatoxin; C4b-A; C4d-A; Complement C4 gamma chain]	C4A (CO4) (CPAMD2)	Homo sapiens (Human)	complement activation, alternative pathway; complement activation, classical pathway; endopeptidase inhibitor activity; extracellular space; protein binding		0.0005	0.00172382	0.0059	0.1244		0.558642	-1.1003	0.001362	-0.83589	-1.10118	-0.92279	0.040574	-1.36948	-1.7217	-1.4998	-1.7356	-1.57079
	740	An_u_10886|Glycogen synthase kinase-3 alpha (EC 2.7.1.37) (GSK-3 alpha)_312-369	CGGATTCGGCCGAGGGGAGACGGGAAACCTATACTGAACGCTGTTCACACAAATATGAGCGGCAGCGGGCGGGCCAGGACCAGCTCATTCGCTGAGCCTCCCGGAGCTCCCGGATCTGCTGCGGCCGGTGCCGTGTCGGCGGTGGCCGGCGGAAGCGCGACAGGAAAAACTGGGGCTTCACAAGCTAGTGGAAGCGGCTCGACGAGCTTTGGAAATTTGAAGCTGCCCAGAGACAGCGGCAAAGTGACGACGGTGGTAGCCACCCCCGGCCAGGGCCCTGACCGCCCGCAGGAAGTGTCCTACACAGACATAAAGGTCATAGGAAATGGCTCCTTTGGAGTGGTCTACCAGGCTCGCCTCATCGACACTCAGGAGATGGTGGCGATTAAGAAAGTTCTC…	AAAGGTCATAGGAAATGGCTCCTTTGGAGTGGTCTACCAGGCTCGCCTCATCGACACT	P49840	0	Glycogen synthase kinase-3 alpha (GSK-3 alpha) (EC 2.7.11.26)	GSK3A	Homo sapiens (Human)	ATP binding; cellular response to insulin stimulus; cytosol; glycogen synthase kinase 3 activity; negative regulation of cellular carbohydrate metabolic process; negative regulation of glucose import; negative regulation of insulin receptor signaling pathway; negative regulation of transferase activity; protein amino acid phosphorylation; protein kinase A catalytic subunit binding; tau-protein ki…		0.0696	0.0542106	0.0545	0.979		-0.4303	-0.06219	0.393152	0.183322	0.420785	0.774129	0.586496	0.362777	0.899165	-0.11974	0.053919	0.365774
	741	UnAn_28023|_145-204	TTTTTTAGCTCAGCTGCTAAGAGGACTTTTAAAAAATAAAAATAGTAGGCCAGTGGCCTCATTTTACTATAAAGATTTTTTTTCCCATGCATTCACAAGTCATCCATATATTTTTATCTTATTTCCTGCTGAGATGTTTTAAGTTGATCACAGATAAAGCGTTTTTGGATATGTTTATACTTGTTCTCTGCATTTAGACGTGCAATGTGACATTTTAAACTAATAAATAATTCCCCAC	TGATCACAGATAAAGCGTTTTTGGATATGTTTATACTTGTTCTCTGCATTTAGACGTGCA	0	0	0	0	0	0		0.2509	0.130325	0.0181	0.5012		1.89809	2.1412	2.15331	2.0034	2.03411	2.1778	2.16075	2.45357	2.48693	1.76022	2.04676	2.69956
	744	An_u_18718|testis derived transcript 3 [Mus musculus]_474-526	AAATTCGGCCGAGGCATACTGGATTTAGTCCTGGCTGGGAGGTTCAAGTTCTTGGATCTGTGGAACCAGTTTTTACTTAAGCACCACAAGAAATCTATTCCCAAGGACACTTGGAATCTGTTACTAGACTTCAGCAAAATGATCACAGACGACATGTCAAATTATGATGAAGAAGGAGCCTGGCCTGTCCTTATTGATGACTTTGTAGAATTTGCACGGCCGCACATTGGGACCAAAAGCACGGCAGTTTAAGGGTTTCTGAGGGAAGAGTTTTGCAAAGCACAACACATTGACTGGATGTCTGTTAAAGCGCTCCGAGCAGTGGTTGTGATGCCTTTTCAACACTCAGGACTAAAGTGTTTTACACATCAGAGACTTCATATAAATGTGTTTGTGTGT…	CGCCATCTTGACCCGTTTGTTCCCTGGTAATGGTCGTCTTTAAAGGCATGTGG	Q3UT23	0	Putative uncharacterized protein	Dcun1d1 (Tes3)	Mus musculus (Mouse)	0		0.3589	0.166221	0.0819	0.1542		1.66541	1.99092	1.71631	1.95425	1.98988	1.89464	1.75405	1.83764	1.96608	1.49742	1.71127	2.08016
	745	An_u_16859|Proteasome subunit beta type 9 precursor (EC 3.4.25.1) (Low molecular mass protein 2)_21-80	GGGAATTCGGCACGAGGAAACATGGGAGTCTGATATTTGAGTCTAGAGCTAGCTTCAGTCACAAAAGGCTTAGATAAGCATTATTGAGCTTCATCTGAGTATTGAACCCCCTGAAACGTCCCTGCGCGTCGCTTTGCCTTCAGCTCCTGTCATTTACCGGGTTTTACCGTCGCGTCGTTAAAACCAGTCTGCCATGTTGGGAGAAGCAGAGCCGCAATGGCTGACCGAGGAGGTGAAAACAGGAACAACTATAATTGCCATAGAGTTTAATGGAGGGG	CATGGGAGTCTGATATTTGAGTCTAGAGCTAGCTTCAGTCACAAAAGGCTTAGATAAGCA	Q8UW64	0	Proteasome subunit beta type-9 (EC 3.4.25.1) (Low molecular mass protein 2)	psmb9 (lmp2)	Oryzias latipes (Medaka fish) (Japanese ricefish)	cytosol; immune response; nucleus; proteasome core complex; threonine-type endopeptidase activity; ubiquitin-dependent protein catabolic process		0.4628	0.197805	0.0395	0.3308		1.32362	-0.17093	2.40047	0.299965	0.397618	1.23193	1.47687	1.01802	1.15946	2.3653	0.563281	1.40623
	750	An_u_10692|Glia derived nexin precursor (GDN) (Protease nexin I) (PN-1) (Protease inhibitor 7)_222-273	CGAGATCGNACAAGCATCTTTAACTTGGGCATGGCACNACACCTCANGGGGATCAAATACAGAGTGATCGAGCTGCCTTACNACGGNGAACACCATCAGCATGCTGATCGTGATCNCCTTTTGAGGATGACACACCTCTGTCCAGCGTCATTCNACACATCAAGCACAGCNACCATGCAGAGCTGGGCNAAGCTCATGCACATGAGGAAAGTCGGNCTGCTCATCCCAAAGTTTTCTGCAGATGCAGAGGTGGACTTGAAAGCTCCGCTCTCGGCGCTGGGAATCGCAGACATGTTCANTCAGGATGCGGGCGACTTCACACACCTCAGTACNGAGCCAAGTGTACNTATCCAANGNGCTGCNNAAGTCAAAAATCATTGTGAATGAANAAGGAACGAA…	CATCCCAAAGTTTTCTGCAGATGCAGAGGTGGACTTGAAAGCTCCGCTCTCG	P07093	0	Glia-derived nexin (GDN) (Protease nexin I) (PN-1) (Protease inhibitor 7)	SERPINE2 (PI7) (PN1)	Homo sapiens (Human)	cell differentiation; extracellular region; heparin binding; nervous system development; regulation of cell migration; regulation of proteolysis; serine-type endopeptidase inhibitor activity		0.0369	0.0345784	0.8301	0.7461		1.09719	1.48809	1.87084	2.26306	2.36984	2.20959	2.10948	1.59196	1.7596	1.69579	1.19993	1.43314
	751	An_u_17437|ring finger protein 10 [Mus musculus]_587-645	GGAATCGGCACGAGCTCCTCCTCCCACAGCAGCCCACCAATCCAACCGGACTTTACTCTGGCCCCCCCGTCCCCCCTCAGCAGCAGCCCCTGCTCTGATGGGATGAGGTTCCCAGGTCTGAGTGAGTCCATGCCTGCCGTGGGCAGCGTGGAGGACGATTGCCACTGCATGTCCTTTGCACAGATGCTGAAGGATGGGAAAGCCAGAGCTGAAGCCGGGCCCAGGATCACTCCAAAGAAAGACAAGCTACTCGCCCCCCCAGCTGCAGACAGCGACGGTGAGAGCGACGGGTCGGATCGTGTTCCCGTGCCCAGTTTCCAGAATTCCTTCAGCCAGGCCTTTGAGAAGGCTCTTCTGCAGCTGGACAGCGGTCCCGCTTCCCCGCCGCGACCCGCGGTA…	TGAAAGTAGGTTTGACCGTGTAGCCAAAGTTCACATTTCTTCGGACCCCATCGGTGAAA	Q3UIW5	0	RING finger protein 10 (Sid 2705)	Rnf10 (Kiaa0262) (Rie2) (Sid2705)	Mus musculus (Mouse)	cytoplasm; protein binding; zinc ion binding		0.1061	0.071895	0.4213	0.6333		-0.04253	0.144452	0.293662	1.17728	0.585356	0.264025	0.242533	-0.46655	0.424633	0.018077	-0.36997	-0.05924
	752	UnAn_29108|_157-208	GCGAAGCAGCGTGTAGGGAGCGAGCCGCATCCGCCGGACACAAAGCCTCTTCCCGGTCAGCCGTAGTTTCACTTTGGATTTTCAGCAAAGAAAGACGGAGGTGTGTGGGGGGGGGAAAGCAGCAGCGCCTGGAACTGTGGAGTTATATAAGAGCAGAGGGAACGGCAGCCGGGTTGCAGGGGCCGCTGTGACTCATTGATAAATAACTCGGGCTCTCCAGGCAGACGCATGAATGAGCGCCGCTGAAGGCAACTGGCAGTCGGGAAATCCGTGAAGAACACCGCGTTTTATTTGATCGCAGGAATATCTACGGGGGAGAGTTGATTTAAAGCTATTCTGCGATTTTTTTTTTATTATTGAACATCACATATATATTTTTTTTAAATTCCTTTGAGCAGC…	AGGGAACGGCAGCCGGGTTGCAGGGGCCGCTGTGACTCATTGATAAATAACT	0	0	0	0	0	0		0.1717	0.0999786	0.6224	0.5275		0.466655	-0.23617	-0.75078	-0.24602	0.088914	0.047729	0.200977	1.20908	0.288073	0.344666	0.523747	0.64707
	754	An_u_10011|Eukaryotic translation initiation factor 4E (eIF4E) (eIF-4E) (mRNA cap-binding protein) (eIF-4F 25 kDa subunit)_244-299	GGAATTGGGCACGAGGCCGACCCGGAACCAAGCCCAGTCCGCCCCACGCCGATGAAGATGGAGCCGAGGATCCTGGGAAGGAGCTCGTGAGCCCAGAGGCCTACGTCAAACATCCGCTCCAGAACAGATGGTCTCTGTGGTTCTTCAAGAATGACAAGAGCAAAACATGGCAGGCCAACCTGCGCCTCATCTCTAAATTTGACACGGTTGAAGACTTTTGGGCCCTCTACAACCACATTCAGCTGTCGAGCAACCTCATGTCAGGCTGTGATTACTCCCTGTTTAAGGACGGCATTGAACCCATGTGGGAGGACGAGAGGAACAAGCGTGGCGGACGCTGGCTGATCACGCTCAACAAGCAGCAGAGGAGAGCCGACCTGGACCGCTTCTGGCTGGAAA…	TGTCGAGCAACCTCATGTCAGGCTGTGATTACTCCCTGTTTAAGGACGGCATTGAA	O77210	P06730	Eukaryotic translation initiation factor 4E (eIF-4E) (eIF4E) (mRNA cap-binding protein) (eIF-4F 25 kDa subunit)	0	Aplysia californica (California sea hare)	RNA binding; cytoplasm; regulation of translation; translation initiation factor activity; translational initiation		0.4529	0.194912	0.7713	0.0475		1.69556	2.10875	2.28288	1.97229	1.76924	2.43486	2.2494	2.42067	1.97896	2.08687	2.06001	1.67936
	756	An_u_17328|response gene to complement 32 [Homo sapiens]_724-783	GTCTAAAGGGGGACTCCTGNGGATTTCTATTCACTATTTTTTAGGAAATTACCCGATAATCATTGACCCGGCTGGTGACGTCATGAAGTCCCCGAAACTAAAAACTCCAGCCAAGTTCGTCAAGGAGGAGGACCTGAGCGACGTCCTGTGCGAGTTCGACGCGGTGATCGAAGACTTCACGTCGCCCGTGGAGAAGCGACACTTTCGGTACGACGAGCACCTGGAGACGGTGAAGCGGAGGAGCAGCGTGAGCGTGGTCAGCGACAGCGGCATCAGCGACACGGACAGTGCCGATTCGCTCAACAGAAATAGCTTCAGCTTTAGTGATGAGAGGCTGAACTCCCCCACCGTGCACTCCCCCGCTACAACCTCTCCACCTCTGATGTCACCCAAACCCAA…	TCTGCTTTCATTCGAACTAAAAAGTTTCGAGTTTTGGATCCCATCCTAATGGACGGGCCA	Q9H4X1	0	Response gene to complement 32 protein (RGC-32)	RGC32 (C13orf15)	Homo sapiens (Human)	centrosome; nucleus; regulation of cyclin-dependent protein kinase activity		0.0413	0.0373624	0.628	0.2124		-0.63292	-0.62525	-0.59206	-0.87721	-0.69993	-0.26221	0.04589	-0.32815	-0.41609	-0.5637	-0.69361	-0.56193
	757	An_u_14524|NDRG1 protein (N-myc downstream regulated gene 1 protein) (Protein Ndr1)_114-163	GGGCTCGCGGCTCCAACCCACGACGGGTACCGCTCGCGCTCGCACACCAACGAGGGGAGCCGCAGTCGCAGCCACACGAACGAGCACAGCCGCGCGGACGGCACGGCCAACAGCAACGCGGACCAGTCTGTGCCCAAGTCCACCGAAGTCTCTTGCTAAAGTGATTCCCCCCCCACCCCTTCGCCTGCCGCTGCAGACAACACGAACCTCTCAAGGTCCCATCTTGTTGTGCTGCGCTGCCTCTTAATTATACACCCACACGCAGACAAATGTATTCCTACACACTTAAAGCAGAGAGGGACACTAAGATTGCTTAGCCAGATGTTTAAACATAAACGAAAC	CAACGCGGACCAGTCTGTGCCCAAGTCCACCGAAGTCTCTTGCTAAAGTG	Q62433	0	Protein NDRG1 (N-myc downstream-regulated gene 1 protein) (Protein Ndr1)	Ndrg1 (Ndr1) (Ndrl) (Tdd5)	Mus musculus (Mouse)	cytoplasm; mast cell activation; nucleus		0.0207	0.0228996	0.1687	0.9938		1.86115	2.28367	1.36481	0.596915	0.9275	0.151309	1.18751	1.97852	1.16395	1.65896	1.85703	1.53904
	758	An_u_16653|Probable mitochondrial import receptor subunit TOM40 homolog (Translocase of outer membrane 40 kDa subunit homolog) (Haymaker protein) (p38.5)_440-489	TGTAGGGAAACCAGAATGTACTTGTTGGATCTGGTATTGTGGTTGCCCACCATCTCCAGTCAATTACACCAGCGCTGGTTCTGGGTGGAGAGCTGGTTTATCACAGGAGACCAGGGGAGGAAGGAACTGTAACATCCTTCTTAGGGAGGTACACAGGTGACAACTTTGTGGCAACTTTAACTTTAGGAGGTGCTGGAGCTCATGCTACATACTATCACAAAGCTAACGACCAGTTACAGGTAGGAGTTGAATTTGAAGCCAGCACAAGGATGCCAGACACTACAACATCCTTCGGTTACCAGCTGGACCTTCCCAAAGCAAATTTGCTTTTTAAAGGAACAGTTGACAGTAATTGGGTGGTTGGGGCAACCCTTGAAAAGAAACTAGTACCTCTGCCTC…	CAAATTCCAGTGTGGCTTTGGAGTCACTATTGGCTAAAGGCGCACGGGCC	O96008	0	Mitochondrial import receptor subunit TOM40 homolog (Translocase of outer membrane 40 kDa subunit homolog) (Protein Haymaker) (p38.5)	TOMM40 (C19orf1) (PEREC1) (TOM40)	Homo sapiens (Human)	anion transport; integral to membrane of membrane fraction; integral to mitochondrial outer membrane; mitochondrial outer membrane translocase complex; protein transmembrane transporter activity; voltage-gated anion channel activity		0.012	0.0156607	0.7445	0.2372		-0.86928	-1.24035	-1.18735	-0.873	-1.04217	-0.84114	-0.90223	-0.5011	-0.67317	-0.63473	-0.67148	-0.92495
	760	An_u_1396|40S ribosomal protein S5_638-693	TTTGCAATTTCNTCAATTTATTTGTTTTGTCAGAAAGCGAACATGTTTAACGGTTGGACTTGGCGACTCTCTCCAACTCGTCCTTCTTCTTGATGGCGTAAGAGTTTGAAGAACCCTTGGCTGCGTTGATCAGCTCGTCAGCCAGACACTCTGCGATGGTCTTGATGTTCCTGAACGCAGCTTCTCTTGCTCCTGTGCACAACAGCCAGATAGCCTGGTTGACTCTGCGGAGTGGCGACACGTCCACAGCCTGCCTCCTGACGGTACCGGCACGTCCGATACGGGTGGAGTCCTCACGAGGTCCACTGTTGATGATGGCGTTGACCAGCACCTGCAGAGGATTCTCTCCAGTCAGCAGGTGGATGATCTCGAAGGCGTGCTTGACGATGCGCACAGTCA…	GGCAGTCTCCCACTCGGTCATTGTTTCTGCCGTTCTGTTACCACACTTCTCTGAGA	Q5E988	0	40S ribosomal protein S5 [Cleaved into: 40S ribosomal protein S5, N-terminally processed]	RPS5	Bos taurus (Bovine)	cytosolic small ribosomal subunit; structural constituent of ribosome; translation		0.5279	0.216709	0.7846	0.5763		2.95962	3.1585	3.28577	3.46332	3.10733	2.81166	3.46523	3.36479	3.17078	3.45293	3.08845	4.37055
	761	UnAn_22883|_196-255	ATCATGGATGGGTCACTCATGGGACCGACCACTCCATCACCAAGGACCTGGAGTCCATGCGGTCACAGACTGAGGTGGAGCTGAAGGCCCTGCAGCAGGTTCTGGACATGAAGAACCAGCCGATGACCAGCAGCAGCTCTGCCCAGGAAAACACCAAAGACTTCCTCCGCAAGCAGTGAAGCACCGATGCTAGCTTCAGACAACAAACGCACGGACGTTTACTGTGTTTAAACTAAACTACAGTAACATATGAAGTAATATTTGCAATAAAATGGAGTCATTTGTGTTGG	TCAGACAACAAACGCACGGACGTTTACTGTGTTTAAACTAAACTACAGTAACATATGAAG	Q8NB12	0	SET and MYND domain-containing protein 1	SMYD1	Homo sapiens (Human)	transcription		0.0195	0.0219278	0.6927	0.1846		2.16059	2.34236	2.96606	1.70357	2.0111	1.11511	2.69672	1.69128	2.20214	1.4289	1.34412	2.07153
	762	gi|63000393|gb|DN951812.1|DN951812 Fh_mx0_09f06_SP6 Killifish Multiple Tissue, Normalized Fundulus heteroclitus cDNA clone Fh_mx0_09f06 5' similar to gb|AAT64078.1| claudin 1 - Takifugu rubripes. Score = 62.0 bits (149), Expect = 1e-08, mRNA sequence_319-378	ACACGGTCCATACGTGACCACTGACCTTAACGTACACGATTACCTTTAACTTCCTTGAACTCGCCGCTTTTACCCGGGCAGGATGGCCAGCTCTGGACTGCAGATCGTTGGTTTTCTCCTCTCCTTAGCTGGAGTCTGCGCAACTATTGCCGCCACTTTCATGGTCGAGTGGGGAAAGGAGTCTCAATCCAAGTATCGGAACTATGAAGGTCTGTGGATGAGCTGCAGCGGCACCTCCGAGAGAAGCACCTGCGAGATTTACAAGAATTTATTGAAGCTGCCGAGTAAGTTTGAGCGCTGTTTCTGTCTTCTTCAGACTCTGCTTGCTGTGACATCCTGCACTAAAAGTGACCTCCCTGATTGCGCTGGCTTTCTGCGTTGACTAAAACGCACTGGGCT…	TCTGCTTGCTGTGACATCCTGCACTAAAAGTGACCTCCCTGATTGCGCTGGCTTTCTGCG	P57739	0	claudin 2	cldn2	Homo sapiens (Human)	0		0.0613	0.049516	0.195	0.5889		-0.05714	0.203696	0.485532	0.588047	0.873487	0.628239	0.454699	0.512535	0.206249	0.018557	0.569753	0.382923
	765	An_u_20191|Vacuolar protein sorting 26 (Vesicle protein sorting 26) (hVPS26)_440-498	TGGGAATTCGGACGAGGGCAGATAGAGCTGTACTACGACCGAGGGAACCCCATGAGTTTGTGTCTTTGGTGAAAGACTTGGCTCGGCCAGGAGAGCTTACGCAGTCGCAGACCTTTGACTTTGAGTTCACACATGTGGAGAAACCTTATGAGTCGTATACTGGTCAGAACGTCAAGTTACGTTACTTCCTCAGGGCGACGGTAAGCCGGAGACTGAGCGACATCAGCAAAGAGCTGGACATTGTGGTTCACACCCTCAGCACATACCCTGATCTGAACTCTTCCATCAAGATGGAAGTGGGCATTGAGGACTGTCTACACATAGAGTTTGAGTACAATAAATCCAAATATCACCTAAAAGATGTGATTGTAGGGAAGATTTACTTCCTTCTGGTGAGGA…	GACGACCGGCACAGGACCCAGTGTATACCATGAGAACGACACCATAGCAAAGTATGAGA	O75436	0	Vacuolar protein sorting-associated protein 26A (Vesicle protein sorting 26A) (hVPS26)	VPS26A (VPS26)	Homo sapiens (Human)	cytosol; endosome membrane; protein binding; protein transport; protein transporter activity; retrograde transport, endosome to Golgi; retromer complex; vacuolar transport		0.1302	0.0823557	0.5889	0.9579		1.3325	1.58635	1.95178	1.7363	1.70835	2.0678	1.53936	1.77524	1.62834	1.20073	1.16313	1.1612
	766	An_u_14412|NADH-ubiquinone oxidoreductase chain 5 (EC 1.6.5.3) (NADH dehydrogenase subunit 5)_333-392	CCAACATGCATATTAAAAATTGTAGCATTCTCCACCTCTAGCCAACTAGGTTTGATGATAGTTACCATTGGCTTAAATCAACCACAGTTAGCCTTTTTACACATTTGTACCCACGCCTTCTTTAAGGCTATACTATTTTTATGCTCTGGGTCTATTATTCATAGCCTAAACGATGAACAAGATATCCGTAAAATAGGCGGTATACACCATCTGGCTCCTTTCACCTCATCTTGTTTAACCATCGGCAGCCTCGCTCTGACCGGCACCCCTTTCCTAGCAGGATTTTTTTCTAAAGATGCTATTATTGAAGCACTAAATTCATCATACCTAAACGCCTGAGCCCTAATCCTAACCCTTCTCGCTACGTCCTTTACTGCCATCTACAGTCTCCGAGTAGTT…	CGCCTGAGCCCTAATCCTAACCCTTCTCGCTACGTCCTTTACTGCCATCTACAGTCTCCG	Q5DUY0	0	NADH-ubiquinone oxidoreductase chain 5 (EC 1.6.5.3) (NADH dehydrogenase subunit 5)	nad5	Nyctotherus ovalis	ATP synthesis coupled electron transport; NADH dehydrogenase (ubiquinone) activity; hydrogenosomal membrane; integral to membrane		0.8352	0.295148	0.9682	0.5681		-2.26044	-1.23053	-0.42514	-1.17112	-1.78184	-2.23597	-1.56917	-1.65332	-1.93609	-1.35993	-1.20601	-1.633
	772	UnAn_23049|_36-93	GTGGCTCTTTTAGATTTCAGAAAAAATTACATAAAGGGATGCCACTTCTCACCTAAGCAGTTATCGCATTCAGCTGACCGGTACCCTCTACTGTAAAGCAGTTTGTAAACCATCAGACCAAACACCACTTCTCAAAGTAGAAAAGAAATTTGCACTAGACTGATTTATTTTTATTTTTTTTGGGTCTTCTTCTATATAAAAGCAATATAACAAACTCCACAAGTTTTTTACCGTAGAAACCAAACAGCTGTCACAGTCCCAATAGTGTGAGTGATCGTATTTTACCTTTTTAAAAAATTTTTATGTTGGTAGGTCGAGAGAGAGAGAACGTGTCGCCTTTTTGAAGTGCACATCCATAAATTGTTTGTAGCAGGGTTTCTTCTTTCTTTTTCATTTGCT…	GGGATGCCACTTCTCACCTAAGCAGTTATCGCATTCAGCTGACCGGTACCCTCTACTG	0	0	0	0	0	0		0.8871	0.307633	0.2561	0.6767		0.775735	1.47016	1.36564	1.06911	1.05713	1.71711	1.31997	1.48503	1.27167	0.87985	1.52488	1.02675
	773	An_u_18309|Small inducible cytokine B5 precursor (CXCL5) (Cytokine LIX)_175-224	AAATATAAAAAATATAAATAAATATAAAAAAATAAAAAAAAATCGCCGGGGGACAGCCGAGCTTTTCGTTTTCCAGTCACTGCAGCAGGTATTAGCTCTGAAACTTTTCAGCTCGTTCTGAAGACAGATATGTCTCCCGGCACTATTGTGGCCATCCTGGTTTTTCTGACCCTACATGAAGGTAGCATTGTGGGGGATCAAGGGGTGAATCAGCGCTGTGTTTGCATAACCAAGGAAAGAAAGCCCATCGGCCGTCACATTGCAGTGTTGGAGGTGTACCCTGCAGCCTCCCACTGTGCAGAAATGCAAATAATTGCAACTCTGAAGAAGAGCAGGCAAAAGGTTTGCTTGGATCCAGATGCTCCATGGGTGATAAGAGTGCTGGAGAACAGACGTGCA…	CATGAAGGTAGCATTGTGGGGGATCAAGGGGTGAATCAGCGCTGTGTTTG	P97885	P02778	C-X-C motif chemokine 5 (Small-inducible cytokine B5) (Cytokine LIX)	Cxcl5 (Scyb5)	Rattus norvegicus (Rat)	chemokine activity; cytokine production; extracellular space; immune response; inflammatory response		0.1344	0.0841303	0.4151	0.4766		0.180951	0.254838	0.013356	-0.18042	-0.52543	-0.10118	-0.17655	0.329394	-0.32742	0.311545	0.388648	-0.11559
	774	An_u_24199|hypothetical protein LOC79887 [Homo sapiens]_242-294	AGAATCAAGCCGAGGTTGGGTCAGAGAGCATGTGGAGCTCACATGAGCTCTGATCCTCTGTGGAAGCACGCGGGCTTCATCCTGACCCAGATGGACGGCCTGCAAGCTGGAGTGGCAGACTGGGCCAAGAAGCAAGGAAAGAAGCCACTGTCGATGTTTGATGTCCAGTTCCTAAACGGAGTGGGAGACCTGATGGATCTGATCCCAGCCTTGGTTCCGTGCTCCAACTCCCCGCTCAGAGACTTCATACTTCCAGGGATGGGGCACTGCTCGGCACTCATTAACATGCTTCCAGGCTATGAGAACCTTCTGTTTGCCCATTCCATCTGGTACACATACACCGCCACCATGCCCATCTACAAACACTGGGATTTCCACATCTCTGAGCCCCACACATCC…	ACTTCATACTTCCAGGGATGGGGCACTGCTCGGCACTCATTAACATGCTTCCA	Q6P4A8	0	Putative phospholipase B-like 1 (EC 3.1.1.-) (Phospholipase B domain-containing protein 1) (Lamina ancestor homolog 1) (LAMA-like protein 1)	PLBD1	Homo sapiens (Human)	extracellular region; hydrolase activity; lipid catabolic process		0.1194	0.0774289	0.0519	0.5639		0.763893	1.79832	2.22024	1.795	1.90456	2.32421	1.57228	1.41494	1.99698	1.2772	1.10552	1.41174
	775	UnAn_28413|_351-401	TGCTTCACATCATCGACTCCTCCCAGTCGCCAGGAGCCAGACACTTAGATCAACGCAAACGAAGAACACAGGACTCCACACGTCGGGGACCACCGCCACAGGACACACCAGCGGCCTTTTCGCCCCTTGACCAGCCGCGGGTGGCGAGAACGGGCCGCCGTCGGACATCGATGGGAGAGGAGCGCTGACTGTGTTGCATCTTCAGTGGCTGGGTGCTCCTGGGTTGGGGAGGGCTCCATCTTTTCGTGTTCCTCTCTGAAAACATTTGTGTAAAAGCGAACCATGGGCACTCCTGTCTGTCTCTCATGAGTAGATGATTCATTTTTTGTTTTTTGTTTTTTGTCTGACGCTCGGCGCGAATAGGACTTCTCTTTCTGGGCGGTGGGCATAGGATATAAC…	TCGGCGCGAATAGGACTTCTCTTTCTGGGCGGTGGGCATAGGATATAACCG	0	0	0	0	0	0		0.0909	0.0647267	0.5172	0.9775		2.59541	2.32336	2.54202	2.51395	2.45354	2.57001	2.74	2.52107	2.70079	2.85147	2.84991	2.77519
	777	An_u_10762|Glutaredoxin-related protein C14orf87 homolog_11-68	TCATCAACGAATCCCAAACTTGTCCGGTTGCGAGCAGTTTGCTTCTCAAGAACTTCTAAAACCTCGCATGCAACACCATGAACAGTCTAATCAGATCCACCGCCAGGTGTTTACGGTCCGGGGCGACCGTGTGCTTACTCAGGCCGGCCGACGGACCAGCGCGGGCGGCCTCGGCCCGGTTCTTGTGCGAGGCGGCGGACCTCCAGAAGGACCTTGGTGAGCTCGTGAAGAAGGACAAGGTGGTGGTCTTTATGAAGGGGACCCCGGCACAGCCCATGTGTGGCTTCAGCAACGCCGTGGTCCAGATCCTCCGGATGCACGGGGTGGACCGCTACGCTTCTTATAACGTCCTGGAGGACCAGGAGCTCAGAGAAGGAGTCAAAGTGTTTTCCAACTGGC…	ATCCCAAACTTGTCCGGTTGCGAGCAGTTTGCTTCTCAAGAACTTCTAAAACCTCGCA	Q80Y14	0	Glutaredoxin-related protein 5	Glrx5	Mus musculus (Mouse)	cell redox homeostasis; electron carrier activity; mitochondrion; protein disulfide oxidoreductase activity		0.1032	0.0704779	0.0232	0.7674		1.18794	1.11593	0.737627	0.972859	1.24856	1.0273	1.00476	1.55648	0.938601	1.5392	1.77969	1.08882
	779	An_u_20498|Zinc finger CCCH type domain containing protein 1_383-436	GCGGAAATTTCGGCACGAGGTCAAACCTGTTCATCAACCGTGTTCTGGTGGGCAGCTACACTAAAGGGGAGTCCAGCTACGTCCGGCCTCCTTCCAAAGACGGCGGAGACATAAACTTCTACGACAGCTGCGTCAACGACGTCACAACGCCTTCCATATTTGTTGTGTTTGAGAAGAGATCTATCCTGAGTACCTGCTGCAGTACAAGGCCAAACAGCTACTAGTTAGTAGAACACCGGTGCCGGTGCAGCAGCCGAACCCAGTGCCTGCACCTAAACAGCATGTGTATCGACCCAGCTCCTCATCGTATCAGCCCAGCACAGCATCATATCAGCCCAGCACATTGTCGTATCAACCCAGCTCCTCATTAAATCAACCCAGCACATTGTCGTATCAACC…	ACATTGTCGTATCAACCTAGCTCCTCATATCAGCCCAGCACAGCCTCATCCCCG	Q9H0J9	0	Poly [ADP-ribose] polymerase 12 (PARP-12) (EC 2.4.2.30) (Zinc finger CCCH domain-containing protein 1)	PARP12 (ZC3HDC1)	Homo sapiens (Human)	NAD+ ADP-ribosyltransferase activity; nucleic acid binding; nucleus; zinc ion binding		0.0011	0.0030326	0.558	0.6678		-0.28911	-0.38786	-0.74595	0.412529	0.607553	0.741001	-0.24325	0.028244	0.486165	-0.31617	-0.24663	0.039322
	780	An_u_2388|60S ribosomal protein L22 (Heparin binding protein HBp15)_302-351	TCAGACTGCGCATGGGCTCCATAAAGAAGCTGGTGGGCAGGAAACCTGGGCGGATAGAGGAAGAAGCAGCTCCTGAAGTTCACTCTGGACTGCACTCATCCGGTGGAGGATGGCATCATGGACGCTGCCAACTTTGAGCAGTTCCTGCAGGAGCGCATTAAGGTGAACGGCAAAGCTGGAAACCTCGGTGGAGGAGTGGTCTCCATTGAGAGGAGCAAGAGTAAAATCGCAGTGAACTCAGAGGTTCCCTTCTCAAAGAGGTACTTGAAATACCTTACCAAGAAATATCTGAAAAAGAACAACCTCAGGGATTGGTTGAGGGTTGTGGCGAACACCAAGGAGAGCTACGAGCTGCGCTACTTCCAGATCAACCAGGATGAGGAGGAGGAGGAGGAAGAA…	ACCTCAGGGATTGGTTGAGGGTTGTGGCGAACACCAAGGAGAGCTACGAG	P67984	0	60S ribosomal protein L22 (Heparin-binding protein HBp15)	Rpl22	Mus musculus (Mouse)	RNA binding; alpha-beta T cell differentiation; heparin binding; ribosome; structural constituent of ribosome; translation		0.0013	0.00343893	0.8718	0.9752		5.41852	5.39349	5.36225	4.908	4.8938	4.8591	5.11447	5.32835	5.33601	5.42336	5.48916	5.34754
	781	UnAn_20998|_1-59	AACCGGGTGGTTTTGTTATTGGACAGGTGTGTAATGTTTACTTTTCAGCGGCAGTCCTCTAGGTGGCGTGTTTCTGCAGACATGCATTGAAATGTTTTCCTCACTGACGGTTCTCACCTGGTGGTGATTTTGAGCTGTTTCTCTGCTCAGTGGTTCACTCACACTTGGTTTTTCTGATTATTTCAAATCTTTGTTGATTGATGTGTGAATAAATGTTGTAGCTGC	AACCGGGTGGTTTTGTTATTGGACAGGTGTGTAATGTTTACTTTTCAGCGGCAGTCCTC	0	0	0	0	0	0		0.0024	0.00503994	0.5024	0.5741		-2.43494	-2.49009	-2.54902	-2.13524	-2.32075	-1.92113	-2.01954	-2.11942	-2.02349	-2.44995	-2.23109	-2.20436
	782	UnAn_29641|_340-399	TACAAGAAGATCCGGCAACTGAACGACCTGGAGCAGCAGGCTGAGGATCTTCTGAAGATGGGTAAAATGTTTGAAAAGACAACCAGAAAGTTGAAGAAGCAGGAAATGCCCTACAAGAAGATACTCATCGCCCTCGGCGTGGTGGCAGGACTCATCATCGTGGGAATTATAATTTTTTCTCTGTAAATAGACATTAAATGCAGAAGCTCTGTAGCAGCTGAAAGGGGAAAAGTTACGAGCTGGAGGACAGTTGAGTAACGACCCAGGAAAAAACAAGCTGTACATGTGGGACTCTGCTGCACTGAAATAACTGTCATGAGATATTAATCAAAACATTTTTCCCACTCCTCCCTTCTTCAAGTCTTCTGTTGATACGGTACAGTTAATTGCTTTCTTGGA…	TCCCACTCCTCCCTTCTTCAAGTCTTCTGTTGATACGGTACAGTTAATTGCTTTCTTGGA	0	0	0	0	0	0		0.9238	0.315512	0.7022	0.6921		0.254142	0.488369	0.491699	0.144292	0.337027	0.370863	0.480297	0.194266	0.34771	0.599155	0.075523	0.428226
	783	An_u_18516|Structural maintenance of chromosome 1-like 1 protein (SMC-protein)_305-361	TGGGAATCCTGAATGTCCTGGGAGGAGAGAAACTGTTGCTGCTCTGGCTCTGCTCTTTGCCATTCACAGCTACAAACCCGCCCCCTTCTTTGTCCTGGATGAGATCGATGCCGCTCTGGACAACACTAACATCGGCAAGGTGGCCAATTACATCAAGGACCAGTCGGTGCAGAACTTTCAAGCTATAGTCATTTCTCTAAAGGAGGAGTTCTACACCAAGGCAGACTCTCTTATAGGCGTTTATCCAGAGCAAGGAGATTGTGTCATCAGCAAAGTGCTCACCTTTGACCTCTCACAGTATCCTGACGCCAACCCAAACCCAAATGAGTAACACGAGTCCGCTCTGCTCCATATAGACCATACTTACACATCATGTACTCAGTAGGTCTCTGGTGTTTT…	GACGCCAACCCAAACCCAAATGAGTAACACGAGTCCGCTCTGCTCCATATAGACCAT	O97593	Q9CU62	Structural maintenance of chromosomes protein 1A (SMC-protein)	SMC1A (SMC1) (SMC1L1)	Bos taurus (Bovine)	ATP binding; DNA damage response, signal transduction; DNA repair; cell cycle checkpoint; cell division; chromatin binding; chromosome organization; kinetochore; meiosis; mitosis; nucleus; response to radiation		0.0014	0.00361209	0.2101	0.8483		-0.54988	-0.51984	-0.17862	0.323234	0.171837	0.243547	-0.28661	-0.14639	0.099117	-0.32544	-0.69761	-0.24504
	785	An_u_3671|Actin 11_939-988	CTCAAACACAGACTTGGGTGCGGGATATCTTTGCCTNGAACCGGTTCCCTTAAAGCGAAAAGCCCCCCCACACCCAAAGTTCAGCCATGGAAGATGAAATCGCCGCACTGGTTGTTGACAACGGATCCGGTATGTGCAAAGCCGGATTCGCCGGAGACGACGCCCCTCGTGCTGTCTTCCCATCCATCGTCGGTCGCCCAAGGCATCAGGGCGTGATGGTTGGTATGGGCCAGAAGGACAGCTATGTAGGTGATGAAGCCCAGAGCAAGAGAGGTATCTTGACCCTGAAGTACCCCATCGAGCACGGTATTGTGACCAACTGGGATGACATGGAGAAGATCTGGCATCACACCTTCTACAACGAGCTGAGAGTTGCCCCTGAGGAGCACCCTGTCCTGC…	AACACCCCCTAACAAAACACCCTACCCTTGGAAAATTGGCGCACGCCTCC	P53496	0	Actin-11	ACT11 (At3g12110) (T21B14.7) (T23B7.5) (T21B14_108)	Arabidopsis thaliana (Mouse-ear cress)	ATP binding; cytoskeleton; mitochondrion; plasma membrane; protein binding		0.4911	0.205879	0.5992	0.0352		1.36101	0.718721	-0.02413	-0.03244	1.32734	1.85259	0.802933	1.96048	1.16752	0.983004	0.383749	1.34543
	786	UnAn_28343|_26-85	GGGGAATTTTTGTTTCTTGACTGTCTGAAAGCGATTTTCCCATTTCTGTCTGAACAGATTGTTCTTTACTTGGATTGACTCGGTCTGAATGTGTTGTCTTCCATTGTACATAGTTGGATATCTTGTTTATTGTGACGCTCACAAGATGAATATGATTTATAAATTCTGGTAGTCAAGTATTGCTTTTGTCTGTATTAATTATGGATAGCAACCAACATAAATAAAATAAATTATTTAAAGAGTT	CCGCCGATGACACTTCAGCTCAAAACACCTGCTTCGGTCTGCTGGTATAAACC	0	0	0	0	0	0		0.0627	0.050465	0.6345	0.4568		1.60242	1.74043	0.374087	0.406287	0.265203	-0.20905	0.442669	1.39453	0.97189	1.08178	1.08421	1.82297
	787	An_u_12691|lipoma HMGIC fusion partner-like 2 [Homo sapiens]_456-506	AGAGGGGAGTGGCTAGCGAGATTCNGATCTGATGTCCTTCGGCCGAGATCGCCACGTCCAGCGACAAGGTCCAGGAGGAGATCGAGGAGGGCAAGAGCCTGATCTGCCTCCTGTGAGGCTCCCATCGCTTCTGACGAGGGGAGAGGCGGGCCAGATAAAGACCGAGCCGCGCTCCCGCGTCGTTGCTCAACACGCCGGCCTGCGGAGGAGAAGCCGCGGCATCGTTTACCACTAAAACCAACTCTTATTTTGTCTCTTGTCCTGTGTTGATGCGGGAGAAATCCACAAGTGTCGAGTGTTTTTTTCCCCCCCTTTATCTCTATGACACCAGGAGGTGCTGTGTGTGGTTCTGTATTCATGTTAGGCATGCGGGTGCCCTGATTGGCCCCGTCTGTCGCC…	AATGACGGTCAGCTTGATCTCTTGGCTGGCCCCATGACATTACTCTTGCCA	Q6ZUX7	0	Lipoma HMGIC fusion partner-like 2 protein	LHFPL2 (KIAA0206)	Homo sapiens (Human)	integral to membrane		0.4897	0.205616	0.6916	0.9614		1.10582	1.08362	0.944789	0.904799	0.871933	1.10111	1.01445	1.02348	1.27627	1.32603	1.10481	1.34999
	790	UnAn_26668|_360-418	AGGAGAAGACAGTTTAATGTGGGTCCAGCCCTGAGGAGCCGGGCCTCCTGTCCGGAGACACAGAACCAACCTGAGCTTCAGGTCCAACGGGCCCCTCAGGGGACCAGAACCCGGCCTCCTGAGTCCTGCTGGCCTTTAACTCGCTTCTCAGTCTATTCCCCATAAAAAGTCCTTAAACTTCAGATGTTTACAGCAGCAGCTGCACTTTGGTCGTGTTTATTGTTTCCTGACGTCTTTGTTGTTGTTTTTAATGTATTCTTAGTTTAGTTTTCCACGTTCTGATCCAACATGGAGCCGGCTGAGGCGGGGAAGGACTTCTGGACCAACCCAGGTTCTGGTTCCTGTCTCCATGCAGTAGTCTGTTTTAGTCTCAGAACCGGACCTCTGGGTTCTGTGGTG…	CTGTTTTAGTCTCAGAACCGGACCTCTGGGTTCTGTGGTGTCTGTACCGTCAGCGTTGT	0	0	0	0	0	0		0.7615	0.276772	0.3341	0.7621		0.399769	0.156381	0.340459	0.441727	0.518474	0.46189	0.429256	0.065099	0.606941	0.255644	0.344907	0.529655
	791	UnAn_23134|_126-184	AGAAATCTGGGATCGTGTTCTGGCCTGAGTTCTGAGACGATGTGCAGAACTTCTGGTTCTGTCGGACCTCCAGTGTTCAGAGTCGCGTTATTTCCTGTGTCTGTTTGCACTCCTGCAAATCAAATGTTTTATACTGTACAGCAACATGAGCTAAACTTATTTTTCTAATAAACTTGTTAACTCC	GTTTTATACTGTACAGCAACATGAGCTAAACTTATTTTTCTAATAAACTTGTTAACTCC	0	0	0	0	0	0		0.0063	0.00985313	0.713	0.308		2.34682	1.96272	1.78573	1.37307	1.41748	1.63953	2.12715	2.13754	1.67982	2.11707	1.92776	2.42461
	792	UnAn_26957|_94-143	GTGGGTTGTTACTACAAAGCTGCGGAGCTCACGGCTCGGGAGCATGCCATGCTGGACTTTGCGATGGCTGTGTGTCGCTGCGACACCATCACAGATGAGCACTTCCGTTCTTTAGAGGAAGTCGGCTTTGACCGCGACGATGCCTGGGACATTGCCGCCATCGCTGCTTTCTTCGCCATGTCCAACCGACTCGCCCATCTGACAGACATGAGGCCCAACCAGGAGTTTTTTAACATGGGCCGTGTTCCCCGGGACAAGACCAATGACCAGGCAGAAGATAAATAGTAGAGCAGGAAAGGTGTGTTATCTTCAGGGTTTTGTAAACACAAGTGTAAGGTGTGATACAGTACATTCATACCGCTGCCAATCATCTATCAGATCCATTTCTGGTTTCTTGTG…	GATGAGCACTTCCGTTCTTTAGAGGAAGTCGGCTTTGACCGCGACGATGC	0	0	0	0	0	0		0.0823	0.0605546	0.8797	0.7935		0.586124	0.580553	0.664011	0.488481	0.383528	0.437683	0.341809	0.206941	0.345306	0.237588	0.410618	-0.07522
	794	An_u_10763|Glutaryl-CoA dehydrogenase, mitochondrial precursor (EC 1.3.99.7) (GCD)_760-810	TAAGTAATCCTGGGGCTGCTTCGGCCTGACGGAGCCGAATCACGGCAGTGACCCCAGCGGCATGGAGACCAGAGCTAAATATAACCCATCCAGCCGCACCTACACCCTGAACGGCTCCAAGACCTGGATCACCAACTCTCCTGTGGCCGACATCGCCGTGGTCTGGGCCAAATGTGACGACGGGAAGGTCCGCGGCTTCATCTTGGAGCGCGGCATGAAGGGCTTCTCCACCCCCAAGATCGAAGGAAAGTTTCTCTCTGAGGGCCTCGGCCACCGGGATGATCCTCATGGATGAAGTTGAGGTTCCCGAGGAGAACCTGCTTCCAAAAGTCTCTGGCCTTGGGGGTCCGTTCGGCTGCTTGAACAACGCCCGTTATGGTATCGCCTGGGGGGCTCTGG…	ATCTGGGCAGAAGCATCACAGGCTTGCAGTCCTTCACAGTCGGCAAATGAT	Q92947	0	Glutaryl-CoA dehydrogenase, mitochondrial (GCD) (EC 1.3.99.7)	GCDH	Homo sapiens (Human)	FAD binding; electron carrier activity; glutaryl-CoA dehydrogenase activity; mitochondrial matrix; oxidation reduction; protein binding		0.0949	0.0665777	0.3889	0.566		2.12254	1.89858	2.10561	2.54291	2.38307	2.24012	2.42218	1.78125	2.19163	1.81946	2.0025	2.05127
	796	UnAn_28386|_247-299	GGAAGACCAGGAACATGCTCCGGCTCCAGAAGCGGCTGGCCTCCAGCGTCTTACGCTGTGGCAACTCTTAGAGGGGCGGGANCCCAANGAAACCAANGAGAACGCCTTTTCAAACCCGCGACAGCAAANCCGAAAACGGGAGAAGGAAGGCCNGANCACCAGGAAGCCGGCAACAGATCTTTCCCGCGCACGCTGCCGCAAGAATACTCTGGCCCGCCGCAAGGGTCGTCACATGGGCTACGGTAAAAGAAAGGGTACGGCCAATGCTCGAATGCCAGAAAAGTTGACATGGATGCGACGCATGAGAATCCTCCGCCGTCTTCTTCGCCGCTACAGGGAGTCAAAGAAAATTGACAGGCACATGTACCACAGTCTCTATCTGAGGGCTAAAGGTAACGT…	AAGAAAGGGTACGGCCAATGCTCGAATGCCAGAAAAGTTGACATGGATGCGAC	Q6P5L3	0	60S ribosomal protein L19	rp119	Danio rerio (Zebrafish) (Brachydanio rerio)	0		0.0079	0.0116035	0.3377	0.7676		3.9389	3.66146	3.57618	3.73695	3.31747	3.50824	3.86324	3.91303	3.708	4.02482	4.16716	4.01002
	797	UnAn_29720|_25-84	GGGTACCGTAGAGCACANGGAGAGTCATCTGCATTGTACATGGCTTTGCTAAAATCCCTCATACTGAGCAAGCATGAAGCGACAGTGGGAAGAAAAACCACCCATTAACGGG	TCATCTGCATTGTACATGGCTTTGCTAAAATCCCTCATACTGAGCAAGCATGAAGCGACA	0	0	0	0	0	0		0.0015	0.00377692	0.6997	0.6379		4.55224	4.40439	3.9265	3.66269	3.92151	3.40582	3.64545	3.78264	4.25692	4.91194	4.88696	4.60632
	798	An_u_18416|spastic paraplegia 21 homolog [Mus musculus]_150-200	CGGACAAACGCAAAATAGAAACGACATCGGACCTGATGTCGGTCTCTGTATGATGCTGGCCAAAGAGTATCAGGTGTCCACTTTTCTTCCTTCCCCCAGTCAGTGGGACTGCAGAGGTGTTCTTCCAGCACGTGCTGGCCCTGACTGGCTGGGGTTACAGGGTCATCTCGCTGCAGTATCCCGTTTACTGTCATCGCATGGAGGTCTGCGATGGATTCCGAAAGCTTCTGGATCACCTTCAGCTGGACAAGGTCCACCTGTTCGGTGCCTCTTTGGGAGGGTTCTTGGCTCAGAAGTTTGCAGAGTACACTCACAAGTCTCCCAGAGTGCACTCTTTAATCCTGTGTAACTCGTTCAGTGACACGTCCATTTTTCACCAGACATGGACTGCAAACAGTT…	TGGGGTTACAGGGTCATCTCGCTGCAGTATCCCGTTTACTGTCATCGCATG	Q9CQC8	0	Maspardin (Spastic paraplegia 21 autosomal recessive Mast syndrome protein homolog) (Acid cluster protein 33)	Spg21	Mus musculus (Mouse)	CD4 receptor binding; cytosol; trans-Golgi network transport vesicle		0.4482	0.193473	0.7422	0.9125		1.6385	1.815	1.7862	1.57167	1.41376	2.21158	1.4042	1.45655	1.47367	1.12733	1.50848	1.18873
	799	An_u_12428|intersex-like [Mus musculus]_33-82	GAGGGTTCCGGCGGCTTTGACAAAAGCTTAGAGGAGTTCTACGCCCTTTGCGACCAAGTAGAACTGTGTTTGCGTCTGGCGCACGAGTGCCTCTCTCAGAGCATCGACAGCGCCAAACATTCCCCCAATCTGGTCCCCACCGCCACCAAGCCGGACACGGTGCAGACAGAGTCCATGTCTTACGCCCAGTACCTCAGCATGATCAAGAAGATCGCAGGAAAGGGACAGCCCCAGGTTATCATTTAGACCCCGGACTGAATATTCTCATTCTTTTTTTTTTTCAGGTAGGTCACAATAAAAAAAGGCAAACCCATCATTGTTCACGTTTATTTTTTATAATTTTTTTGTTGGTTTGTTAATATGGGGAAAATATTCCGGACAGTTGCTCTTTGTATGACC…	GGAGTTCTACGCCCTTTGCGACCAAGTAGAACTGTGTTTGCGTCTGGCGC	Q9DB91	0	Mediator of RNA polymerase II transcription subunit 29 (Mediator complex subunit 29) (Intersex-like protein)	Med29 (Ixl)	Mus musculus (Mouse)	nucleus; regulation of transcription, DNA-dependent		0.6062	0.236669	0.2069	0.1726		2.02687	2.04887	1.55841	1.59302	1.73661	2.0954	2.02748	2.18589	1.84165	1.88762	2.22775	1.70747
	800	UnAn_27164|_224-282	TCGAACATGGGAGAATTTAAGGGTTGGTTACAGATAAATGTTGGATGTCTGGAAGAAATGGTTGTGGATGGACTGAGCCACTTTCTCTCTTGGGTGATCTCACTGACCGAGCAGGGGATTAGTCAAAGCCCCCCCTGTCTAACTGGGGAATAGGATGATAGATGGACAGATAATTAATTTCCTAATTGAGTTCCTGTCTGGACACACTGTCTTTTTAGTGTCAGTCTGCTAGCGTTCAGACAGTTGCTCCCTACTTTGGTACTAATTGCATTTCTGCCCAGATTTCATAACCTCCAATAATAAAAACTTACTTTGAGTGCACTGTAACCTGAACTGTTCTGAGAAGAGCTGATCGATAATATGTTGCACAATCATGAATGCAGCTGCGTAAGTGCCTCC…	GTCTGCTAGCGTTCAGACAGTTGCTCCCTACTTTGGTACTAATTGCATTTCTGCCCAGA	0	0	0	0	0	0		0.438	0.191068	0.54	0.2701		1.20088	1.22056	1.3814	0.906656	1.1749	1.30767	1.11056	1.32003	1.05634	1.47015	1.48936	1.05213
	804	An_u_12959|Methylosome subunit pICln (Chloride conductance regulatory protein ICln) (I(Cln)) (Chloride channel, nucleotide sensitive 1A)_662-711	AAAATCGGAATCTGTATGTCGCGGTGCTGGACGGCCAGAGGCTGGGCTGCGGCACGCTGTACGTCGCCGAAACGCGCTTGTCGTGGTTTGATGGATCGGGGTTGGGTTTCTCTCTGGAATATCCCTCCATCGGGCTGCATGCCATCTCCAGGGATGTGAGTGCGTACCCCCAGGAACATCTGTACGTCATGGTGAACGGAAAGCTCAACGAGGAGAATGAGGCAGAAATGGCCGAGAAGGAAGCTGGTGATGAGGAGGATGATGACGGCAGCAGCAGCGGAGGGGATGACGACGACGAAGGGGTGATCTCAGAGATTCGGTTTGTGCCGACCGACAAGACGTCATTGGAGTCCATGTTCTCAGCCATGTGTGAATGCCAGGCCCTTCATCCCGACCCGG…	CATGGAGGCCGGTCAGTTTGAGGACGCAGACGTCGAGCACTAGATGAAAT	P35521	Q61189	Methylosome subunit pICln (Chloride conductance regulatory protein ICln) (I(Cln)) (Chloride channel, nucleotide sensitive 1A)	CLNS1A (ICLN)	Canis familiaris (Dog)	cell volume homeostasis; chloride transport; cytoplasm; nucleus		0.1148	0.0754755	0.5244	0.8269		-0.75907	-0.7821	-0.739	-0.49602	-0.68865	-0.44989	-0.55352	-0.65888	-0.43888	-0.63802	-0.53053	-0.63329
	805	An_u_20187|Vacuolar ATP synthase subunit E (EC 3.6.3.14) (V-ATPase E subunit) (Vacuolar proton pump E subunit) (V-ATPase 31 kDa subunit) (P31)_175-224	AAGAATAGCCTGATCCTGGATTGGCGTTCAACATATGAGAAGGGCCGTTCGGGTCCAGAACCCAGAGGCTGAAGATTATGGAGTACTACGAGAAGAAAGAGAAAGCAGATTTGAACAGCAGAAGAAAAATTTCAAATGTCAAACCTTGATGAACCAGGCCCGGCTTGAAGGTGCTTGAAGGCCCGTGATTGATATGATTCTCGGAACATGCTGAACGAGGCTCGCCAGCGGCTTGCTAACATCGCTAAAGATCCAGCCAGGTATTCATCCCTGATGGACGGCTTTGCTCCTGCAGGGATTTTATCAGCTGCTGGAGCCTAAAGTGACCATCCGCTGTCGTAAACAGGATGTTCAGATGGTGCAGGCATCCATCCAGAAGAGCATCCCCATTTATAAGGC…	TTGAAGGCCCGTGATTGATATGATTCTCGGAACATGCTGAACGAGGCTCG	P11019	P36543	V-type proton ATPase subunit E 1 (V-ATPase subunit E 1) (Vacuolar proton pump subunit E 1) (V-ATPase 31 kDa subunit) (P31)	ATP6V1E1 (ATP6E)	Bos taurus (Bovine)	ATP synthesis coupled proton transport; proton-transporting ATPase activity, rotational mechanism; proton-transporting two-sector ATPase complex, catalytic domain		0.2605	0.133937	0.9662	0.8474		1.71085	1.86062	2.16169	1.66294	1.88164	1.67015	1.67435	1.50227	1.19044	1.55657	1.51403	1.51361
	806	UnAn_28585|_75-134	TTATGGGAAATATGGGTTGGATAGGGTTCAGAAAGGGAGCATTGCTTTTCCAGATCTCGTTCAGGTGGATGTTGCACTAAATACAGTTTATTGCCTATTAGACCGTACTTTATATCCTTGTGAGTCATCATGTTTAGTTGAAGCAAAATCCAAAGACCCTAAATC	CACTAAATACAGTTTATTGCCTATTAGACCGTACTTTATATCCTTGTGAGTCATCATGTT	0	0	0	0	0	0		0.2776	0.139662	0.6063	0.6455		2.04104	2.13933	1.63961	1.44907	2.20331	1.65055	1.79289	2.23836	2.11222	2.47505	2.06691	2.41421
	810	UnAn_27689|_1-60	CCCAGTACTATGATCTCGTTTACTTCTGTATTTATCTCTGGTGCCCTATGTGATCAATCAGTTGTATGTTTATGCATTCTGTGCCTTTGTCTGATCATTTCTGTTAAATTAAACAAACCTTTTTAATCAACATGTT	CCCAGTACTATGATCTCGTTTACTTCTGTATTTATCTCTGGTGCCCTATGTGATCAATCA	0	0	0	0	0	0		0.6622	0.251657	0.9297	0.1892		2.57479	2.47693	2.03607	2.32296	2.4096	2.32837	2.37942	1.88122	2.4139	2.18525	2.49372	2.7106
	813	UnAn_28050|_627-686	AGGCTAGGGGCTGGGTTAGAGATCANGTTGTGATTTACTTTTTTCTGTCTACATTTACCTTCACACACACACATTTAAATACATAGGTGCTCGTTGGACTTCATTAAAATATGAAATTAATAATCGAAGCGGCTTTTGGCCCAACAAAGGTACAGTTTTCAGATTGTGGAGCCATTAAATAAACCTGAGGGGACAAATTAGATGCCTCGGGTTGGTAGCTTGATTTATTTTAAAAACCATAAAAACTGTGAGAGATCCCTGTGTACTTCCATTGCAGATATTCAGTGTCCCATAGAACCATGGTCAAATGAAGTGTGTGCTACAGAGCAGAAGGTGTTGCTTCAACAAGCTGAAGTCCTGTTTTCATGTTCTTGCAGAAGAAGGACCTGACAGCATCCA…	TTTCCAAATCATGTACACCAACTCGTTACGTGGGGAATACTTGAGAACGGTTTTGGCTGG	0	0	0	0	0	0		0.4913	0.205879	0.9092	0.051		2.39156	1.85299	0.98561	1.73406	1.71524	1.82928	1.75656	2.00551	2.25367	1.83877	1.98237	2.28419
	814	UnAn_21630|_498-557	TAAGATGGAACATATCACCTCGAGTACATGAAGAGGTATTTTGTTTTCCTTCCTTTTACAATTTTAAACCAAGTGTGGAGCCAAATTTATTAGAACAAGTATTTATATACAAACAAAAAGTGTGAGTGTGTGTGTGTTTTTCTTTCAAAGATCATAGAAGATGCCTGATGTATAATTCACTGTAAGTATTACTGTAAGTTCAATTGTATAATCATTTGATAATTTTTCTAGAGCTTCTTTTTGGTTCGTGGCTGTCCAATTGGAACGGTCCGTGTTTGATATGTGAAAACTGATATAATTCACTGTGAAAGTCGGAGAGCAAGTAGATCTTTTTATGTTGTTTTTTTTCTAGCCTTATGGTACAAAAATTCCTGGAAGTGGAGGAGACGATCGCCCTGT…	GCTGTTGATATTTATGTACTTTAGCCGCTGTGAGGAGAGTTATCGACCTCAGTTGGTTGC	0	0	0	0	0	0		0.8714	0.304036	0.551	0.3482		0.780685	0.730911	0.378961	0.624474	0.454902	0.644206	0.490125	0.443223	1.16408	0.452891	0.845468	0.928187
	817	An_u_13973|NAD-dependent deacetylase sirtuin-5 (EC 3.5.1.-) (SIR2-like protein 5)_233-287	TACCTTGCTTTAAACCGCTGCATGATGTGCGGTCACGAGGAGGCCAATTACAAGAGCCCCATTTGTGCCGCTCTAGAGGGCAGAGGAGCTCCTGACCCAGAAACACCTGACGCCCAGATCCCTGTTGAGCAGCTTCCTCGATGTGAGCACAGGGGCTGTAACGGCCTTCTGAGACCGGCTGTGGTTTGGTTCGGAGAGACCCTGGACTCAGACATCCTCACTCACGCAGAGAAGGCATTGGACAGTTGTGACTTATGTCTCGTGGTGGGCACTTCGTCAGTCGTGTATCCTGCAGCCATGTTTGCTCCTCAGGTGGCAGCCAGAGGTGTTCCTGTGGCTGAATTCAACATGGAGAACACCCCAGCCACCGAGCGCTTCAAGTTCCACTTTCACGGCCCG…	AGGCATTGGACAGTTGTGACTTATGTCTCGTGGTGGGCACTTCGTCAGTCGTGTA	Q9NXA8	0	NAD-dependent deacetylase sirtuin-5 (EC 3.5.1.-) (SIR2-like protein 5)	SIRT5 (SIR2L5)	Homo sapiens (Human)	NAD binding; NAD+ ADP-ribosyltransferase activity; chromatin silencing; hydrolase activity, acting on carbon-nitrogen (but not peptide) bonds, in linear amides; protein amino acid ADP-ribosylation; protein amino acid deacetylation; zinc ion binding		0.1922	0.108845	0.1266	0.9425		-1.18194	-1.08525	-0.8088	-0.72134	-0.8518	-0.57737	-0.90154	-1.2439	-0.81333	-0.96031	-1.12503	-0.93831
	818	An_u_13018|Mitochondrial 28S ribosomal protein S33 (S33mt) (MRP-S33) (Ganglioside-induced differentiation-associated-protein 3)_190-249	TGCGCTTCCTCATCACAGATTTACTACGCCATGACCCAGAAGCTCAGGTTCATGGGACTGTTCAGAGATGAGCATGAGGACTTCAAAGAGGAGATGCGACGCCTGAGAAAACTTAGAGGAAAAGGGACCCCTAAGAAAGGAGAAGGAAAGAGGGCGGGCAAGAAGAAATAAAATGCATCTTCTTTTACTCCAGCAATATCTTGTAGGAATCACGGCTTTCGTTCCGTAACTTTAATCAACACTGGACCGGATCCAAACATTGTTCCATTAAAAGGCTTTCTTTTATATTTAATGATAAATTAGATATAAATGGCTTGGACATGCTTTACGCTGTTGTTTTTATAAGATATAGAGATTCCTGCTTTTGGAAAGAATGTTGCCTGTTGTCCTATGCATTTA…	CCAGCAATATCTTGTAGGAATCACGGCTTTCGTTCCGTAACTTTAATCAACACTGGACCG	Q9D2R8	0	28S ribosomal protein S33, mitochondrial (S33mt) (MRP-S33) (Ganglioside-induced differentiation-associated-protein 3)	Mrps33 (Gdap3)	Mus musculus (Mouse)	mitochondrion; ribosome		4.1e-05	0.000353384	0.0803	0.4797		0.501762	-0.50127	-0.02241	-0.89142	-1.30749	-1.04637	-0.03988	-0.23778	-0.86251	0.385275	0.42646	-0.08805
	819	UnAn_28113|_60-114	TCGGGGACAGAAGAGAAGAGACCCAAGACGGAAGGACGATCGTGGAGCCAAAGGAAGAACACGGCGCCCGTGTCTCTGAGAACCGCCGAGACTGAGTCAGATTATCTATTTTTCGTGTTTTTCCACAATTCGGGGGCAACGATCTGCAAATCCTGTCAAGAAGAACTGCTGTGGTTTTGACCTGGTTGATGAGAAGATCCTAGATGTCCAGAAGATGCGAGTTGCACCCATGAGATGTCAGCTCTGCAGTTAGACCAACCTCTCAAGCCAAGGAGACGCACCTCAGGCACGAACATCAAGGCAGAGACTCAAGGCGCGAGTCTTTGTGAATGGGGCATCAACGGGACATCGGGGTCGCCATCAAGAGAAGGCACATTGTTCGGCTGAACAACTCCTTAT…	CACGGCGCCCGTGTCTCTGAGAACCGCCGAGACTGAGTCAGATTATCTATTTTTC	0	0	0	0	0	0		0.3633	0.167667	0.982	0.7315		1.79629	1.33967	1.01297	0.877672	1.21202	1.16714	1.29882	1.22635	1.46927	1.44342	1.71244	1.65158
	820	An_u_7380|Cytochrome c oxidase polypeptide VIIa-liver/heart, mitochondrial precursor (EC 1.9.3.1) (Cytochrome c oxidase subunit VIIa-L)_178-228	TAGCCATCGCCCTTCTGCAGTTCCTGTTCTGGCCAGCCGGGCCTTCAGCAGCTCCAGCAGACACCTGAAGAACAAAGTTCCTGAAGCCCAGAAGCTCTTCCAGGAGGACAACGGGCTGCCGGTCCACATTAAGGGAGGAACCAGCGACGTCCTGCTCTACAGGGCCACCATGACGCTGACTGTTGCAGGAACCTGCTACTCGCTGTACTGGCTGCTCGTTGCCTCCATGCCGCAGAAGAAGGCGTGAGGATGGAGACGGATCTGCAGGCCGCCGCTCGGCTCTAAACTTCCTGCGTGTGATTCCTCTGTACCCAGCATCCATCTCTGTACCCAGCATCCATCTCTGCACCCAGCATCCATCTCTGCACCCAGCATCCATCTCTGCACCCAGCATCCATC…	GACTGTTGCAGGAACCTGCTACTCGCTGTACTGGCTGCTCGTTGCCTCCAT	P48771	0	Cytochrome c oxidase polypeptide 7A2, mitochondrial (Cytochrome c oxidase polypeptide VIIa-liver/heart) (Cytochrome c oxidase subunit VIIa-L)	Cox7a2 (Cox7a3) (Cox7al)	Mus musculus (Mouse)	cytochrome-c oxidase activity; electron carrier activity; mitochondrial respiratory chain		0.6698	0.253793	0.2157	0.9354		0.317982	-0.23839	0.067934	-0.09349	-0.01456	0.079188	0.054554	-0.22693	0.208717	0.451391	-0.13036	0.542124
	821	An_u_10687|Gelsolin precursor (Actin-depolymerizing factor) (ADF) (Brevin) (Homogenin)_615-665	CGCATCGACTAAGTGGAAAATGTTCCCTTTGATGCCCAAAGCTACATGGTAACAACGCCATGGCTGCCCAACATGGCATGGTGGATGATGGCAGTGGGAAGGTCCAGATCTGGCGCGTGGAAGGAGGTGACAAAGCTCCTGTGGACCCATCCAGCTATGGCCACTTCTATGGAGGAGACTGTTACCTGGTGCTGTATTCCTACAATCATGGAGGCAGACAGAAGCACATCATCTACACCTGGCAAGGCCACAAGTGCAGTCAGGATGAACTGGCGGCTTCGGCTTTTCTCACAGTGAGACTGGACGATTCAATGGGAGGAGTGGCCACACAAGTCCGGGTCACTCAGAGCCAAGAACCCCCTCATCTTGTGAGCTTGTTTAAGGACAAGCCTTTGGTCA…	GCCAAGTATGTTGCCAGCCTGCTGGGTGGAACTCCCATAGAGATGGAGGAA	O93510	P06396	Gelsolin (Actin-depolymerizing factor) (ADF) (Brevin) (Homogenin)	GSN	Gallus gallus (Chicken)	actin binding; barbed-end actin filament capping; calcium ion binding; cytoplasm; cytoskeleton; extracellular region		0.0078	0.0114889	0.6541	0.5508		2.98497	3.504	3.9146	4.05372	3.76368	4.02346	3.53894	2.96495	3.14552	3.16454	2.78581	2.81237
	822	An_u_5832|Bromodomain adjacent to zinc finger domain 2A (Transcription termination factor-I interacting protein 5) (TTF-I interacting protein 5) (Tip5) (hWALp3)_203-254	GCTGCAGCAGCTAGACACCGCATGAAGGGGGAGACTTGGTATTACACTCCATGTGGAAGGAGGATGAAGCAGTTTCCAGAAATTATCAAGTACCTGAAGAAACACCCGGACGACGTGGTCTGCAGAGAACACTTCAGCTTCAGCCCACGCATGCCTGTTGGAGACTTTTACGAAGAGAGGGAAACTTCTGAGGGCTCAAAGTGGATCCTACTTGCTAACGAGGAAATCCCGTCAATGATCATGGCCATCACCGGCCGGCGGGGTCGACCTCCAAACCCGGACAAAGAGAAACCTCGGCGGGTTGCTGGCATGAGAGGAGGACAAGCTCGCCGCCCGGGCAGACCTCCGAAATTCAACGCCGTCGACCTTCTCAGCAAAGTTGATGCCAAGCTGCTAAAG…	GGATCCTACTTGCTAACGAGGAAATCCCGTCAATGATCATGGCCATCACCGG	Q9UIF9	0	Bromodomain adjacent to zinc finger domain protein 2A (Transcription termination factor I-interacting protein 5) (TTF-I-interacting protein 5) (Tip5) (hWALp3)	BAZ2A (KIAA0314) (TIP5)	Homo sapiens (Human)	DNA binding; chromatin remodeling; nucleolus organizer region; protein binding; regulation of transcription, DNA-dependent; transcription regulator activity; zinc ion binding		0.0001	0.000544681	0.0177	0.5741		0.256958	0.25397	-0.50953	-1.39508	-0.65243	-0.97957	-0.20299	0.489745	-0.37647	0.068466	0.394652	-0.12115
	823	An_u_18398|Sorting nexin 6_238-297	GGAATTGGGACGAGGCCGCTCGCAGCCTGATGCAGGAAGGGCTGGACGACGGACCCGACTTCCTCTCCGAGGAGGACCGGGGACCGCGAGCGGTCAATGTGGATCTGGAGATGGACGCTACACTACAGGTGGACATCTCTGACGCTCTGAGTGAGAGGGACAAGGTGAAGTTCACTGTCCACACCAAGAGTACGCTCCCCAACTTTAAACAGAATGAGTTCTCTGTGGTCCGACAACATGAAGAGTTCATCTGGCTGCATGACTCGTTCGTCGAAAACGAAGAGTACGCAGGATACATCATCCCCCCAGCCCCTCCCAGACCTGACTTTGATGCATCCAGAGAGAAGCTGCAGAAACTGGGGGAAGGAGAAGGGTCCATGACCAAGGAGGAGTTTACCA…	ATGAAGAGTTCATCTGGCTGCATGACTCGTTCGTCGAAAACGAAGAGTACGCAGGATACA	Q5R613	0	Sorting nexin-6	SNX6	Pongo abelii (Sumatran orangutan)	cell communication; phosphoinositide binding; protein binding; protein transport		0.2821	0.141291	0.0939	0.9736		0.821895	1.03053	1.29301	1.17542	1.3679	1.62774	1.30256	0.928184	1.63695	0.752714	0.663412	1.28771
	827	UnAn_28013|_124-175	GAAATGCCAAGGGCGCTTGAAGGAGCCATCTTNGGTTAAAGAGAAAAGTCAACATCGAACAGAGTTCACAACTGGGGTCCTGCAACTAATTCCCAAGAGATTAGATAAGCAGTCTCATCATGATTGAGGTGAGCAAGCACTCCACTCGCACCAAGCAATAGCCTCTAATGACCCAGGCGAGTGACAGTGGGTCGTTAACTTGCATCTGATTTGGAATGCACCTAGGAGGATGGATGCGCTTAAAAACAGCAGCGCTCCAGCTATTGATTGCTCATAAGCGAACCGCCAGAAATGACAAAGACTCCGGGATAGCTGTTAGAGTGTTTTTTCAGAAAAACCGAGCGAAAGTCCCTTTTCCTCCGATTTAAGCCGTCTTCACGGCCCTATGTTGGGAGAGGC…	TTGAGGTGAGCAAGCACTCCACTCGCACCAAGCAATAGCCTCTAATGACCCA	0	0	0	0	0	0		0.4967	0.207224	0.7166	0.8917		0.273727	-0.07233	0.355064	0.002791	0.517603	-0.17833	-0.14029	0.388738	0.308105	0.422671	0.766623	0.70333
	828	An_u_16753|Properdin (Factor P) (Fragment)_530-589	CGTTCGTGAAACCCCCCTGGTACGGGTGCCAAGGTGACGACTCCGATAGAGAAAACTGCAACCACTTGCCTCATTGCCCAGTGGACGGCAACTGGGGTCCCTGGTCAGCCTTCACTCCGTGTCCTGCTACGTGTGGAGTGGCTCTTCAGGTCTCAGAGAGGCAATGCAACAACCCTCCTCCCAGCCATGGCGGCCGTCCATGTCTTGGAGCTGGGAAACAAACCAAACTCTGCTCGACTCAAGTCCACTGCCCAGTGAACGGTATTTGGGGCGAGTGGTCCACCTGGACCGAGTGTACGTACGCGTGGGGAGGGAAGGATATCCGCTGCAAGAAAACAGGCGGAAAACAAACTCGAATGCGCTCGTGTCTACATCGAGCTCATAATGGGTCCATCTGCA…	GTCCAGAATCTGTACGCCTGATTATAGCGAGTACAGTCCAACTATCGGTCGTCAGCGGGA	P11680	0	Properdin (Complement factor P)	Cfp (Pfc)	Mus musculus (Mouse)	complement activation, alternative pathway; extracellular region		0.0036	0.00669105	0.1752	0.9057		0.848445	0.361077	0.671225	-0.24607	-0.61533	-0.41385	0.353977	-0.21814	-0.40515	0.053734	-0.05346	-0.50885
	831	UnAn_29804|_124-177	ATACGTCTCNGACAGCCTTTTCTTTCTGAACCTGGATTCCCCACCTCTGCCGATTGGAAACGGGTCAGATTTTGGAGTTTCCGACAGAATCATGGCCAAGCAAGCTGAAAATCGTCTGGCTCCGGCCACTAGCCGGTCCCTCAGTGCATCTCTTCCATCATCGTCTTATTCAGTTCAGTAACTGACACAGCTAAGACCTGAAACATTATTTGTTGGATTCCTTTGAATTTTCTTGGAACTGATATTATTTAGGATTACGAAGAGTCTCTCCCTTGTCCCTGAGAGAACATTTTGTAGGATGTGCACCAAATGATTGGAGTAAGCCCACTCTGCTCAAGAAGCCTTATTGACTTGCTGCTAACAGGTTAGGAACAGGCCATTGCCACAGCATCACCAATC…	GGCCACTAGCCGGTCCCTCAGTGCATCTCTTCCATCATCGTCTTATTCAGTTCA	0	0	0	0	0	0		0.0155	0.0186748	0.342	0.8652		-0.43707	-0.54359	-0.33599	-0.09701	-0.204	-0.02383	-0.28057	-0.36498	-0.27153	-0.68816	-0.42643	-0.34722
	835	An_u_6089|Cathepsin Z precursor (EC 3.4.22.-) (Cathepsin Y)_546-604	GGAATTCGGCACGAGGGGGGAGTAGAGGACGGGGTCGAATACTGGGTCGTTCGCAACTCCTGGGGAGAACCATGGGGTGAGAAGGGCTGGCTCAGGATTGTGACCAGCGCTTACAAAGGAGGGAGCGGCAGCAAGTACAACCTGGCGCTGGAGGAGGACTGCATGTACGGAGATCCCATCGTCCCCAAAGACTACCTGTAGATGAGTTCAGTCAGGCCACTGCTGTGATCTGTGCTCCTGTCACAATGGTGGAGGGAAATTTTATATGCTTCTATAAAGGGAATCCTTTTTTTTAATACTTTACAAATCGATGCCAAGCTCTGATTTAGTTTTCAGAGTAGAATTATGTATATTGCAGAGATATCTGCAGGCTGAAATGATACTTAAATGAAATTGGTG…	CGAGGAAATGCAACTTTAATGTGCCTTATTGCCACTTAATGTCAAACTCGGGTTGACGC	Q9R1T3	Q9UBR2	Cathepsin Z (EC 3.4.18.1) (Cathepsin Y)	Ctsz (Ctsy)	Rattus norvegicus (Rat)	cysteine-type endopeptidase activity; extracellular region; proteolysis		6.1e-07	2.03595e-05	0.7109	0.582		1.81074	2.2219	2.2544	1.10313	1.27618	0.772527	1.95454	1.7677	1.94225	2.19651	2.3463	2.59058
	836	An_u_16910|Protein C20orf22_141-190	CCTGCTTATTCTCTACCCTGTTCCCCTGGAACTGAGCCATGCCATATTCTCTCACCTGCTGAGGTTTCCATACTTCGTTGATCTCCGCAGACCCCAAGATGTCCTGAACCACACTTGCAACTTCTACCTCAGCATAGAGGAGGGCGTCTCAGTGGGAGTGTGGCACACGCTCCCCGTCAGCCAATGGGATGCGGCCGCAAGCTTCTCGAGGATATC	AGGGCGTCTCAGTGGGAGTGTGGCACACGCTCCCCGTCAGCCAATGGGAT	Q8N2K0	0	Monoacylglycerol lipase ABHD12 (EC 3.1.1.23) (2-arachidonoylglycerol hydrolase) (Abhydrolase domain-containing protein 12)	ABHD12 (C20orf22)	Homo sapiens (Human)	0		0.0096	0.0132798	0.8859	0.1034		0.154808	0.364147	0.697091	0.112887	0.072851	0.34367	0.102704	0.091695	-0.12478	0.969106	0.526146	0.252244
	837	UnAn_23605f|_169-224	AAAAATCGGGATCTGNATGTCGGTCAATGTGGGTGGGTTAACATCCTAAGGGACCTGGCTCCTTTCCAACATCTGCTGCTGACAATTGAAGCTCAGCATCTTTCGTGCGCCGCCGACCGGTTATCACGATTAAAGGAGAAACTTTCTCCCTCCCTGACGAGCGCTTGAATATTGGACCCGGGGTCTGGGATGTTAGCGAGGTAATCCGCTAGCAGCAATAACGCAGGATGGACTTTTAAACTGTGTGAAACGTATTTATTATTTAGATGCATGTGGAGTAGTGCACAGGTAGACAAAAAATAAAAATAAATAGCTGCCACTAACGTCACTAAAGCATTTTGTCAGGAGAGGAGGACAAGCGCTCGGTTCGCTTTAAGGAACCCGGATCAAGTCGGCGCT…	ATATTGGACCCGGGGTCTGGGATGTTAGCGAGGTAATCCGCTAGCAGCAATAACGC	0	0	0	0	0	0		0.4487	0.193583	0.5717	0.5582		-0.09484	-0.00023	-0.03327	0.214134	-0.09206	0.41254	0.239109	0.484221	0.104295	0.038219	1.06082	0.194825
	838	An_u_17490|rotatin [Homo sapiens]_50-108	ACTATCCTTATATTTGCAGTGCGAGATCGGACCTGATGTCGAGACTCATCAACCTGTTTACACCTTACTGGTCCGACTGTCAACACCACCGACAAGCTATGTTTGGCACTAGCAGGTCCCTTTAAGAGCCAGCTGGCACTGCGCTTGCTTCAGAGCCTGCGCTTGTCTGATGCCCCGCGTTTCTATGGCCTTCCCAGCCTGGAGAGGGCACTGCAGGGCATGGTCAGCCTGACTGCCCAGCCTGGCTGGAGCTCCCACTGTCCTGACCTGGAGCCCAACTCCCTCTGCTCCAAGTATCTCAGTGGGTTGTTAGAGGTGATCTCTTCATTTTATGTTGAGTGGAGAGGAAACTCCTTCTCTTTCATGGGGAAAGGTGTGACCAAGAATGCCATTATTTGC…	CAACCTGTTTACACCTTACTGGTCCGACTGTCAACACCACCGACAAGCTATGTTTGGCA	Q86VV8	0	Rotatin	RTTN	Homo sapiens (Human)	binding		0.2203	0.119192	0.5909	0.8161		-0.44083	-0.34685	-0.48468	-0.39919	-0.17671	-0.38403	-0.32005	-0.33478	-0.1317	-0.26814	-0.18779	-0.08468
	839	An_u_18593|suppressor of actin 1 [Homo sapiens]_374-425	AAATTCCGGCCGAGGGGAGTTTTGAAAAGTCTACAAAAATGCATGGGGCTGACAATGCCAATGCATGTGCTGTGCAGTATGCTGGGACTGGAGCTTTAAAAACAGACTTCACGAGGACAGGCAAGAGGACCCAGTGGGGACTGGCTGATGGATGGCTGGAACTCCATGATCCGCTACTACAAAAACAACTTTTCAGATGGATTCAGACAAGATGCTATTGATCTGTTCCTGGGTAACTTTGCTGTTGATGAGTCAGATGGCCCCACTCCTCTTCGTGTGAAGAAGGACTGGAAGTTCCTAACACTGCCCATTGTGATGCTGGTTGCATTCTCCATGTGCATTGTTTCTCTTCTTCTGGCTGGTGACACATGGACAGAGACCCTTGCTTATGTAATGTTC…	CAGAGACCCTTGCTTATGTAATGTTCTGGGGGAGCGCCAGTGCAATCACAGC	Q9NTJ5	0	Phosphatidylinositide phosphatase SAC1 (EC 3.1.3.-) (Suppressor of actin mutations 1-like protein)	SACM1L (KIAA0851)	Homo sapiens (Human)	Golgi apparatus; endoplasmic reticulum membrane; integral to membrane; phosphatase activity		0.0094	0.0130839	0.1491	0.964		-0.33018	-0.08931	0.120746	0.370216	0.485862	0.650083	0.227048	-0.05152	0.380411	-0.25051	-0.15116	0.115561
	842	An_u_9177|Dipeptidyl-peptidase I precursor (EC 3.4.14.1) (DPP-I) (DPPI) (Cathepsin C) (Cathepsin J) (Dipeptidyl transferase)_572-626	GGGGGAATCGGGCCGAGGTCCAAGGAGGGCACGACAAGACCGTCAACTGCTCTGTTGAAGCCACAGGTGAGAGCACAGTGACTGTGACCCTGGAGAAGCTGTCCGTAGCCACAGATGAGCTGGGGAACACGGGCTTCTTCACCCTCATCTACAACCAGGGCTTCGAGGCGGTCCTCGGTGGCTACAAATGGTTTGGCTTTTTCAAGTACACCCAGGAGGGCTCGAAGGTGACCAGCTACTGTGACCAAACCCTGCCAGGATGGGTCCACGACGTCCTGGGACGAAACTGGGCCTGTTTTGTGGGAAAGAAGGTGAAGAGTGTGCCGCCCAAATCAAATTTCAAGCCCGTCTTCAGCAGCGGACTGCTGCCAAAGCCGTACAAACACAACCTGGACTTCA…	GCCTGAGCACTGGGATTGGAGAAACGTTAATGGCGTCAACTTTGTTAGCCCTGTG	P53634	0	Dipeptidyl-peptidase 1 (EC 3.4.14.1) (Dipeptidyl-peptidase I) (DPP-I) (DPPI) (Cathepsin C) (Cathepsin J) (Dipeptidyl transferase) [Cleaved into: Dipeptidyl-peptidase 1 exclusion domain chain (Dipeptidyl-peptidase I exclusion domain chain); Dipeptidyl-peptidase 1 heavy chain (Dipeptidyl-peptidase I heavy chain); Dipeptidyl-peptidase 1 light chain (Dipeptidyl-peptidase I light chain)]	CTSC (CPPI)	Homo sapiens (Human)	chloride ion binding; cysteine-type endopeptidase activity; immune response; lysosome; proteolysis		0.0371	0.0346623	0.0547	0.9046		-0.84953	-0.54158	0.008403	0.490083	-0.12894	0.519805	-0.00383	-0.63787	0.310922	-0.55956	-1.10081	-0.32747
	843	UnAn_29484|_54-110	TCCTCTCCGAAAGTACCGCTAANGTCCACCAAGCAGGGGCACTTATTGGAAACCCAAAGCTTGCAAACCCACATTCTCAGCACCACTTAGATATGTGGAGGCATGTTCAAT	CCAAAGCTTGCAAACCCACATTCTCAGCACCACTTAGATATGTGGAGGCATGTTCAA	0	0	0	0	0	0		0.0588	0.0478912	0.413	0.9145		0.855555	2.2815	2.19018	0.826252	0.864694	1.05216	2.23163	2.25189	3.25123	1.88734	2.37945	2.03974
	844	UnAn_29511|_12-71	TGTTCTAAAGTGGCAGACCACTGAAGAGGTGCAGCAGTTACACAAGTCATCATGACATCGATTTCTGAGCTATCAAATGCTGCCAAAAATACATGAATAAAAACTCAAATGAT	GGCAGACCACTGAAGAGGTGCAGCAGTTACACAAGTCATCATGACATCGATTTCTGAGCT	0	0	0	0	0	0		0.0344	0.032904	0.5616	0.8432		2.60328	3.64954	3.56872	2.96834	2.72992	2.78199	3.5496	4.3316	4.5791	4.01408	3.74102	3.92003
	845	An_u_18335|SNF2 histone linker PHD RING helicase [Homo sapiens]_379-428	AGAAATTCGGAACTGGATGTCTAACTTGGAGTTTTCCAAATCAATGGGATTCATAAATTTCACGATAACCTTAGTTCCTTCAAGTACGATGAGAAGATCAACATTCTGCTCCTCCCTCTCCACACGGGCTCCAACGGGCTGAATATCATCGAAGCGACCCACGTGTTGCTGGTCGAACCAATCCTCAACCCAGCCCACGAACTCCAGGCCATTGGGAGGGTGCACCGGATTGGCCAAACAAAGCCCACGTTTGTACACAGGTTCCTGATCAAATCCACCATCGAGGAGAGAATGCAAGCGATGCTGAAGACAGCGGAAAAGAGTCACACCAGCACAGCCATGAAGCATTCTGAGGCTGCCGTCCTGACAGTAGCTGACCTGGCCGATCTGTTTACCGAG…	CTGGCCGATCTGTTTACCGAGGACACTGAACATCTGGAGTGATCCCGCAC	Q149N8	0	E3 ubiquitin-protein ligase SHPRH (EC 6.3.2.-) (EC 3.6.1.-) (SNF2, histone-linker, PHD and RING finger domain-containing helicase)	SHPRH (KIAA2023)	Homo sapiens (Human)	ATP binding; DNA binding; DNA repair; helicase activity; ligase activity; modification-dependent protein catabolic process; nucleosome; nucleosome assembly; nucleus; protein binding; zinc ion binding		0.0004	0.00146949	0.1249	0.0035		1.70938	1.44298	1.23168	0.736889	1.21348	1.13828	1.28836	1.9548	1.16078	1.61062	1.43115	1.65181
	846	An_u_5870|Calcium-binding mitochondrial carrier protein Aralar1 (Mitochondrial aspartate glutamate carrier 1) (Solute carrier family 25, member 12)_407-460	GGTGTAAGTTTGGGTGGACACCGTCCTGCAGGCTCCGAGCCCACTCCCAAACCCGCGGTGAAGGACTTCCCCTCTGTGACCGCTGACCACGTGGGCGGTTACCGTCTGGCTGCTGCAACCTTTGCCGGCGTGGAGAGGAAGTTCGGTTTGCACCTGCCAAAGTTCAAGTCCTCCAGCGCGACCAAAGCTGAGCCTCAGCCATCGAAAACAGAGCCGTGACGGGGGGGGGGAGGGCCGCGTGTCCCCCAGACGTCGACGGATCCGAGAGGCCGCCTCGCTTTTAAACGCTGCATGGGTGTGGCTTTTATTTTATTTTTTTGCATCGCTTTGCACAATCTTGCTGTACATACTGTACTTCTCAACAGAGGGACACTATGGCTCAGCGAAGGAACGGCCTGC…	AACGCTCGGTGTGGGACGGCTTTGGTGTGCATGGGTTATATTTGACAAAGATGT	O75746	0	Calcium-binding mitochondrial carrier protein Aralar1 (Mitochondrial aspartate glutamate carrier 1) (Solute carrier family 25 member 12)	SLC25A12 (ARALAR1)	Homo sapiens (Human)	L-aspartate transmembrane transporter activity; L-glutamate transmembrane transporter activity; L-glutamate transport; aspartate transport; calcium ion binding; integral to membrane; malate-aspartate shuttle; mitochondrial inner membrane; protein binding; response to calcium ion		0.07	0.0543602	0.0935	0.5008		-0.29712	-0.17404	0.19885	-0.26626	-0.50043	-0.56802	-0.50962	-0.58151	-0.02302	0.062433	-0.34079	0.248305
	847	An_u_12987|Microsomal signal peptidase 18 kDa subunit (EC 3.4.-.-) (SPase 18 kDa subunit) (SPC18) (Endopeptidase SP18) (SEC11-like 1)_629-678	TAGTTTTTTTTTTGNCNNCACCCAATCGGATCTGGATGAGATTCGGATACAGTTTAACTGTTGCAGCCCGCATCCATATGCTCCCTACTTTAAACGTATTCATGTGATTTAGGCGTTTTTTTACTCTGTAGTATTAGCAACAATGTTGTCCTTAGACTTCCTTGACGATGTCCGTCGCATGAATAAGCGGCAGCTGTATTACCAGGTGCTGAACTTTGGTATGATCGTTTCCTCTGCGCTGATGATCTGGAAAGGACTGATGGTTGTCACCGGCAGCGAAAGCCCTATTGTTGTTGTTCTCAGTGGGAGTATGGAGCCGGCTTTCCACAGAGGGGACCTGTTATTTTTGACTAATCGAGTGGAGGACCCCATCAGAGTTGGAGAGATTGTTGTCTTCAG…	AAGTATGCCGTGCTCTTCATGTTGGGTCTTTTCGTCTTGGTCCACCGGGA	P67810	P67812	Signal peptidase complex catalytic subunit SEC11A (EC 3.4.-.-) (SEC11 homolog A) (SEC11-like protein 1) (Microsomal signal peptidase 18 kDa subunit) (SPase 18 kDa subunit) (SPC18) (Endopeptidase SP18)	SEC11A (SEC11L1) (SPC18)	Bos taurus (Bovine)	endoplasmic reticulum membrane; integral to membrane; microsome; peptidase activity; proteolysis; signal peptide processing		0.0386	0.0356183	0.9908	0.371		1.50517	1.75257	2.03625	2.03463	1.70917	2.06675	1.53226	1.61241	1.39522	1.51687	1.60346	1.11479
	848	An_u_16641|Probable G-protein coupled receptor GPR1_152-209	TCAGGTAGCACCCCATACTNGGCCAACAATCAAGCCGCTCTTTTAAGATAATTGCTGCCATCATCATCACGTTTTTCCTGTGCTGGGTTCCCTTTCACATCTTCAGTATAATTGAATTGCTAAGGTTCCATCCCAGCAACCAAGGCAATGCACTGTTACATGTCATCACCATTGGGATGCCGTTCGCCACAAGCCTAGCCTTTGTTAACAGCTGCCTGAACCCAATCCTGTATGTATTCATTGGCCAAGATTTCAAGAATAAAGTCTGCAATTCCATCCTGAAGGTGTTGGAGACCGCATTTCATGAAGACGATACCAAAACTTGCTCAAAGTCTGTCAGCACCAGCGAGAGCAACAAGTCACATCAGGGCACTGCAGTGTAGAGGCAGTAGTGAATTT…	ACTGTTACATGTCATCACCATTGGGATGCCGTTCGCCACAAGCCTAGCCTTTGTTAAC	Q99788	0	Chemokine-like receptor 1	CMKLR1	Homo sapiens (Human)	0		0.4394	0.19136	0.651	0.517		1.72753	1.86823	2.31399	1.84992	1.77274	2.05526	2.41497	1.78454	1.43122	1.78635	1.39627	1.35294
	849	UnAn_27825|_14-73	GACGATCTTAAACGCGGNCAACGAGTCCGATGGATTTTTTTAAACATGTTTGTTTTTACAGCGTGGGACCAGCTCCTAAACACCTGGGATTTTAGAGACTTCTCAGTTCTGATCTTTATCAGACAGATCCCCCCCCCCCCTTTTTTTTTTTTTTTGTCTTTACCCCTACAGGGATGGATTTTTTTTTGGTTTTTTAAAGTGGAGGGGGGGGGGGCCGG	TGAACACGGCATAAGAACGGCATGTTTCCAGCAGTAATGGTCAAAGCAAGAGATAAACGG	0	0	0	0	0	0		0.2592	0.133531	0.341	0.7943		-0.6775	-0.66221	-0.29658	-0.72322	-0.47785	-0.02153	0.076634	-0.0993	-0.0957	-0.87926	-0.23167	-0.38375
	850	UnAn_29676|_7-59	GCAACGTCCGGGATATACTGTCTCTGTCTCGTCTGATGCCAGGCCACTGGTCGGGTATTAGGGGAGCTGAGGGACAGAGGGGAGACCGAGGGGTGCGATTACTTTTTATCTATGTGATCTTTGCTCTGCTTCTCAATAAAAGTGCTGGAACTTC	TCCGGGATATACTGTCTCTGTCTCGTCTGATGCCAGGCCACTGGTCGGGTATT	0	0	0	0	0	0		0.1443	0.0885258	0.8643	0.4247		0.520456	0.637507	0.296884	0.78116	0.958004	0.830778	1.0746	0.509951	0.786987	0.534089	0.799359	0.718393
	851	An_u_18603|Surfeit locus protein 2 (Surf-2)_116-165	GGAATCTCTGATCCTGATGGTCCAGACTGAAGCAGAAGAAGCCCAAAACACAGGAGAAGGAAAGGAGCCGGCCCCCAAAGAGACAACCCAACGGCATGTGGCAACCTCCGTCGAGCGACGACGAAGGCAGCGACTCTGAAGACAGCATGAGCGACCTCTATCCATCTTCAATGTTCACTTGTAAAAATCCAGAGGAGGAAAGTAAAGCGGGCGGAGCTGATGGTGAAGACGACGATGACTTCATGACAGATGAAGATGAGGAGATGGAAGTGGACAACCAGGTGGTACAGAAGCGCAAAAAGGTCCAAGGTGGAGGCTTCCAGAAGAAAGCCAGAAATAACCGGTGGAAATCAGGACACAAGAAACACAAAAATGCCCAAAATGGAAAGTAACCCGTGA…	CGACGACGAAGGCAGCGACTCTGAAGACAGCATGAGCGACCTCTATCCAT	O57589	0	Surfeit locus protein 2 (Surf-2)	surf2	Fugu rubripes (Japanese pufferfish) (Takifugu rubripes)	0		9.3e-07	2.39159e-05	0.0738	0.056		1.45015	1.60313	1.72331	0.784281	0.881324	0.977145	1.17922	1.65543	1.02166	1.82666	1.91603	1.27232
	855	An_u_9278|Dual specificity protein phosphatase 5 (EC 3.1.3.48) (EC 3.1.3.16) (MAP-kinase phosphatase CPG21)_384-433	CGGAATTGGGCCGAGATAGAGTTTATCGATCAAGTGTAGCAATCAGGAGGAAGGGTGCTGGTCCACTGCGAAGCGGGCATCTCGCGCTCGCCCACCATCTGCATGGCATACATGATGAGGACCCAGAAGCTGAGGCTCGACGAGGCCTTCGAGCTCATCAAGCAGCGTCGCACCGTCGTCTCACCAAACTTCAGCTTCATGGGCCAGCTGCTGCAGTTCGAGTCCGAGGTCCTGTCCAACGCCCCGGCCCTCGCCGCCACCATCGAGCCGGCGACTCCGTGCGTCACAGAGTCGGCCTCGTTTTTTGCCAATGACTTTTCCACCGCTTTCAGCACCAAAAACTTCGAGCCGCCCATGTTCACCCTCCCTACCTCTTGCCTGCAGTCCCCAGTCCACCAA…	GTCCCCAGTCCACCAACCGTTGAAACTGAGCCCAATAACTGCACTGCCTT	O54838	0	Dual specificity protein phosphatase 5 (EC 3.1.3.48) (EC 3.1.3.16) (MAP-kinase phosphatase CPG21)	Dusp5	Rattus norvegicus (Rat)	MAP kinase tyrosine/serine/threonine phosphatase activity; nucleus; protein amino acid dephosphorylation; protein tyrosine phosphatase activity		0.7894	0.284146	0.7746	0.6554		0.636117	0.732252	0.548746	0.649142	0.681367	0.493046	0.451087	0.311166	0.695785	0.503755	0.525533	0.865726
	856	An_u_18472|SRp25 nuclear protein isoform 3 [Homo sapiens]_138-188	GGAGAGAAAAACCGAGAAAAAGAACGCAGACGGTCCTCTTCTTCCTCCTCCTCCTCCTCCTCCAGCAGGAGCAGGTCGGCCAAGAAAAGCTCTGCGAAGAAGAAGAAGACAGATGGGAGGGAGCAACGAAAGAGGAGGACCCGCTCCTCATCTTCATCATCCACTGCATCCTCGTCTTCCTCTTCGTCGTCCTCCTCCTCCTCTTCAAGCGACGAGAGGAGGAAGAGGAAAAAGAGCAAAGCCCTGAAGAAGAAGCTGAAGAAGCAGAAGGCCAAGCTGAAGAAGCAGAGGAAAAAGGAGAAGAGGAAGCTGAAGCGGAAGGAGAAGAAGCTGAAGAAGGAGGCCGAGGCGCTGCAGAGTCCAGCAGAGAAGCCTCCGTCCCTCCCGGAGGTGATGCAG…	GACCCGCTCCTCATCTTCATCATCCACTGCATCCTCGTCTTCCTCTTCGTC	Q66PJ3	0	ADP-ribosylation factor-like protein 6-interacting protein 4 (ARL-6-interacting protein 4) (Aip-4) (SR-15) (SRp25) (SR-25) (HSP-975) (HSVI-binding protein)	ARL6IP4	Homo sapiens (Human)	RNA splicing; nucleus		0.0632	0.0506595	0.6588	0.6489		2.76872	2.42126	2.43839	2.08847	2.24785	2.27997	2.1503	2.47839	2.154	2.61621	2.66979	2.42551
	858	An_u_17791|Serine/threonine-protein kinase SPRK1 (EC 2.7.1.37) (Serine/arginine-rich protein specific kinase 1) (SR-protein-specific kinase 1) (SFRS protein kinase 1)_186-235	AAAAAGTTCCTCGCGATCCCAGCGAGGAAGAAGAGGACGAGGCCGAGGAAACCTGGCAAAAAACCAGAGCCTCACGGTCGCGGAGGGACCTCTCAGCATGGCCAAGCGGACTCTCCCCTTCCAGAGCAGGACGAGGAGATCCTGGGCTCCGACGACGACGAGCAGGAGGATCCCAACGATTACTGCAGGGGTGGATATCATCATGTGAAGATTGGCGACCTGTTCAACGCGAGGTACCACGTGATCCGTAAGCTGGGCTGGGGCCACTTCTCCACCGTGTGGCTGGCCTGGGACATCCAGGAGAAGCGGTTTGTGGCTATGAAGGTTGTAAAAAGTGCTGAACATTATACAGAGACGGCCCTGGACGAAATCAAGCTGCTCAAATCTGTGAGAAACACG…	CAGGGGTGGATATCATCATGTGAAGATTGGCGACCTGTTCAACGCGAGGT	Q96SB4	0	Serine/threonine-protein kinase SRPK1 (EC 2.7.11.1) (Serine/arginine-rich protein-specific kinase 1) (SR-protein-specific kinase 1) (SFRS protein kinase 1)	SRPK1	Homo sapiens (Human)	ATP binding; RNA splicing; cell differentiation; chromosome segregation; cytoplasm; magnesium ion binding; nucleus; protein amino acid phosphorylation; protein binding; protein kinase cascade; protein serine/threonine kinase activity; regulation of mRNA processing		7.2e-07	2.15694e-05	0.0392	0.5896		1.10245	0.741448	0.590354	-0.57072	-0.0503	-0.62184	0.423145	1.43564	0.352862	1.34052	1.67285	0.992208
	859	UnAn_29710|_16-75	CACACCATGATCCTCCACTAGATGGACAACGGAGTCACCGAGATCTGTCATGGAGCTGAAGAATCTGTCATGAAAACAAATAAATGGTCAAGATG	CACTAGATGGACAACGGAGTCACCGAGATCTGTCATGGAGCTGAAGAATCTGTCATGAAA	0	0	0	0	0	0		0.3771	0.172158	0.0051	0.2977		1.30636	-0.0241	-0.66967	-0.03077	0.057903	-0.83233	-0.19125	0.179346	-0.30661	0.768854	0.13247	-0.2025
	861	An_u_14671|nuclear protein UKp68 isoform 1 [Homo sapiens]_109-165	GGGGATCGGGCACGAGGGACTGCCGCTCCTCACCCAGACCAGCTGTGCAGCCAAGTCAGAGTGCAACTGTGTGTCGCTTCTTCCCAGAGTGCAAGAAGGTTGACTGTCCATTTTATCATCCAAAGCCTTGTCGTTTTGCAACTCGATGTAAACGGGCCGGGTGTACCTTCTACCATCCAACAACTGCTGTGCCTCCAAGACATGCCCTGAAGTGGACAAAGGACAGAGCAGCCAATTAAGCCCAGAGGGTCTGATGGTGAAGAGTCAAACGATGGAAGATTTCCGTCATCTGTGTTTCTGAAATGTCATTAGTAGATGTAACAGTTAATAATGTTGTTTTAATGTTCGTTTGGACTCATTTTTAAGAATTTTTTGGAAGATAAAAGCCAGTTTCTGCTG…	CATTTTATCATCCAAAGCCTTGTCGTTTTGCAACTCGATGTAAACGGGCCGGGTGTA	Q6PJT7	0	Zinc finger CCCH domain-containing protein 14 (Renal carcinoma antigen NY-REN-37)	ZC3H14	Homo sapiens (Human)	RNA binding; nucleus; zinc ion binding		0.1788	0.10308	0.4427	0.6714		-1.19661	-1.1932	-0.99353	-1.24343	-0.93442	-1.1781	-1.33093	-1.57509	-1.11066	-0.93114	-1.12004	-0.87555
	866	UnAn_27171|_463-518	TGGGCTCAAAGTCTCACTACTATATCTATCTCTCTATTCATCCCTCTATCTATTTATAAACCCAAGAGAAGAACTCCCCTTCAACAGGAAGAAACCTCCCACTGAGAGACAAAATGGAAAAGAAAAATACTGGAGGTCGTTATCATGAATCTTATGATTAGTCACATCTTCCACTGGTTTTTCCTGTACCACTTCTTTGGCTCTTGTTTTTGTAAGCAGGATATTGTGGGTGAGGACTGACTTGATAAGGGCAAAATGACTAAAAGGTTTAATTACAAAATATACAACGTATTCACCATGTCATTTTTTCCTCTCTTCCTCTGTGTGTCAGAACTGAAGACCTCTCATGCATCCATGGTCTGCCTTTGGCTGCCCAGATATCATCCCTCTCAGTGGTTA…	CTCATTCCCATACTCACTGTCCCCAGCTCCCTCTTCTGCCCTTCCTGTAATCCACC	0	0	0	0	0	0		0.0149	0.0182604	0.3034	0.868		-1.21679	-1.04191	-1.07281	-0.73243	-0.48505	-0.68099	-1.00497	-0.99604	-0.87455	-0.9944	-0.85109	-0.56236
	868	An_u_18379|solute carrier family 38, member 2 [Homo sapiens]_302-359	GGATTTGGGGCGAGCCTGCCCTCAGCTTTCTATATCAAACTTGTCAAGAAGGAGTCAATGAAGTCCATCCAAAAGATCGGGGCCACAATGTTTCTGATATTAGGATTTGTTGTCATGGTTGGCAGCATAACTCTTATCATCATTGACTGGACCGTGAACAGTGCGGACAAGAAAGGTAATTAAAGCTCCGGCTCTCCTGCATACGGAGGGGAAGCTCAAAGAGTTGGACGGCAAGAAATACACAACTATAAGAAAAAAAATGTGTGATGAACAAAGCGAACCACAAAAGACTCACTTGTTGCTCGGCTTGGGCTTTCTGAGCAATGGACCGTACCATTCCAAGAGAATGTATCTGAACACTGTATATTATGCTGTTCTAGACCACAAAGATGGCGTTTA…	CTCGGCTTGGGCTTTCTGAGCAATGGACCGTACCATTCCAAGAGAATGTATCTGAACA	Q96QD8	0	Sodium-coupled neutral amino acid transporter 2 (Amino acid transporter A2) (System A amino acid transporter 2) (System N amino acid transporter 2) (System A transporter 1) (Solute carrier family 38 member 2) (Protein 40-9-1)	SLC38A2 (ATA2) (KIAA1382) (SAT2) (SNAT2)	Homo sapiens (Human)	amino acid transport; integral to membrane; plasma membrane; sodium ion binding; sodium ion transport; symporter activity		0.0028	0.00556693	0.0708	0.3474		-0.91191	-0.30746	0.303576	0.593537	0.166915	0.65587	0.359724	-0.31381	0.203303	-0.51824	-0.65452	-0.21969
	872	AN_v_10719|Glucose-6-phosphate isomerase (EC 5.3.1.9) (GPI) (Phosphoglucose isomerase) (PGI) (Phosphohexose isomerase) (PHI)_140-190	AAAAAATTGGTGTCGAGATCGGATCCTGATGTCGGGACTGGTTCTGCAGGCGGCCGGTGACAAATCCGCCGTGGCCAACACTTTGTGGCGCTGTCCACCAACGCGGCCAAAGTGAAGGACTTCGGCATCGACCCGGCCAACATGTTCGAGTTCTGGGATTGGGTCGGAGGTCGTTACTCACTGTGGTCGGCCATCGGTCTGTCCATCGCGCTGCACGTAGGCTTCGAGAACTTCGAGCAGCTTCTGTCCGGAGCTCACTGGATGGACAACCATTTCCGCAGCGCCCCCCTGGACCAGAACGTCCCGGTTCTGCTGGCCATTCTGGGCGTCTGGTACGTCAACTTCTTCCAGGCCGAGACTCACGCCATGCTGCCGTACGACCAGTACATGCACCGCTTC…	ACATGTTCGAGTTCTGGGATTGGGTCGGAGGTCGTTACTCACTGTGGTCGG	Q59088	P06744	Glucose-6-phosphate isomerase (GPI) (EC 5.3.1.9) (Phosphoglucose isomerase) (PGI) (Phosphohexose isomerase) (PHI)	pgi (ACIAD0101)	Acinetobacter sp. (strain ADP1)	cytoplasm; gluconeogenesis; glucose-6-phosphate isomerase activity; glycolysis		0.0165	0.019564	0.1487	0.3937		0.862796	1.79184	2.29725	2.38222	2.01901	2.473	1.47858	1.15443	1.96187	1.51897	0.776535	1.2347
	873	An_u_3830|Actin-related protein 2/3 complex subunit 1B (ARP2/3 complex 41 kDa subunit) (p41-ARC)_17-66	AAATGGTTACCCGGTGCTGTTTGTGTATGACGGTGCCAAAGCCAGCTTGACCTTCGGTGGCAAGTTGGACGTTCCCAAGCAGGCGGCCTCAAAGGGCATCAGTGCCAGGGAACGTTTCCAGAACCTGGGACCGTCGAGCCTCTGAGACCCAGAGCACCGAGAAGGACCTGAACACGCTCCACAAGAACAGCATCAGCCAAATCTCAGTGCTGGAGGGAGGAAGAAACCAGTGCACCAAGTTCTGCACCACTGGCATGGATGGAGGAATGGGCATCTGGGATGTCAAGAGTCTGGAGTCCGCTATGAAGGATCTGAAGATAGTGTGAGCTGAACTACGCATTTCACCACCAAAGCTTCTGGAAACATGAAGAAATCTGCTTATGTATTACAAAAAGCTTT…	CTGTTTGTGTATGACGGTGCCAAAGCCAGCTTGACCTTCGGTGGCAAGTT	O15143	0	Actin-related protein 2/3 complex subunit 1B (Arp2/3 complex 41 kDa subunit) (p41-ARC)	ARPC1B (ARC41)	Homo sapiens (Human)	Arp2/3 protein complex; actin binding; cell motion; cytoplasm; regulation of actin filament polymerization; structural constituent of cytoskeleton		0.3253	0.155624	0.0296	0.8429		2.33719	3.04341	3.49435	3.05863	3.31935	3.6769	2.596	2.81797	3.62177	2.7623	2.69952	2.87182
	874	UnAn_27876|_18-76	GCTGCATGTTTTAGGTTTTTTTTTCATTCTCTTCATCATATTCCACCCTCTGTTTCTCTCCCTTGTGTTTTCCTTT	TTTTTTTCATTCTCTTCATCATATTCCACCCTCTGTTTCTCTCCCTTGTGTTTTCCTTT	0	0	0	0	0	0		0.0081	0.0118198	0.2544	0.7148		2.20527	1.95049	2.58661	2.75095	2.69566	2.45206	2.17225	1.37039	2.05957	1.88685	1.65494	1.85432
	877	AN_v_4150|Alpha-1-antitrypsin homolog precursor_476-531	AAATTCGGGCCGAGGGCTCAGCCAGGCACCGCCGTGTTCATGAACAACAGCTTCAATGCAAACCCTGAGTTCGTGGATGTCCTGAAGCAGTCCTATTCTGACGAGGGCTTCGATGTTGACTTTGCCAACACCACAGAGAGCGCCGATACCATCAATCAGTATGTATCGGGTAAGACTAACGGGAAGATAGACGAGCTGGTAGAAAGCCTGGATCCAAGCACAGTCGTGTATCTCCTCAGCTACATCTACGACAAAGGTAAATGGGAAACTCCGTTTAATCCTCGGTACACCTTTATGGACAGGTTCAGAGTGGACGAAAGCAATGAGGTTCAAGTCCAGATGATGACAAAGAGAGAAGATGTTTAAATCTATGATGACCAGGCCATCAACACAGAAGTC…	TCTCCCCCGCACATGTTACTAACTGGTTGAAGTGGACGAAGTCAGGGACGTACAGG	P32759	P05154	Alpha-1-antitrypsin homolog	0	Cyprinus carpio (Common carp)	extracellular region; serine-type endopeptidase inhibitor activity		0.4704	0.200192	0.1409	0.0514		1.47675	-0.18534	-0.1635	0.133073	0.147881	-0.30728	-0.02665	0.271597	-0.17822	0.062018	0.343755	0.33536
	879	An_u_10570|G patch domain containing 1 [Homo sapiens]_31-81	GTCAAAGTAGGCTAACGTTGACGGTTAGCATATTCAACAACTTCTTGATTTCGCGCGATTCGGCACCGTATTCACCTGGCCTCGACACTCACATCTACACGAACCGGAGCGTTTTGACTTAAAACTGCATTGATTAAGAGAGATCCACTCCAGCGTCATTAAGAGGGTTCTTTACCACATTTCTGTGCTGCTGCGATGGAATGTGCAGTGGAGGTTCCATCAGGTGAGGATGAAAAGCCTGAGAAAGACGATGTGAACGCCAAGGAAGGCACCGAGGTACCCCACAAGAAAAACAAGAAGCACAGGAAACACAAAAGCAAAAAGAAGAAGCGGAGGAGAAAAGGCGAGAAGGAGAGCAGTTCAGAATCTGGCGCCGAGTCAGATGAAGAGCCTCCACCT…	TATTCAACAACTTCTTGATTTCGCGCGATTCGGCACCGTATTCACCTGGCC	0	0	G patch domain-containing protein 1 (Evolutionarily conserved G-patch domain-containing protein)	GPATCH1 (ECGP) (GPATC1)	Homo sapiens (Human)	intracellular; nucleic acid binding		3.3e-05	0.000304509	0.017	0.5898		2.98673	2.83243	2.43894	1.36088	2.29033	1.64449	2.6337	3.19622	2.23052	2.81233	3.51813	3.01085
	880	UnAn_28482|_16-65	TTGGACCTTATGGGGTCCCGGCCAGGCGGTCTCTTCAGACCTGTGTCTTCTCATCGAATAGCTTCCCTATGTGTTTTTTTATTTAAGTACCCAACTGTATTTAATTTGGCATGCACAGAGTTTTTTTTTCTTTTCAGTTTTTACAGAACTAACAGATCCCTCCCGAAGCAGCAGTGGCAGATTTTTACACATTGGGTAAATCAGAGAATTTGAATGCAGAGGGACTGCTCAAAGTTAACAGGATTTAACCCCAAGAGAAAAAAACAGATGTAACCCAAGTTATGACTGATTT	TCCCGGCCAGGCGGTCTCTTCAGACCTGTGTCTTCTCATCGAATAGCTTC	0	0	0	0	0	0		0.0022	0.00479319	0.8262	0.3823		0.772064	0.630706	0.560929	1.26105	0.99413	1.32923	0.990391	0.914069	1.16918	0.969735	1.16437	0.773861
	881	An_u_14620|NOD3 protein [Homo sapiens]_49-101	TGGGATCGGGCACGAGGAGAATCCCTCAGAAGTGAGATGGCCACCTGGACCTGTTTGCTCGCTTCCTTCATGGCCTCTCTGTGGAGTCCAACCAGAGTCTCTTAGGAGGCCTGCTGGGTCAGACAGAGAACAGTCCAGAAACCATCCAGGAAGTCATCGACAACCTGAAGGAGATGAACACTGTTGATAAAATCTCTCCTGACAGACAAATCAACATCTTCCACTGTCTGGTGGAGATGAAGGACCTCTCAGTTTTTCAGGAGATCCAACATTTCCTGAAATCAGAGAACAGATCAGAGAAGCTCTCAGAGATCCAGTGCTCAGCTCTGGCCTACATGCTGCAGATGTCAGAGGAGGTTCTGGATGAGTTGGACCTGGAGAAGTACAACACATCAGAAG…	ACCTGTTTGCTCGCTTCCTTCATGGCCTCTCTGTGGAGTCCAACCAGAGTCTC	Q7RTR2	0	Protein NLRC3 (Nucleotide-binding oligomerization domain protein 3) (Caterpiller protein 16.2) (CLR16.2) (CARD15-like protein)	NLRC3 (NOD3)	Homo sapiens (Human)	ATP binding; I-kappaB kinase/NF-kappaB cascade; T cell activation; cytoplasm; positive regulation of NF-kappaB transcription factor activity		0.003	0.00582431	0.1861	0.5271		2.89419	3.04702	3.66318	4.25222	3.97437	4.3073	2.60142	3.48766	3.51212	3.46414	2.94989	3.48248
	882	AN_v_12781|Low choriolytic enzyme precursor (EC 3.4.24.66) (Hatching enzyme zinc-protease LCE subunit) (Choriolysin L)_309-363	GGTATCCTTTTTCTGCTCAGAAGGTTCCCTGGGAGACGAAGGGCAACATGATTCCTCTTTTCCTCTTCCTCATCTTCCTCTCGATGACGGCTGATCCTCTGAAAGCTGCTGAGAATGATAACAAAATCGATGAGAACGTAGATCCCTCTGAGGCCATCTCCAAAGCAAACGCTGACATAAAGACTCCCCTGGTCTTTGGTGACATTGCACCAAACAGAAAGCGGAACGCTGTGCCGTGCACGGCTACAGGCTGCAAATGGCCCAAACATGGAAGTTATGTCTACATTCCCGTCTACATCTCCCATAAATACTCCACGGCGGAACGTAACTTGATCATTAAAAGCTTGGTGAGCTTCCACGGGCCCACCTGCATTCGCTTTGTTTGGTGGAATAATCATC…	TACTCCACGGCGGAACGTAACTTGATCATTAAAAGCTTGGTGAGCTTCCACGGGC	P31579	Q6HA08	Low choriolytic enzyme (EC 3.4.24.66) (Hatching enzyme zinc-protease subunit LCE) (Choriolysin L)	lce	Oryzias latipes (Medaka fish) (Japanese ricefish)	metalloendopeptidase activity; proteolysis; zinc ion binding		0.0982	0.068101	0.0839	0.8985		1.41238	1.62101	2.28399	2.57089	2.62231	3.64018	2.16329	2.11586	2.43406	2.46813	1.44526	2.92201
	884	UnAn_28323|_1-57	TGCTCAATGTTTTGGCCAAAAGCATGACCATAATAAAGAAATGACCACAAAAATTGTAAACGATTAATAAAAGTAAATAAAAACTT	TGCTCAATGTTTTGGCCAAAAGCATGACCATAATAAAGAAATGACCACAAAAATTGT	0	0	0	0	0	0		0.0744	0.0565729	0.209	0.7519		-0.39199	-0.91884	-0.61215	-1.3338	-1.25482	-1.54829	-0.70197	-1.55622	-0.8078	-0.72045	-1.13515	-0.42109
	887	An_u_18785|Thioredoxin-like protein 4A (Thioredoxin-like U5 snRNP protein U5-15kD) (Spliceosomal U5 snRNP-specific 15 kDa protein) (DIM1 protein homolog)_353-407	GGGCAACGNTTTGTTTTGCGCGACGTTACGTTCAAGTGCAGCAACGTTGAACAACAAAGAATACTCTTATTTACGAGTAGCGAGTTACTTTACCCGGTAGCTGGGCGTTCATTTGGATATATAATACGCATTTATTAATTTAAGGTAGAAACTCGCTTCCTTTGAGTCAAGATGTCGTACATGTTACCACATCTCCACAATGGCTGGCAGGTGGACCAAGCCATCCTGTCTGAGGAGGACCGAGTCCTGGTTATCCGCTTCGGACACGACTGGGACCCGACGTGCATGAAGATGGACGAGGTTCTTTACAGCATCGCTGAGAAGGTAAAAAACTTTGCTGTCATTTACCTGGTGGACATCACCGAAGTGCCCGATTTCAATAAGATGTACGAGCTGTAC…	TGGACATCACCGAAGTGCCCGATTTCAATAAGATGTACGAGCTGTACGACCCCTG	P83876	0	Thioredoxin-like protein 4A (Thioredoxin-like U5 snRNP protein U5-15kD) (Spliceosomal U5 snRNP-specific 15 kDa protein) (DIM1 protein homolog)	TXNL4A (DIM1) (TXNL4)	Homo sapiens (Human)	RNA splicing factor activity, transesterification mechanism; cell division; mitosis; spliceosome; spliceosome assembly		0.0113	0.0150349	0.1555	0.0736		-0.11867	-0.75316	-0.70579	-0.84781	-0.88183	-0.6591	-0.52359	-0.1885	-0.67499	-0.13348	-0.19198	-0.56337
	889	UnAn_23191|_124-183	CCGATTATCCAGAACTTTACGCCCTTACTGTAGGAAGCTATGAGTGCCTTTTAGAGCCGAGGCAGGGAGGATTTGGAAATTCTATCTATGTATCATTGCTGCAGTCTGTCGCTCATCGGTTACCGTCGCTCTAAATCCACTGATGTGATTCCTAAAGTAAGATGTCGGCTTCCAAACCGCTCGTTGGCTTCTTCTTCTCACGTGTTTTGTGTTGCCGACTCCTACTAGCCTTCTCAGGAAGGGTTCCTACGTGTGGCTTTGACGATCAAACACCTTCCAAAGGTTCTTTATCTGTCGTTTCTACTGATCTCACTTGACTCCTCTTAGCTGCAGGGATTTTCCTAGTAAGAGCTCACAACTGCCCTGAAAGACCCTTAAAGTCCAACTGCGGTGTTCCTC…	CGTCGCTCTAAATCCACTGATGTGATTCCTAAAGTAAGATGTCGGCTTCCAAACCGCTCG	0	0	0	0	0	0		0.0248	0.0258494	0.0328	0.5454		4.0557	4.45898	4.93695	4.72949	4.89982	5.14297	4.15438	4.40665	4.76238	4.49908	4.17789	4.38206
	891	An_u_1548|5-aminolevulinate synthase, nonspecific, mitochondrial precursor (EC 2.3.1.37) (5-aminolevulinic acid synthase) (Delta-aminolevulinate synthase) (Delta-ALA synthetase) (ALAS-H)_398-457	GGGGAGGGGGGAGGAGGGATGCCGCCCTGCTCTTCACTTCCTGCTTTGTTGCCAACGACTCCACCCTTTTCACTCTCGCCAAGATGCTTCCTGGTTGTGAGATTTACTCGGACGCAGGGAACCACGCTTCGATGATCCAGGGCATTCGGAACAGCGGCGCCAAGAAGTTTATTTTCCGCCACAACGACTTGGGTCACCTCAGAGAGATGCTGGAGAAGGGAGACCCCTCCAAGCCCAAGATCGTGGCGTTTGAGACGGTCCACTCCATGGATGGTGCCGTGTGTCCCCTGGAGGAGATGTGCGACCTGGCCCACGAGTTCGGCGCCATCACCTTTGTGGACGAGGTTCACGCTGTGGGTCTGTACGGCGCCAGAGGAGGAGGAATCGGAGACCGGGATG…	TGGCGTAATGCACAAGATGGATATCATTTCAGGAACTCTAGGCAAGGCTTTCGGGTGTGT	P07997	P13196	5-aminolevulinate synthase, nonspecific, mitochondrial (EC 2.3.1.37) (5-aminolevulinic acid synthase) (Delta-aminolevulinate synthase) (Delta-ALA synthetase) (ALAS-H)	ALAS1 (ALASN)	Gallus gallus (Chicken)	5-aminolevulinate synthase activity; heme biosynthetic process; mitochondrial matrix; pyridoxal phosphate binding; transferase activity, transferring nitrogenous groups		0.447	0.193168	0.1074	0.6608		0.171025	-0.26601	-0.35481	0.135199	0.069628	-0.10903	0.165239	-0.48584	0.062919	-0.19642	-0.50779	-0.1552
	895	An_u_15531|Plasma retinol-binding protein I (PRBP-I)_20-76	TTTTCTTTTTTAACATGATGACGCACACTCGGGTTATCGACACCGACTACGACAACTACGCCATCCTTTACTCCTGCAGACTGCTCGACGCAGACGGCACGTGCTTTGACAGCTACTCCTTCGTCTTCTCCCGTCACCCGACGGGCCTGAGGCCAGAGGACCAGGCCATCATCACGCTTCAAAAGATGGACCTCTGCCTTTTGGGCAAATACAGACGCGTAGCGCACAACGGTTTCTGCGAGAACAGTGGGAACGCAGAGCCGCCTCAGTGACACCCTTCCTGATGCTCCTTATTTTCCTTTCTGCTGGTTTCAGATTGAATCCCATCTCTTCCTCAACCCTCCCGTCTCAGTTTCTCTCGAAGGAGAGGAAGTAGTTTCCTTTTTTTCCCCCTCTTTT…	GACGCACACTCGGGTTATCGACACCGACTACGACAACTACGCCATCCTTTACTCCTG	P24774	P02753	Plasma retinol-binding protein 1 (PRBP-I)	rbp4a	Oncorhynchus mykiss (Rainbow trout) (Salmo gairdneri)	extracellular region; retinol binding; transport; transporter activity		0.0308	0.030387	0.07	0.3479		0.74215	0.40166	0.358365	1.02401	1.57964	0.537054	1.01409	-0.70033	-0.00227	0.608448	-0.24252	-0.50797
	896	UnAn_23301|_111-168	CTAAAATGCAGCTTTAGTCTGCAAGAGAAAAAAGCGATTCCTGTCTGGATCCTGGTGCTAAACTACATGGAAAGCTGCGTCTTGGTTCTCCTTTAAATATTTCCTTTTTAAAATCAGGGTGAACTTCTCAGTTCAAGCATGTCCACATAAAGGCAAGCCAACGATGGCCGTTTCTTTAAAAACGTAGTTCTAATCATGTTTTATGTTACCTTCTTTGGGGTTTAATTGCATCCTGGATGTACAGGAAAAGCAAAATGTATTAAAACCTGTTAACCAAC	AAATCAGGGTGAACTTCTCAGTTCAAGCATGTCCACATAAAGGCAAGCCAACGATGGC	0	0	0	0	0	0		0.6159	0.238791	0.1859	0.1353		0.513045	0.535595	0.63303	0.295997	0.643088	0.422028	0.635918	-0.01911	0.800015	0.62216	0.497384	0.784696
	898	UnAn_23769|_101-160	GCAAAACCAACAAAAACGCTATTATTCTCGCAACTGATTGTTTTCATTGTTTTAATTTATTGTAAATCTGAAACACCATTTTGTTGCTGTTTGTTTTTAATCGCCTTTTTAATTTGTGTAATCTAAACAGTGTATGCTTTTTCATCACATTCATGTAAAATACAAATATTTTTAAATGAAAAC	TCGCCTTTTTAATTTGTGTAATCTAAACAGTGTATGCTTTTTCATCACATTCATGTAAAA	0	0	0	0	0	0		0.141	0.087046	0.5932	0.2723		-0.29301	-0.70783	-1.2918	-0.9027	-0.51507	-0.6402	-0.19309	-0.65129	-0.31583	-0.15445	-0.57733	0.074045
	900	UnAn_28976|_1-50	AACCAAACAGGTCGTTTGGCATCGTGAAGGAGCGCATCGTGACCACGCAGCCCTGTTCAGTCATAGAGGAGGTGCAGCAGGGCGGCCATTTCTCGGGGAGTCTGATCGCCTGCGGCCGCAAGCTTCTCGAGGATATC	AACCAAACAGGTCGTTTGGCATCGTGAAGGAGCGCATCGTGACCACGCAG	0	0	0	0	0	0		0.7632	0.277262	0.6643	0.9343		0.061386	0.344686	0.300267	0.011803	0.48674	0.758853	0.555447	0.356355	0.39798	0.056539	0.277418	0.133354
[truncated: 4,209 more rows]
