# Supplementary material for: Genomic and Genotoxic Responses to Controlled Weathered-Oil Exposures Confirm and Extend Field Studies on Impacts of the Deepwater Horizon Oil Spill on Native Killifish
Source: PLoS One. 2014 Sep 10;9(9):e106351. doi: 10.1371/journal.pone.0106351 (PMC4160169; doi:10.1371/journal.pone.0106351)
Supplement: File S1 — Figure S1. Survivorship of Fundulus grandis throughout the 7-day exposure period for four WAF dilutions during the range-finding exposure experiment. Figure S2. Gill gene interaction network connected by aryl hydrocarbon receptor (AHR) and aryl hydrocarbon receptor nuclear translocator (ARNT) hubs and model toxicants benzo-a-pyrene (BaP) and 2,3,7,8-tetrachlorodibenzo-p-dioxin (TCDD). Genes up-regulated at high concentrations (Fig. 2 cluster 1) are colored red, genes that are up- and down-regulated in the low concentration only are colored yellow and blue, respectively. Lines represent interactions between genes, and blue lines highlight genes that directly interact with AHR/ARNT/TCDD/BAP. The same figure, but excluding names for all genes, is included in the main manuscript as Figure 4. Figure S3. Trajectories for transcriptional change through time and across sites in the field study (Whitehead A, Dubansky B, Bodinier C, Garcia T, Miles S, et al., 2012, Genomic and physiological footprint of the Deepwater Horizon oil spill on resident marsh fishes. Proceedings of the National Academy of Sciences 109: 20298-20302.) for subsets of genes identified in the laboratory study reported here. Principal component 1 (PC1) is plotted following PC analysis, and the proportion (%) of the transcriptional variation across sites and time accounted for by PC1 are indicated in brackets for each plot. Panels arranged by row represent different subsets of genes selected from the laboratory study, including the high-concentration responsive genes (row 1) following re-analysis that excludes the 3-day sampling timepoint (see text), and all the genes that were differentially expressed in the low concentration only following re-analysis that excludes the 3-day sampling timepoint (row 2). Gill responses were profiled at the oil-impacted GT site (Grand Terre Island) and two reference sites (Bay St. Louis [BSL] and Bayou La Batre [BLB]), before, during, and after (points at base, middle, and [file pone.0106351.s001.zip › TableS5-Liver.xlsx]

## Sheet: Sheet1
The following 10 columns are gene-specific annotations	RefNumber - specific to Agilent eArray design ID 027999	ID - specific to internal F. heteroclitus EST database	EST target sequence from which array probe was designed	Probe sequence	SwissProt accession for best blastX hit of target seqeuence	SwissProt accession: Human/Mouse equivalent	Protein names	Gene names	Organism with best blastX hit	Gene Ontology	The next 4 columns are p-values for main effects and interactions, and q-value for WAF	p-values WAF treatment	q-values WAF treatment	p-values time (day)	p-values interaction WAF-by-time	The remaining columns are treatment mean expression levels - treatments are WAF concentration (control, 2.5%, 25%, or tidal), and days exposure (1 day, 3 days, or 7 days)	Control 1day	Control 3days	Control 7days	2.5% WAF 1day	2.5% WAF 3days	2.5% WAF 7days	25% WAF 1day	25% WAF 3days	25% WAF 7days	Tidal WAF 1day	Tidal WAF 3days	Tidal WAF 7days
	7	UnAn_27074|_190-240	GGGGCATGCGATCAAGCACAATGCTTTCGTCTTGTCTTGCTGGGCATGTGTTTGGCTAATTGGCAGCCTTGTCTATGGCGGCAGCAGTGCCTATGACTTCGATTTGACCCAGGGCTGGAGGTTTGTGCTCCCTGTCACTTGTGCTGCCCGCTGCGGCTATGGGCTTGCATGGATGTTGATCACAAACTTCAACCACTCGCTGCCTTGGAACAACTTCCTCTCACAGGACCCAGACCGTACGTGGCCAGTCCTCCACCACATCATGGCTCTTGCGCTTGGAGGACGAAAGCGCTGGAATGAGATGCTCTTTCATGATGTGCACCATGCTTGGCCCAACAAGGTTGGCACCATGAGCTTCCGCGGCCGCAAGCTTCTCGAGGATATC	GTCATTGGGTCTGTTGTCCTCTCATTTTCCCCCCAGTTTGGGATGGGAGC	0	0	0	0	0	0		0.1144	0.49341	0.4668	0.4788		-0.18579	-0.53872	-0.22333	0.212016	0.327809	-0.08427	-0.19468	-0.56474	-0.217	-0.56442	-0.61134	-0.01777
	8	UnAn_21188|_322-371	AAAATTCGGGCCGAGGCCTCGTGCCGAATTCGGCACGAGGGAAGATGGCTGCTCGGTTGCTTCTTCTGGTTTGCGTTGCAGCTGGGCTGCTTTCTGCCGAGGCCCAGGACGCTTACAGCCAGCTGCCCGACGTCTACAAGAAAGGAGTGGACCTTGCCTTGGAGCAGCTGAACTCTCACGCTGGGGTGAAGCACCATTTTCGCTTTTTTAAAAGTGTGGACAAAAGCGAGCATGATGTTGGGTTTGGTACACGTTTCCTCTATCATCACTTTTACCTGAAGCCCACCAGGTGTGCCAAAGGAGCAACAATTTCAGACCTCCAGAGTTGCCCATTCAGGAATGACAGACCGTTGATGGATTGTGCCGTTTGCTATAAAACCCAGTCTGACCAGCTAGAAG…	AGAGTTGCCCATTCAGGAATGACAGACCGTTGATGGATTGTGCCGTTTGC	0	0	0	0	0	0		0.483	0.747147	0.5541	0.3164		6.09009	5.47617	5.7999	5.79372	6.18035	6.06622	5.76618	5.8881	5.4044	5.96071	5.22175	5.68433
	9	UnAn_27535|_155-214	CTAAAAAAGGTTGAAAGATAATGCGCCCTCGTGGCGGAAAGGTCACCAAGTCAGCACAGAAGGCCGAGAAGAAGAAATGAATCTTCATGCAAGACGTCCAGCAGAAAGTGGCGCCTCAGCTTTTGCCGTCTGCTCCTCACCACCCGACGCCTTCTTCTCTCAGGCACAGATCTCTACTCAAGGTTTGTCTTATGCTGATTAAAGCCCATCGCAAAAGTTTCCGCAGGAAAGGAGGCTGCTCTGCCTTCAACTGGAAGCTCTGGTGTTAGCTAAGATGAAAACAATAAAAGCCTCGCAGAATC	TTCTCTCAGGCACAGATCTCTACTCAAGGTTTGTCTTATGCTGATTAAAGCCCATCGCAA	0	0	0	0	0	0		0.7586	0.801931	0.116	0.7752		2.024	1.23559	1.20834	1.80699	1.26286	1.29067	2.09293	1.49832	1.56156	1.53001	1.73625	1.62583
	15	An_u_17040|Protein MICAL-2_304-353	CGNGTGGCAGATCGGACAGCAGAAAANAGCTGAACAGTTAGTCAACCTCCTCCAAAGACTCTGCNAAAACCCAGCTCCATCCTCANGCCCCGGCATCGCTTTTCAGTCGTGAAGCTCAGACATGTCGATCAAACCGTCTCTGAGATGAAGCCCCAGCCTCAGTGTGAGAGTCNCGAGCCCCCCNCGTCTCCTCCGTCCTGCCGCCCTGCTATCTGTTTCATGANAAGAGTTCTGCATCGCCTCAAAGAGGTGGATGAGCACGTNTCTGAGGGAAGTTCGATAAGAAGGACTTTTTCGCAGTCGGCCGATAAGTGCCACTCGTGCTCCAAACGCGTTTACATGGTTGAGAGGGTCTGTGCAGAANGGNTGTANTTTCANCGTGAATGCTTCCGGTGTTCA…	GCCGATAAGTGCCACTCGTGCTCCAAACGCGTTTACATGGTTGAGAGGGT	O94851	0	Protein MICAL-2	MICAL2 (KIAA0750)	Homo sapiens (Human)	cytoplasm; cytoskeleton; metabolic process; monooxygenase activity; zinc ion binding		0.517	0.755104	0.0949	0.6173		0.567587	-0.05396	0.982839	0.772389	0.037026	0.729274	0.68765	0.516701	0.581555	0.799479	0.835608	0.88095
	16	UnAn_27989|_559-616	TCATCAGTAGAAATTGTACACACTTTCTAAGAGGAGCTCGGCCCAAGCGGGTCTAGATATTTTTAATTGTTTGAGGTGTTGATGAAATGTGTACATGGATTGTTTTTGGAAGCTCTCTTTTGAACGTTTACACGATGGAAATCAACAAATGTGATGAGTTCCGAACGTGCTTTCTTTTATCTTTATATGAACTTGGGGGAAAAAAATGAATACATACACCATGGTCTTTTTTTTCTTCTTCTTTGGTTTCTCTACTTTCCGTTACATGTGTAAAAGATGAGAAATATGTTTTACTCTGAATGCGCTGGGGGATTATGAAAAAAATGTCAGTTAAAAAATGTACAATTATTTACAAGGCAGAAAATTGTCATTCAGTCAATGTTCTTACATTTCCATTTC…	ATAATTTGATAGTTGGAGGGCCCATTATTGGCCCCACCAACCCTCAGCCCCTGCTATA	0	0	0	0	0	0		0.93	0.83236	0.0333	0.0528		-0.22794	0.284512	-0.64752	-0.37807	-0.21353	-0.09776	-0.29963	0.026167	-0.36007	-0.36628	-0.28048	-0.19716
	17	An_u_17284|Ras-related GTP binding A [Mus musculus]_576-629	GAATTCGGCACGAGGTTCTGTCTCGTGCACAAATGGACTTGGTTCAGGAGGACCAGAGAGATCTGATCTTTAAGGAGCGGGAAGAAGATCTAAGGAGGCTGTCTAGACCTTTAGCTTGCACGTGCTTCAGGACGTCGATCTGGGACGAAACCTTGTACAAAGCCTGGTCCAGTATAGTTTATCAGCTCATCCCAAACGTCCAGCAGCTAGAGACAAACCTGAGAAATTTTGCACAGATCATAGAAGCAGATGAAGTTCTTCTGTTTGAGAGAGCCACCTTCCTGGTGATCTCCCACTATCAGTGGCAAAGAGCAGCGTGACGCTCACAGGTTCGAGAAGATCAGCAACATCATCAAACAGTTCAAGCTCAGTTGTAGTAAACTCGCAGCCTCCTTCCAA…	CCTGCACATGCGGATGCGTTAGCCCACTCTTAATTCCCAGTGGATACTCTCAGC	Q80X95	0	Ras-related GTP-binding protein A (Rag A) (RagA)	Rraga	Mus musculus (Mouse)	GTP binding; apoptosis; nucleus; phosphoprotein binding; positive regulation of cytolysis; protein heterodimerization activity; protein homodimerization activity; virus-host interaction		0.615	0.785277	0.195	0.0605		0.817927	1.21707	1.59259	1.27744	1.93056	-0.56372	1.86193	0.973879	1.35189	1.46585	1.69146	1.01626
	19	An_u_17469|RNA-binding protein 4 (RNA-binding motif protein 4)_345-394	TAATAGGGGGCGGGCCTCCAGGTTACGGCATAAGCCTCGTCGCTGATCACATCGCGGCTCGGATGTACGCCGGCGAGTCCGCATACAGGAGCAGCGCCGCGGTCTATGGCGCGGTACCGGCATATTCCGTGCGCCGGTTGCCCTATGACGAGAGGGATCCGTACGGGGTCGTGGACTACTACGAGAAGTACAGGGCAAACGCTTACGGAGGCAGTTATTACGACGAACGCCGTGGCGTACCCGTGCCGGGTCCATCAGCAGCCCCCTCCACAGCCGCGAGGGAACGGGTTCCCCCCGCTAGCGTTGATCCATACGTGTGCCCGCCCCCCCCTCCTCCTCAGCCAGCCCCAGGAGCTTCATACTACGCACGTGACCGGAGTCCGATACGGAGAGTCGCCG…	GCCCCAGGAGCTTCATACTACGCACGTGACCGGAGTCCGATACGGAGAGT	Q6IQ97	Q9BQ04	RNA-binding protein 4.1 (RNA-binding motif protein 4.1)	rbm4.1 (rbm4)	Danio rerio (Zebrafish) (Brachydanio rerio)	RNA binding; nucleotide binding; nucleus; zinc ion binding		0.1374	0.531653	0.325	0.4255		0.349394	-0.0717	0.19528	-0.33859	-0.27405	0.03855	0.105662	-0.34565	-0.04793	-0.18705	-0.04326	-0.21733
	20	An_u_10437|formin-family protein FHOS2 [Mus musculus]_165-214	GGAATCGGGACGAGCATGAACCAAGGCGGTGCTGAAGAACAAGATGACGGAGTTCCTGAAGGACTGCACGCAGAGGATCAAGATTCTGAAGGTGGTCCAAAGGAGGGTCATCAACAGGTTCACTGCTGTTCCTGGGTCAGCCGTCCTTCTCCGTCCGGGACATCAAGGTCACCAACTTCTGTCGGATCATCAGCGAGTTCGCCCTGGAATACCGCACCAACCGAGAACGGGTCCTCGCCATCAAACGCAAACGAGCCATCCACCGGGAGCGGACCAAGACCCGGGGAAAGATGATCACAGAGACGGAAAGGTTTTCGGGGGCGGTGCCTCGTCAGGACAGCCCCTCAACGGTCTCCATGGCAGCAGAACCGGGTTCTGACCAGGAGGAAGAGCACGAAA…	AAGGTCACCAACTTCTGTCGGATCATCAGCGAGTTCGCCCTGGAATACCG	Q76LL6	0	FH1/FH2 domain-containing protein 3 (Formin homolog overexpressed in spleen 2) (mFHOS2)	Fhod3 (Fhos2) (Kiaa1695)	Mus musculus (Mouse)	actin binding; actin cytoskeleton organization; cytoplasm; cytoskeleton		0.682	0.796654	0.337	0.92		-0.53667	-0.53071	-0.31426	-0.20482	-0.33837	-0.35518	-0.37087	-0.47856	-0.30276	-0.39393	-0.43484	-0.16724
	23	UnAn_28247|_1-57	GGATCGGTTGCCTTCTCAGTGTCCATGAATCCTTGCCCACCTTAAACCCTAGATGTGACGTGATTTGCTTGGCTAAGATGGCCAGAGGCGAACTGAACGCAGGCTTATTTTTCTATTATTTGTGTGTACCAGGTTTTTAGAGAAGATATTTTCTCGAGAACACTAACGTAAAATATGAAGTAGCTTTTGC	GGATCGGTTGCCTTCTCAGTGTCCATGAATCCTTGCCCACCTTAAACCCTAGATGTG	0	0	0	0	0	0		0.523	0.755104	0.8399	0.4163		0.545064	0.639689	1.02368	1.0889	0.933093	0.252057	0.804775	0.348829	0.674272	0.382827	0.451638	0.412978
	24	An_u_20463|Wiskott-Aldrich syndrome protein family member 2 (WASP-family protein member 2) (WAVE-2 protein) (Verprolin homology domain-containing protein 2)_223-274	AATATTGTGAATTTTAGAACGAGATTATATCTTGCAAGAAGACTGTGGTGTGTGAGAGGCCGCCGTCTAACATTATTATACTACGCCCCCTTTTGAGGTGTGGCACGGACGCGGTCCGGCCGGTCCAGGCATCTTGTCTTCTTTGAACGAGCGCTTACATTTGTACGTCCAGGGACCGGTTGGTCTCACGAGTGGACCTCGGTATATCATTTCATCTTCCTGGCACTCCCCTTCATCCCGAGCATGATGTGACTATGTCTGTCTGCGGTCTAGCTCTCGACTCTCGACAGACCCACCGCGATCATAAGCAGATCATGTTCTTTGGTCTTCCTCGTGTCACTACCCGACCCTGGAGCGGTGAGAACATGCTGTATGTCACCGACGCTACCTGAACCGAAG…	GCACTCCCCTTCATCCCGAGCATGATGTGACTATGTCTGTCTGCGGTCTAGC	Q9Y6W5	0	Wiskott-Aldrich syndrome protein family member 2 (WASP family protein member 2) (Protein WAVE-2) (Verprolin homology domain-containing protein 2)	WASF2 (WAVE2)	Homo sapiens (Human)	G-protein signaling, coupled to cAMP nucleotide second messenger; actin binding; actin cytoskeleton; actin cytoskeleton organization; cytoplasm; lamellipodium		0.2059	0.603931	0.703	0.7699		-0.48931	-0.30514	-0.51197	-0.21662	0.010892	-0.34474	-0.40374	-0.60138	-0.59122	-0.34352	-0.44288	-0.29952
	27	An_u_17118|Proteinase activated receptor 1 precursor (PAR-1) (Thrombin receptor)_241-290	GAATCGGGCCGAGCCGTGGTCTACCCCATGAACTCCCTGACGTGGCGCAGCCCTCAGAGCGCCGCGGCCGTCTGCGCGGCCATGTGGGTGCTGTCCCTGGGCGGGGTGTCGCCCCTCCTGAGCTCGGGACAGACGCTGCGCTTGTCCGAACTTGGCATCACCACCTGCCACGACGTGCAGGACGGGGAGACCCTCCGGTCCTACTATCTCTACTTCTTCCCCATCTACTCTTCGGTCTTCTTCTTCATACCCTTGGTCTTCACCGTCGTCTGCTATGTGCGGATCGTCCGGGCTCTAGCGGTGGCCAACGTGGAGAACCGCTCCAAGAAGACGCGCGCCATGGTGATGGCTGTGGTGGTGCTGCTCGTGTTCGTGGTCTGCTTTACGCCCACCAACGTC…	TTCTTCATACCCTTGGTCTTCACCGTCGTCTGCTATGTGCGGATCGTCCG	Q00991	0	Proteinase-activated receptor 1 (PAR-1) (Thrombin receptor)	F2R (PAR1)	Cricetulus longicaudatus (Long-tailed hamster) (Chinese hamster)	G-protein coupled receptor activity; G-protein coupled receptor protein signaling pathway; blood coagulation; integral to membrane; plasma membrane; thrombin receptor activity		0.0435	0.338827	0.5422	0.7452		-0.07398	0.161211	-0.00593	0.383219	0.254035	0.259324	0.003356	-0.1217	-0.1095	-0.21909	0.110599	-0.26007
	28	AN_v_18356|Sodium/potassium-transporting ATPase alpha-1 chain precursor (EC 3.6.3.9) (Sodium pump 1) (Na+/K+ ATPase 1)_186-239	TGAATTCGGGCCGAGGAAGATTGTGGAGTTCCCTGCCACACAGCGTTCTTCGTCAGCATCGTCATCGTACAGTGGGCTGATGTGATCATCTGCAAGACCAGGAGGAACTCCGTCTTTCAGCAGGGCATGAAGAATAAGATCCTGATCTTCGGACTGTTTGAGGAGACCGCCCTTGCTGCCTTCCTCTCCTACTGCCCAGGCATGGACGTTGCCCTCAGAATGTACCCTCTAAAACCCAACTGGTGGTTCTGCGCCTTCCCATACTCCCTGCTCATCTTTATCTATGATGAGATCCGTAAACTGATCCTCAGACGCAGTCCAGGAGGCTGGGTGGAACGGGAGACCTACTACTGAAGAACCCATCAGTCCAGTCAGCTGGCATCCTTGTCCTCCACTCTT…	CTCCTACTGCCCAGGCATGGACGTTGCCCTCAGAATGTACCCTCTAAAACCCAA	Q92030	P05023	Sodium/potassium-transporting ATPase subunit alpha-1 (Sodium pump subunit alpha-1) (EC 3.6.3.9) (Na(+)/K(+) ATPase alpha-1 subunit)	atp1a1	Anguilla anguilla (European freshwater eel)	ATP binding; ATP biosynthetic process; integral to membrane; magnesium ion binding; monovalent inorganic cation transmembrane transporter activity; potassium ion binding; potassium ion transport; regulation of cellular pH; sodium ion binding; sodium ion transport; sodium:potassium-exchanging ATPase activity; sperm motility		0.7304	0.800568	0.0444	0.2417		1.15173	0.889452	0.980807	0.448455	1.27614	0.749382	0.660526	1.20557	1.20061	0.617437	1.11529	1.36026
	29	UnAn_27681|_95-154	TTTTTTCGTTTTTTCCACTTTTTTCTCTTTATGAAAAATGTCATTTCAAATCTTGTGGATATCTGTCATACAATACAATGAAAAAAAACAAAATCCCATAGAAATGGTGTCAATAACCACTCACCCCAATAACCAATACACTCCTGCCCATTCCCAGCTTACCCCCACCCCCAACCCCAAACATTACAAGTCAAAGGAATGAGCTGGTAGTCGATAACCACAGGGGGGAAATAAAAATACTTTAAGGGGCACTACGTCCCCCTTAGAGAAAAAAAAATATATATTGAAAAGGTCTGCTAGCACTAGGTCACTACACCATGGCTTCTGTTGATTTACCACACAATCTTAAACAGGAGAAACTGTGTGACATGTCTTCATTCTACTGAGGATACTGTGCTG…	CCCATAGAAATGGTGTCAATAACCACTCACCCCAATAACCAATACACTCCTGCCCATTCC	0	0	0	0	0	0		0.9675	0.836898	0.174	0.9075		0.985333	0.701059	1.30905	0.859591	0.643674	0.964168	0.596261	1.01726	1.22874	0.485063	0.819067	1.69786
	35	UnAn_22217|_134-193	GGGATCTCTAGCTGTAGTTGGAGACCTCCCGAGGTTGCCAAGAAGGAGGAAAGAATAGCTGTAGTTGGAGCTTTGCATTAGGCTGGGAGGCGGCGCCACGGGCACGGCCTCTCACTGGTCTCTCCCAGAAACATTGGTCTTGTTAGTTTGGCGTTATCAGGGACGGTCATTTAGATCCTGTCAAATCAGTTCATGGAAATAAATATTTAAGAATGG	TTGGTCTTGTTAGTTTGGCGTTATCAGGGACGGTCATTTAGATCCTGTCAAATCAGTTCA	0	0	0	0	0	0		0.5502	0.765162	0.2666	0.377		0.126494	-0.05349	0.259726	0.156769	0.062005	0.191365	0.127705	-0.24699	0.11739	-0.67586	0.031391	0.221414
	36	An_u_17602|Scaffold attachment factor B (Scaffold attachment factor B1) (SAF-B)_59-108	TCTATCGGGAGCGCCCTCAAAGGCGATTGAGGAAGAAGGGGGGAATCCAGACGAGATTGTCCTCATCCCGGACTCGAACCCTAAGAAAGCTACACCCAAGCGATCCGCCAAAGATTCCCGGCAAGATGACGAAACGGACGACGGCCCTTTGGAAGAGGATTCTCATGACGGACAAGATGACTTTCTGGAGGGGCATGAGAACATGCAGGACATGGACATCCTGGACATGAACGTTCTGGATGAGACCGAGAATGAAGTCGGGATGGCAGGCGGGGATCATTTGGAAGATGAAGGGAACAACGACGGAGATGACGACGCGTTGCTGGAGGAAGAAAACGACTTCGACGGGACGGGGCAAGAATCTCAAGATCCAGAGAATCCAAATGCTGACGC	GTCCTCATCCCGGACTCGAACCCTAAGAAAGCTACACCCAAGCGATCCGC	O88453	0	Scaffold attachment factor B1 (SAF-B1) (SAF-B)	Safb (Safb1)	Rattus norvegicus (Rat)	DNA binding; RNA binding; nucleotide binding; nucleus; protein binding; regulation of mRNA processing; regulation of transcription, DNA-dependent		0.1587	0.559584	0.2299	0.9908		1.06206	0.586862	0.688836	0.274675	0.066742	-0.06671	0.892824	0.214895	0.467444	0.760168	0.575991	0.385395
	37	UnAn_26911|_185-244	TGACAGATCGTTTGTTTCTCTTTTTTTTTCTTTTCTTTTCTTTTTTTTCAGCATGTCTCTGTCTGTCTCCGTCTGAAGGTGGTTTTTACTTTTTCACATCAACCTCTGCAGCAGCGTCATCTCAGATCTTCTAAAGTCCAGTGCAACAACAGTATATGTACATAAGCATTATGTATATATATGTATAATTGAGTCGGCCGGTTCTCTTGTGTTCCATGCATTGCTGAACCGGTCTTTATCTCTGCATTCAATTTGTGGCTGAAGACAACTGTACGTTTCTTGCTCAACATGTAACACTTAAACAGAAAATAAATATTGTACTACCATACTGT	ATAATTGAGTCGGCCGGTTCTCTTGTGTTCCATGCATTGCTGAACCGGTCTTTATCTCTG	0	0	0	0	0	0		0.6542	0.792565	0.0732	0.6222		1.36925	0.956325	1.23901	1.1321	1.14187	0.989128	1.21739	0.794024	1.30521	1.37032	0.674099	0.831415
	40	UnAn_28785|_53-102	GCATACCTGGGATGGTATTTATGTCAGTGAGAAGACCACCGTGGGTGGAGCAAGATGTTGAATAACTTTCCCTGCAATGACCAATAAAGCAAAGATCTTTAT	AGATGTTGAATAACTTTCCCTGCAATGACCAATAAAGCAAAGATCTTTAT	0	0	0	0	0	0		0.8062	0.812031	0.9696	0.7188		5.46238	4.81407	5.08942	5.05399	4.81498	3.93632	4.4264	5.09719	4.5046	4.41369	4.29118	5.33394
	42	AN_v_6711|Complement C1q tumor necrosis factor-related protein 5 precursor_219-274	GCATCAGTTCAGGGTGTCTCAGTCCTCCGGTGAAGATGAGGTCCAGTTTGTTCCTGGTGGCGGCGCTGGTATGTGGTCTGGTCGGTGCTCAGCCGGGGGGGCTGCCTGGGAGGGTGGAGAAACTGGAGAGCGAGCAGGACTTGATGGTTAAATCTCGAGTGGCGTTTTCTGCTTCGCTCTTCGACGTTAGCACCGAGTGGCAACGTGAGGGGCCCAATGAAGCTGATACGCGTCTGGTGTACAGGAGGGTGGTTACAAATGTCGGCAATGGGTACAACGCTCAGACAGGTGTCTTCACGGCTCCTGTGAAAGGACTCTACTACTTCACAGTCACCGGAGTAGTTGGTGAAAACGGAGAACTGCACGCCGGATTGAAGAAAGGCACTGAAAATGTTATGG…	GAAGCTGATACGCGTCTGGTGTACAGGAGGGTGGTTACAAATGTCGGCAATGGGTA	Q9BXJ0	0	Complement C1q tumor necrosis factor-related protein 5	C1QTNF5 (CTRP5) (UNQ303/PRO344)	Homo sapiens (Human)	extracellular region		0.8362	0.815197	0.2223	0.9487		0.790238	2.45157	1.31525	0.895634	3.40528	1.49364	1.16712	2.42534	2.80335	2.2521	2.70426	2.14228
	43	An_u_18372|solute carrier family 22 (organic cation transporter), member 15 [Homo sapiens]_601-651	AGGAATCGGGCCGAGTCTGCATTTACTTCATCACAAGAGCTGGGCCGGCAGGAGGAAGAGCATGGCCAGCTTCCTGTTTCTGGCCGGCGCCGCCTGCCTCTGCACCATGTTGGTCCCGGAGAACCCAGGGGCTCTGCTGAGCGTCACGTCTCTGGCTCTGCTGGGGAAGCTGATGGTGAGCGCCGCCTTCAACATCGCCTACGTCTACACGTCTGAGCTCTACCCCACTGCGATCAGGAACGCCGGGCTGGGGGTCTGCTCCATGTCCTGCAGGGTGGGAGGCATCCTGGCGCCGTTCGTCCCCTCCATGCGAGCTCTCCACGCCTCCATGCCCTTCACCGTGTTCTGTCTGAGCGGCCTGTCTGCAGGCTGTCTGGGCCTCCTGCTGCCCGAGACCCT…	GGGTCTCCTGCACGGTTCTGAACGGTTCCGTCTCAGGGCTTTAGTTCTGTC	Q8IZD6	0	Solute carrier family 22 member 15 (Fly-like putative transporter 1) (Flipt 1)	SLC22A15 (FLIPT1) (UNQ9429/PRO34686)	Homo sapiens (Human)	integral to membrane; ion transport; transporter activity		0.7781	0.805319	0.2397	0.8393		1.30668	1.12723	1.31375	1.57972	1.15448	1.3891	1.30344	1.08164	1.29577	1.19243	1.28429	1.66793
	44	An_u_20506|Zinc finger FYVE domain containing protein 21_589-638	GTAGGGGAGGAGAGGTGTCCCAGATGCATGCAATGTGACACCAAGTTTGACTTCATCAGAAGAAAGCACCACTGCCGGCGCTGCGGCCGGTGCTTCTGCGACAAATGCTGCAGCAAGAAGGTGGCGCTGCCCCGAATGTGCTTCGTTGACCCGGTGAGGCAGTGCGCAGAGTGCGGCCTGCTCTCGCAGAAAGAGGCGGAGTTCTACGACAAGCAGCTCAAAGTGCTTCTGGGAGGAGGCACCTTCGTTGTCACGTTGGGAACAACAGACAAGTGTGAAACGATGACATGCCGCCTCTCCAACAACCACAGGTATTTGTTTCTTGACGGGGAAAGTCACTTTGAGGTTGAGCTGTCCCGGATCTCAAGCATGCAGATACTGACAGACGGGACAAGTCCA…	GAAGAGGCGCACACCCAAGTGTTTTACAGCCCATCCAGATTCAGATCGGG	Q9BQ24	0	Zinc finger FYVE domain-containing protein 21	ZFYVE21	Homo sapiens (Human)	zinc ion binding		0.3938	0.711651	0.9375	0.6124		-0.60087	-0.44612	-0.06123	-0.71188	-0.74278	-0.61332	-0.08047	-0.23406	-0.48366	-0.23204	-0.4123	-0.75632
	47	An_u_12487|KARP-1-binding protein [Homo sapiens]_295-344	TCGGGGGCTCAAACTTCTCATCTTCCTCCGAGGAAGAGTACGAGAAAAACGCCGACTTCAAAGCTCACCGGTCTTCCCATTCAACCAGTGCCGGCCAATCATCACTTGGCCAGAGAACCGGCGCCAGCAGAAGCAAGTCCGTCTCACTGGAGACCGAGGAGGAGGAGGACCAAAACGACATGGACCCGTACCAGAACTGGTCCACTCACAGCGCCGAGATCGCCAAGCTCAGCCAAGACTTGGCGAAGGATCTGGCCATCTTGGCGAAGGAGATCCACGACGTCGCAGGGGACGGAGACTCTCCCAGCTCTGGAATGGGCACCACCACCTCACCTACGTCACTCCCTAACACGCCCGCCTCCACCATGTCTGCCCGGGAGGAGGTGATCCTGGACAACC…	GAGACTCTCCCAGCTCTGGAATGGGCACCACCACCTCACCTACGTCACTC	Q9Y4F5	0	protein KIAA0284	KIAA0284	Homo sapiens (Human)	0		0.0003	0.0215447	0.2825	0.8514		-2.47375	-2.09779	-2.42004	-1.52515	-1.56106	-1.8397	-2.39378	-2.33845	-2.36418	-2.32999	-2.18031	-2.29833
	48	An_u_18391|Sorcin_344-403	GGATTCCGGCCGAAGGTGGGAACTCATGAGATGTCCCAGGCCATCAGCGCTATGGGTCACCGCATCAGTCCGCAGGCCCTCAACGCCATCATAAAGCGCTACAACAAAGGGGGCAGAATCTACTTCGACGACTACGTGGCCTGCTGCGTTAAACTACGAAGTCTGACAGAGAACTTCAAGCGGAGAGACACCATGCAGCAGGGCTCTGTCACCTTCCAGTATGATGATTTTATTCTGTGCACGATGTCCATCTAAGCTCCGCCAGCTTCCCCCCGCCACAAGGTCGGAGCGGCCAGGTCAGCGCCTGGGCAGGAATGCTAAAGGAGGCCAGTATATATTACACGGCAGGAAACGACTGTAAGGCTTCACATTTGTAATGCTAACAGAGGCAGCGTCAGT…	GGCAGGAAACGACTGTAAGGCTTCACATTTGTAATGCTAACAGAGGCAGCGTCAGTCACA	Q6P069	0	Sorcin	Sri	Mus musculus (Mouse)	Z disc; calcium ion binding; calcium ion transport; plasma membrane; protein binding; vesicle		0.6253	0.786553	0.4893	0.4595		0.940543	1.09463	1.02747	0.903742	1.09356	0.788323	0.996807	0.748822	0.774046	1.21681	0.734387	0.889586
	49	An_u_24704|hypothetical protein LOC54949 [Homo sapiens]_352-411	AATTTGGGCCGAAGGCATCAGGCTGACCTGATAGAGATCCCTCTGTCCCCCTGGATGGAGAAGACAGACGAGCCCGTTGACATCAAGAGACGACGGCTTCTCTATGAGAGTCGCAAGAGGGGGATGTTGGAAAACTGCATATTGCTCATCTCTTTTTGCAAAGCGGTACCTGAATACAATGACTGCTAGCCAGTTGCAGCAATATGACAGGCTGATCAATGAACCGAGCAACGACTGGGACATCTACTACTGGGCCACAGAAGCCTCATCCCACACCTGAAGTGTACCAAGGAGAATTTATGGAAATGCTGAAGGAATTCACAAAAAACAAAAACCACGAACAGACATTAGATGCACCTCAGCTTGGAGTATCTGGAAAAAGAAGCCCAGTGAAGTCCT…	ATGCACCTCAGCTTGGAGTATCTGGAAAAAGAAGCCCAGTGAAGTCCTTCACCATTTGGA	Q8C6I2	0	Succinate dehydrogenase assembly factor 2	Sdhaf2	Mus musculus (Mouse)	0		0.3633	0.691706	0.8754	0.4821		0.737782	0.092323	-0.1609	-0.10479	0.006861	0.41799	0.500573	0.621267	0.37412	0.385646	0.738562	0.443361
	50	An_u_6518|Cirhin (Testis expressed gene 292 protein) (Fragment)_417-471	GGGATTCGGGCCGAGGCAGATCTTTGAGTTCTCCCTGAAGCAGAAGGAGTACACCGAGTGGAGCCGGCAGCTGCAGAGACAAGGGCTGCACCCGCTGTGGCTGCAGAGGGACACGCCCGTCACCCGCGTCACCTTCAACCCCACAAACCCGGCGCACATCGTGCTGCACGACGCCTTCATGTTCTGCATCATCGACCAGAGTCTGGCCGCTCCCTAAAGCAGAGACGAAGCTCTACAATCAGATGGTCCTCCGGAGTTTTCCTCAGCCGCAGAGAAGCAGAGAGAGCCACGCCTTCAAGATCTGCAAGAACTTCCAGCACCTCCTCTCTGTGACGCTGCTGGAGGACCTCTCCCTGGTTGTAGTGGAGCGCCCCCTGCTGGACATCGTGTCTCAGCTCC…	AAGAAGTTCGCCACCTAAGCGGTGACCGTGCCACACATCTAAACCGTTATCATGC	Q8R2N2	0	Cirhin (Testis-expressed gene 292 protein)	Cirh1a (Kiaa1988) (Tex292)	Mus musculus (Mouse)	nucleolus		0.7196	0.799841	0.3581	0.5904		0.46861	-1.06274	-0.30643	-0.51699	-0.32075	-0.59641	-0.42718	-0.51835	-0.78715	-0.54899	-0.82123	-0.70706
	51	UnAn_22992|_242-301	TCGATTTCTACATCCAGTTAGGAGGGCTGTTTGTGCTTGCCCTGTCGAAACGAAATAAGCTATTTCCACTACATGTTAGCATGTGGGAAATCTTTACTGAAATCATCCATTTGTGATTGAGATACGTTTGATATTTTTAAGGAATGAGTTGTATTTATACACGCTATAAATATTGGTCATTTTAGACCACTTTTAAATGTGTACATATAAATATGTGAAGGTGTTCTGTTGTATATTTTGTACAGAACTTGTTGTATTTGCTTCCTTGCTAGATGCCGATAGATGTATATGTCAAATTGAATTATTGAAAGCTGCCGGGCTGCTGTATAGAGGATTTCCACCATGTGCTTCGAGGATATATGGTTTTTATTTGGAGATATATGCACCTGAAATAAATAT…	ACAGAACTTGTTGTATTTGCTTCCTTGCTAGATGCCGATAGATGTATATGTCAAATTGAA	0	0	0	0	0	0		0.098	0.471561	0.6442	0.4414		-0.39266	-0.26133	0.054972	-0.40836	-0.8022	-0.27918	-0.46764	-0.22355	-0.50679	-0.99524	-0.39581	-0.86222
	53	UnAn_29734|_371-430	CCCCCTGGTATAATTCTATATTGCTCATTGATATATTAAAGAATTATTTTTGTTCTTTGACAATGTGTGAGTTCACATAAACTAAGAGCAACATATACTGTATGCTCATGCTCTGTTATTATGTTTCTCACATAAAACTGAGAACCACATGTGTGATTTTGTTATAACTTGTTTTAACTTGTGGTGGGAACTTATGACAATGTGTTGTGGGAAAGACTGATTCAACCTCTGTATTCCTTATTTTGCTTATATTTGTATTCTGAGTTTGCAATGTTATTTTGCTTCACACACTGCTAAGATGCTGGGAACGTTTTTTGTTTTGGAAACATGTTTTGGAAACGGGACGAACAGATCAGATGGAAGAGAGAACTGGCCACTCTCGCTCCCATCTGATACTTT…	TGGCCACTCTCGCTCCCATCTGATACTTTGTTTATGGGTATTTAAAGGAGGGTACCGCCC	0	0	0	0	0	0		0.4581	0.739089	0.8014	0.921		2.6014	2.65971	2.74036	2.87492	2.92222	3.13359	2.98265	2.89765	3.01058	2.60705	3.04798	2.63938
	54	An_u_12195|Hypothetical 18.4 kDa protein in SIS2-MTD1 intergenic region_349-408	AAATTCGGGCACGAGGCTTTCTTCTGCGGGAGGTCTGCCTGGAGCAGACCGCGCAGGACTTCATGCGCTCTGTGAGAGACGATATTGTCTCAAGACCAGGACTTCCTCCTCCTTTCAGAAAGTATGGATACGACACCATGAAGATTATTCACCAAGCTCATGGAGCAAAGACAAATGAGTTGGTAATGAGTTTATATGACGACGAAAATCTCATTTTACAAGATGACCAAACCCTCAGAGCTGCTGGAGTTGCTAATGAAACAGAAGTAGGATTCTTCAGAGAAGAAGATTATGTTGTTTACAAAGCAAATCCCAAATCTACATGGTGACCACGGAGTGGGAAGGTTACAGCCTGACTAATCTCTGAAGCACTGGCAGGACAATAACAATCAGGAGGTT…	CAGCCTGACTAATCTCTGAAGCACTGGCAGGACAATAACAATCAGGAGGTTGCTATTGTC	P36154	0	UPF0538 protein YKR074W	YKR074W	Saccharomyces cerevisiae (Baker's yeast)	cytoplasm		0.6298	0.789346	0.9151	0.2761		-1.66741	-1.59902	-1.29427	-1.44586	-1.72672	-2.00469	-1.6565	-1.55312	-1.72165	-1.91688	-1.80057	-1.44732
	55	An_u_18633|Syntaxin binding protein 3 (UNC-18 homolog 3) (UNC-18C) (MUNC-18-3)_176-225	GGAATCGGGCCGAGGTCTCAAGGACGTGATGGAGGATGCCGTGGAGAACAAACTGGACACCAGAGAGTGGCCGCACCAGTCCGAGTGCCCCGCTGCCTGGAACGGCTCCGGCGCCGTCAGTGCCCGCCAGAGGAACAAAACCATTTCCCAGGACGACCGCCGGACCGGCTCACGCCTGATCATCTTCGTCATCGGGGGTATCACCTACTCTGAGATGCGCTGCGCCTACGAGGTCACCCAGGCGGTAAAGTCCTGCGAGGTCATCGTAGGGTCTTCTCATATTTTGACCCCCACCAGTCTTCTGGAGGATATTAAAGCGCTGAGCAAAGGTCCAATGGAAACCTTTACAATCGAGTGAAGAAGCAACGCCACACTACACTCAACTGGGCTTCCTGATGG…	CTGATCATCTTCGTCATCGGGGGTATCACCTACTCTGAGATGCGCTGCGC	Q60770	0	Syntaxin-binding protein 3 (Unc-18 homolog 3) (Unc-18C) (Mammalian homolog of Unc-18c) (Munc-18c) (MUNC-18-3)	Stxbp3 (Stxbp3a) (Unc18c)	Mus musculus (Mouse)	cytosol; glucose transport; plasma membrane; protein transport; syntaxin binding; vesicle docking during exocytosis		0.6817	0.796654	0.1353	0.7089		-0.20989	0.009907	-0.65745	-0.35477	-0.37193	-0.53624	-0.38029	-0.51121	-0.46518	0.031538	-0.30619	-0.51553
	56	An_u_20199|Vacuolar sorting protein 4b (SKD1 protein)_577-630	AGAGCGGACTAACCCTCGGGGAAGTCTAGCGATTAAAAGAGTTCTAATACAACCCTAATGTAGCTGGAGACGAATCGAGAAAGGAGTCACAAGGGTCTAATATTTTATCTCAACGCAGCCGGAGAGCTTTGAGCGACAGAAGCAGGTCTAATGGCGGGCGGAAATCTCCAGAAAGCGATAGATCTGGCCAGCAAAGCGGCTGAGGAGGACAAAGCCAAAAACTACGAGGAGGCTCTGAGATGCTATCAGCACGCTATACAGTACTTCCTGCATGTTGTCAAATATGAGGCGCAGGGCGAGCGAGCGAAGCAGAGCATCAGGGCCAAGTGTGCCGACTACCTGGACAGAGCCGAGCAGCTGAAGGTGTATCTGAAGGACAAGGAGAAGACTCCTCCGGCG…	GTGATCCTACCAATCAAATTCCCTCATCTGTTCACAGGCAAGCGCACTCCATGG	O75351	0	Vacuolar protein sorting-associated protein 4B (Suppressor of K(+) transport growth defect 1) (Protein SKD1)	VPS4B (SKD1) (VPS42)	Homo sapiens (Human)	ATP binding; ATP catabolic process; ATPase activity, coupled; cytosol; early endosome; endosome to lysosome transport via multivesicular body sorting pathway; intracellular cholesterol transport; late endosome membrane; lysosome; nucleus; protein C-terminus binding; response to lipid; vacuolar membrane		0.2039	0.603757	0.1961	0.9065		0.349256	-0.06412	-0.03271	-0.04173	-0.33369	-0.10272	-0.0819	-0.0834	-0.17618	0.230883	0.003013	0.106314
	57	An_u_29041|hypothetical protein LOC90639 [Homo sapiens]_328-377	AATTAAGGGCTCTTTTTCCCTTGGATCATTTCGGAGAGTGTAAAGCCTTCAAGGAGAAGTTCATGCAGTGCCTGAGGGAAAACAGCTTTGACAACTCCAAGTGCCGGCTACAGTCCAAGGACTTGATGGATCCTCCTCCCAGCCAAGAGGAATCCAAACCGTGATGTGGTGCAGTTTGTGAAGTGAACAGCCAGGAGCCTCTGTGGACGTCAAACATCCAGCTTTATGTTGTGAATAAGATGACAGCTGCCCTCCAGGAGCATGTATATGGAAGAGGCTGCAGTGGGTGTGAAAGGCATTCAAGGACTGAGTCTGCAGGACCTGCAGGAGGATGGCCGGGTGTGACATGTTGCCTCAGTTTGAGGCTGAAGATTGTCAAGTGAGATGCTGCATAAACAA…	GAGGATGGCCGGGTGTGACATGTTGCCTCAGTTTGAGGCTGAAGATTGTC	Q49B96	0	Cytochrome c oxidase assembly protein COX19 (hCOX19)	COX19	Homo sapiens (Human)	cytoplasm		0.4675	0.745092	0.5463	0.3085		0.724529	0.631363	0.254404	0.299083	0.423756	0.187454	0.458695	0.18618	0.436835	0.158988	0.533239	0.370353
	58	UnAn_29615|_3-58	GGATTTTTTCGTCAATCCCTTGGATTCTGTCAGCAATCACGCCACAGATCCTTCCCAGAACTACCAAAGCACATCTGCACAGAGTTGCCACTGAACATCTGCCCAGAGTTTCCTGTGTTCTCCTGCCTAGATCTGCCTGTGATTACCTGCACCAGGGTTCATCTTTAAATAAACCTTTTTAAATGC	ATTTTTTCGTCAATCCCTTGGATTCTGTCAGCAATCACGCCACAGATCCTTCCCAG	0	0	0	0	0	0		0.528	0.75686	0.1727	0.6232		0.255429	0.185867	-0.47143	-0.31356	-0.23004	-0.26672	-0.25411	0.22323	-0.18483	0.298669	0.055501	-0.19806
	59	UnAn_26983|_100-157	TGCATCCATTAAAATCATTTACAGCAAGTCAACTTAAATTAAATTTTACTTCTTATATAGTTGCATTACAAGCTGTATATCCAATGGGAATAAAAAATGTACAATAGTACCTTCCTTAATTTGTACGTGCTATATATAGATTTATTGTCCCCTATGATAACATGTTTTAACAGCTAAAATTTACCATTGACGTTTATTACGTTGTTTATATGATAGATTGCTTCCAGATCGCTGATAAATTACTAAATTGAAGGTTTTAAAAACATTTATTTTCCTGTAGATGTTGTCAGTTTTGGAGGTTTTACATGTTTTTTTTATATGTTTCACATGTTTAAGCATTCAATCAAAATCAGTGTTATGTAAATGTAATCATGAGTTACAATAAAGTCACGACACCAT	TACAATAGTACCTTCCTTAATTTGTACGTGCTATATATAGATTTATTGTCCCCTATGA	0	0	0	0	0	0		0.7637	0.802516	0.5538	0.2897		-0.29494	0.826375	0.476703	0.181129	0.44215	0.277514	-0.2686	0.442351	-0.19492	0.88147	-0.22027	-0.54928
	60	UnAn_27802|_47-106	TTTTTTTTTATGTGTTTAATGAACACTTTTATTCAATCTTCCAGTAGAGACTTGATATTCATGGAATAAAACTGCTTTTCTGGGAGGTTTACAGAGCAAAACTGAAG	TACAGCTGCTGCATTCTGACAACTCAAACTCATTTCTCACTGCTTCATGTGCACCAGTCA	0	0	0	0	0	0		0.0584	0.383367	0.1299	0.614		2.14431	1.58469	2.00559	2.08627	1.68684	1.70638	1.71081	1.83396	1.42423	1.64451	1.30429	1.3488
	61	An_u_16648|Probable leucyl-tRNA synthetase, mitochondrial precursor (EC 6.1.1.4) (Leucine--tRNA ligase) (LeuRS)_147-196	TGNNNTGGGGGGGGNNNNNNCNGAATCGNACAAGTCCTTAGGGAGCTTTCATGATTGNGTCAACTGCAANTGTCCAGATNCAANGGCNCAGCCAGGCNGGACACGGNCACCATGGACACGTNCGTTGACTCAGCCTGGTATTATTTCATATACGCAGACCCGCACAACACTGACAGGCCTTTTGAGCGCCACCTAGCGGATCACTGGCTCCCAGTGGACCTCTANATCGGCGGGAAGGAGCACTCCGTCATGCACCTGTATTACGCCCGCTTCCTCTGCCATTTCTGCANGGACCAACGTCTTGTGGCTCACAGGGAGCCGTTNTGGAAACTTTTGGTGCAGGGTCTGATCNAATGTCAGACNTTTAAACNGGCAGANAGCGGGCANTANTTNANGAGG…	CATATACGCAGACCCGCACAACACTGACAGGCCTTTTGAGCGCCACCTAG	Q15031	0	Probable leucyl-tRNA synthetase, mitochondrial (EC 6.1.1.4) (Leucine--tRNA ligase) (LeuRS)	LARS2 (KIAA0028)	Homo sapiens (Human)	ATP binding; leucine-tRNA ligase activity; leucyl-tRNA aminoacylation; mitochondrial matrix		0.5628	0.769201	0.3834	0.3972		0.303972	-0.4411	-0.71185	-0.29759	-0.51094	-0.16109	-0.21479	-0.4731	-0.55717	-0.73647	-0.55073	-0.48927
	62	An_u_9244|Dolichyl-diphosphooligosaccharide--protein glycosyltransferase 48 kDa subunit precursor (EC 2.4.1.119) (Oligosaccharyl transferase 48 kDa subunit) (DDOST 48 kDa subunit)_557-609	GAATTCGGGCCGAGGCTGCAGCGTACACGGTCACGGACCTCGTGGAGTACAGCATCGTCATTGAGATGTTGTCAGAGGGCCGCTGGGTCCCCTTTGACGGAGATGACATTCAGTTTGAGTTTGTGAGGATCGATCCCTTTGTCAGAACTTACCTCAAGAAAAACGGAGGTAAATACAGGGTTCAGTTCAAACTGCCGGACGTGTATGGAGTCTTCCAGTTCAAGGTGGACTACAACCGGCTGGGTTACACACATCTCTACTCATCCACTCAGGTTTCAGTCCGCCCCCTGCAGCACACTCAGTACGAACGCTTCATTCCCTCAGCCTTCCCGTACTACGCCAGCGCCTTCTCCATGATGGCAGGACTCTTTGTCTTCAGTGTAGTCTTCCTGCACATGA…	GGTATGTGACTGGTTTGTGGGTCACATTGGGGTACCGACTGCAATTGAATGCA	P39656	0	Dolichyl-diphosphooligosaccharide--protein glycosyltransferase 48 kDa subunit (Oligosaccharyl transferase 48 kDa subunit) (DDOST 48 kDa subunit) (EC 2.4.1.119)	DDOST (KIAA0115) (OST48) (OK/SW-cl.45)	Homo sapiens (Human)	T cell activation; dolichyl-diphosphooligosaccharide-protein glycotransferase activity; integral to membrane; microsome; oligosaccharyltransferase complex; protein amino acid N-linked glycosylation via asparagine; protein amino acid terminal N-glycosylation; protein binding; response to cytokine stimulus		0.4332	0.728243	0.0001	0.503		3.46473	1.8357	2.32291	3.19866	2.18092	1.36182	2.74664	0.915628	2.09363	3.27146	1.60284	1.39503
	63	An_u_9214|DNA translocase ftsK_218-271	CCGTACTGGTGCAATAACCGATCGCCCTCCATTGTTACTATGGCTACTGCTGCTCAACGACATGTGAAACGCCCTCAGGGTAGTGCTCGCAACCATCAGCAAACCAAGCAGACACAGTATCCTACAAAAAACCAAGAAGACTACAGATATCCCCAGCAGCCTCAACAACCCCAGACAGCCTCAGTATCCTATCGAAGCACTCAGAAACCCCAGACAGACTCAGAATCCTACGAAGCCGTCGAGCACCCCCAGGCAGCCTCAGATATCCTATCGAAGCCAAACAACAAACCCCGAATAAGACCACAGACAACCATTCGAAGAAATCAGAACACCACCAAGAAAGACATCAAGCAAATCATTCACAAAGAAGCGACAGAAAGACCCAAAACAGAACTCAAG…	ACTCAGAATCCTACGAAGCCGTCGAGCACCCCCAGGCAGCCTCAGATATCCTAT	0	0	DNA translocase ftsK	ftsK (Z1235) (ECs0975)	Escherichia coli O157:H7	ATP binding; DNA binding; cell cycle; cell division; chromosome segregation; integral to membrane; plasma membrane		0.777	0.805206	0.0403	0.5838		0.585735	1.37951	-0.72904	1.30411	0.270539	0.573172	0.662737	0.226464	-0.14002	1.96423	1.00397	-0.55712
	64	An_u_18487|Stathmin (Phosphoprotein p19) (pp19) (Oncoprotein 18) (Op18) (Leukemia-associated phosphoprotein p18) (pp17) (Prosolin) (Metablastin) (Pr22 protein) (Leukemia-associated gene protein)_694-751	GGATCAAGCTGAACTTGACGGTTATTAAAGAAATCTTTCTGCAAAATGGCTAATTGTGATGACATTCAAGTGAAGGAGCTGAACAAGCGCGCGTCAGGGCAGGCGTTCGAGGTCATCCTGAGCCCCTCGACCCCCGATGCCAAGGCGGACTTCCTGTTGTCCCCGAACAGGAAAATATAAACATCTCTTGATGAGATTAAGAAGAAACTGGAAGCTGCAGAGGAAAGACGCAGGAGCTATGAAGCTGAAGTCCTCAAACATCTGGCCGAGAAACGAGAGCACGAGAAGGAGGTCATCCAGAAGGCCATAGAAGAAAGCTGCAACTTCAGCAAACAGGCGCAGGAGAAACTCAACCAGAAGATGGAGGCGAACAAAGAGAACCGCTCCGCCCGCATGGCA…	CGGTTGTTATAGTTACCGGGTGTCCAAAACGTTTTAACGGGGCTTTTCCTGGCTGGCT	P54227	0	Stathmin (Phosphoprotein p19) (pp19) (Leukemia-associated phosphoprotein p18) (Oncoprotein 18) (Op18) (pp17) (Prosolin) (Metablastin) (Protein Pr22) (Leukemia-associated gene protein)	Stmn1 (Lag) (Lap18) (Pr22)	Mus musculus (Mouse)	axonogenesis; cytoplasm; intracellular signaling cascade; microtubule; negative regulation of microtubule polymerization; positive regulation of cell motion; protein binding		0.6067	0.785277	0.0346	0.7345		-0.19739	0.970352	-0.37908	-0.02276	0.370602	0.240264	0.102041	0.668066	0.168624	0.425006	0.742754	0.351319
	66	UnAn_28119|_1-58	CACATGGCTAGGCATGCAACCTGTTAGACAATAGCAGCGTGTTTATGTGTGCAAGTCACTTTTTTTTTTCCGGGTATCACTTTAC	CACATGGCTAGGCATGCAACCTGTTAGACAATAGCAGCGTGTTTATGTGTGCAAGTCA	0	0	0	0	0	0		0.0641	0.398149	0.1702	0.3007		-0.50376	-0.64253	-0.27095	-0.87081	-0.58798	-0.78093	-0.54822	0.042071	-0.46306	-0.49627	-0.253	-0.44889
	67	UnAn_29704|_153-212	GGCCCGCTCTCAGACCCCGACGGGGCAGGTCCTGGTCGCCACCTGGTTCGCCGCCTTGGCTGGACTGGCGGCGTGGTACCTGATGTGATCCAGCTGCTGTTAGGGCAGAGGAGAGCGGGAAGGAAGGAAGGAAGGAAGGACAGTGAGGAGACTGGACAGCTTCCACTTACTGACCATTTTATACAAACATTCGAATCAGGTCCGTGCGTCTTTAGGTTTTAAACTTTTAGTTGTTGAATTTCAGCAGTGTGACCTGCAGGACCATTAGGACACCAACTCCCTCCC	TGGACAGCTTCCACTTACTGACCATTTTATACAAACATTCGAATCAGGTCCGTGCGTCTT	0	0	0	0	0	0		0.7967	0.80973	0.9402	0.5504		-0.8681	-0.98734	-0.52714	-1.19544	-0.67041	-1.06338	-0.89054	-1.23044	-0.95184	-0.78854	-0.56787	-1.17577
	69	AN_v_1666|60S acidic ribosomal protein P1_468-525	TTCATGTGATGCANGTTTATGATCATATATGGTGTTTTTAAAAAAACACCTCGTGTTACTCACATATACCGATGCCCATGTCGTCGTGCCACTCCTCGGACTCTTCTTTCTTCTCCTCTTTCTTCTCCACGTCCTTCGCGGGGGCTTCGACCTGCCCTGCTGCCCCTACGCCGGCAGGCGCGACAGTACGATCGCCTCCGCCGGCTCCCACGTTGCGGATCTACTGCCGATGTCGATGCTGGACAGAGCCTTGACAAACAGACTCGGCCAGATTGGTTCCCCGTTGACTCCAGCAACCTTGATCAGAGCATTCACCTTGTCCTCGGGGACGGTGACTTCTTCGTCGTGGAGGATCAGAGCGGAGTAAATGCAGGCGAGCTCGGACACCGACGCCATTGT…	CCTTAGCTTCAGACGAAGAACCAAGCACCTCACGCACGTTAACGTTCCTACAGGGGAG	P18660	0	60S acidic ribosomal protein P1	RPLP1	Gallus gallus (Chicken)	ribosome; structural constituent of ribosome; translational elongation		0.5154	0.755104	0.7648	0.7581		0.189616	-0.33844	-0.11027	-0.15155	-0.28812	-0.36675	-0.24544	-0.24324	-0.05489	-0.03509	0.151153	-0.04275
	70	An_u_4325|Annexin A4 (Annexin IV) (Lipocortin IV) (Endonexin I) (Chromobindin 4) (Protein II) (P32.5) (Placental anticoagulant protein I) (PAP-II) (PP4-X) (35-beta calcimedin)_206-259	GGATCGATTGGGGCACTGATGAGGTGAATTCCTCACAGTGCTGTGTGTTAGGAACAGAAACCATCTGCTGAAAGTGTTTGAAGAGTATAAAAAGATTTCTGGGAGAGACATCGAGGATAGCATCAAGAGGGAGATGTCGGGCACCTTGGAGGACGTCTTTCTTGCCATAGTGAAATGCATGAAGAACAAGCAAGCATTCTTTGCTGAACGACTATACAAGTCAATGAAGGGGCTGGGCACCACAGACAGCGTCCTCATCAGAATAATGGTCTCCAGGGCTGAAATTGACATGGTCGACATTAAGGCGCAGTTCCTGAAGATGTATGGAAAGACTCTATACTCCTTCATCAAGGGAGATACCTCAGGCGACTATCGTAAAATCCTGCTGGAGCTTTGCGG…	GAACGACTATACAAGTCAATGAAGGGGCTGGGCACCACAGACAGCGTCCTCATC	P08132	P09525	Annexin A4 (Annexin-4) (Annexin IV) (Lipocortin IV) (Endonexin I) (Chromobindin-4) (Protein II) (P32.5) (Placental anticoagulant protein II) (PAP-II) (PP4-X) (35-beta calcimedin)	ANXA4 (ANX4)	Sus scrofa (Pig)	calcium ion binding; calcium-dependent phospholipid binding		0.1084	0.488383	0.215	0.1976		0.925615	1.01696	1.10285	0.296367	0.992571	0.588103	0.85027	0.57568	-0.08433	1.03922	0.241844	-0.0389
	72	An_u_12128|HIV TAT specific factor 1 [Mus musculus]_586-639	GGGCCTTGTTGGAAGGGGTTTTATCTGCTTTTTTGGCACAGCCAGACTGAAGAGTGCCGCTTGGACCATTTGTTTTTTTAAAGATGAGCGGGGAGTCGAATGCCAACAACAAGGAGTTTCTGGAGCAGCTGCGGATGCAGGAGCTCTATGGGCAGAGAAGTGAAGATGGCTCAGATCCATACACCTACACCGACCCGGTGGATGGGACCGTGTATGACTGGGACCATGAAAAAAAAGCCTGGTTTCCTAAAATAACGGAGGACTTCATCGCAGCCTACCAGGCCAACTATGGCTTCACTCAGGAAGGAGAGCCGGGTGCAAACAACGCCGCAGCACAGAGCAGTTCCCAGCCTGCCGCACCTGAACCGAACAGCAAGCCGCCGGAAAAGGAGAAATCAG…	AGTGCGGTATCGTGCTGCGGGACCCCATCACTGAAGAGTACAAGGTGAAACTCT	Q8BGC0	0	HIV Tat-specific factor 1 homolog	Htatsf1	Mus musculus (Mouse)	RNA binding; nucleotide binding; nucleus; regulation of transcription, DNA-dependent		0.5323	0.757422	0.0003	0.2707		1.39397	0.426601	0.504639	1.16744	0.187114	0.51918	0.786946	0.119486	0.643329	0.701266	0.607344	0.455255
	75	An_u_4592|Apoptosis regulatory protein Siva (CD27-binding protein) (CD27BP)_1-57	GGGCGAGATTTTTCATATTTTGCTGCTAAATGCCCAAACGAACTTGTCCGTTTCCCGAGGCGTTCTCCTCCCAGTGCAAAGTACACATCGGACAGAGGGAGATAAACAACTTCAGCGTTTTTGGGAATAAATACAGACAAGAAATATACGAAAAAACAAAAAGTCTGCTCTTTAATGGTGCGCAAGCTATAGTGGGGAAAATCTGGACCGGAGAGGAGAAGTGCCCAGAGTCTCAGTCCAATGGACGACACTCTGCATGCAGTCAGACACTCCTGAGAGGACAGACTCTTATCGGGCAGGATGGGAAACTCACAAAAACAAACGCTGTACAAGGTGTGCCGGCTGCTCCCTCGGGCTGCTGTGTTTGTCATAAAAACCAGGGCTCCAGGACGCCGTGTT…	GGGCGAGATTTTTCATATTTTGCTGCTAAATGCCCAAACGAACTTGTCCGTTTCCCG	O15304	0	Apoptosis regulatory protein Siva (CD27-binding protein) (CD27BP)	SIVA1 (SIVA)	Homo sapiens (Human)	CD27 receptor binding; cytoplasm; induction of apoptosis; interspecies interaction between organisms; nucleus; viral receptor activity; zinc ion binding		0.013	0.201144	0.2037	0.769		-0.54928	-0.3287	-0.72612	-0.73991	-0.66886	-0.78617	-0.80384	-0.65306	-0.65689	-0.8987	-0.85058	-0.94939
	79	An_u_8974|Cytochrome P450 24A1, mitochondrial precursor (EC 1.14.-.-) (P450-CC24) (Vitamin D(3) 24-hydroxylase) (1,25-dihydroxyvitamin D(3) 24-hydroxylase) (24-OHase)_106-165	AAATAGCCGAGGCACATCACCCCTTCGCTCATGTTCCTTTCGGTATTGGGAAGAGGATGTGCATTGGTCGACGCCTGGCAGAACTGCAGCTACAGCTGGCCATGTGCTGGTTGGTCAGAGATTACGAGATTGTCGCAACAGATAATGAGCCCCTTGACGTGATTCATTCTGGGCTTTTGGTTCCTAACAGAGAACTGCCAGTGGCCTTCATCAAAAGATGAGGCCTTATGTTCATCTTCTCTGGAAATGGCTACCGAAAAGACTCTACTCCTGTATTGACTCCCTGAATTGCTGCTGTGTACAGAAAGTATATCTATAATCTTTTGCCATAAATACCTCAAACTTATTTAACTAATGTGTAAACCTGCTAAACACTGACACGAAGAACAGTTAAAGTAT…	GCTGGTTGGTCAGAGATTACGAGATTGTCGCAACAGATAATGAGCCCCTTGACGTGATTC	Q07973	0	1,25-dihydroxyvitamin D(3) 24-hydroxylase, mitochondrial (Vitamin D(3) 24-hydroxylase) (24-OHase) (EC 1.14.13.n4) (Cytochrome P450 24A1) (P450-CC24)	CYP24A1 (CYP24)	Homo sapiens (Human)	1-alpha,25-dihydroxyvitamin D3 24-hydroxylase activity; electron carrier activity; heme binding; mitochondrion; oxidation reduction; oxidoreductase activity, acting on paired donors, with incorporation or reduction of molecular oxygen, NADH or NADPH as one donor, and incorporation of one atom of oxygen		0.5912	0.778288	0.1151	0.7899		1.55498	1.77215	1.14548	1.92255	1.67038	0.4655	2.1717	1.26476	1.65875	1.63784	0.960937	0.735734
	85	An_u_17044|Protein phosphatase 1 regulatory subunit 12A (Myosin phosphatase targeting subunit 1) (Myosin phosphatase target subunit 1)_373-428	TTTGGTCGAAGCTGAGTCACCGCCTCAAGGAGGCTCAGAGGGAGAAGGACACTACAGGCGTGATGCGCTCCGCCTCAAGCCCGCGCCTCTCCTCGTCCCTGGACAACAAGGAAAAGGAAAAGGAGAAGGACAAAGGAACCCGGCTGGCGTACGTGGCCCCGACCTTCCCGAGAAGACTGGCCAGCACTTCTGACGTCGACGAGAAGGAGAACAGGGACTCCACAGCTCTGATTCGTAGCGGCTCGTACACTCGGCGACGGTGGGACGACGACCTGAAGAACAGCGAAGGAAGCTCCTCCACCAACCGCACCTCCAGCTACCAGCGCAGCACGTCGCACACGCTAGCGCTAGGGCGGAGCGGCAGCACGCGGGACGTGCCGGCCAAGTCTTCGTCAACCT…	ACGTGCCGGCCAAGTCTTCGTCAACCTCCAGCTTGGACCCTAACACCTGTAATACT	Q9DBR7	0	Protein phosphatase 1 regulatory subunit 12A (Myosin phosphatase-targeting subunit 1) (Myosin phosphatase target subunit 1)	Ppp1r12a (Mypt1)	Mus musculus (Mouse)	cytoplasm		0.0295	0.281724	0.4744	0.5326		-0.42543	-0.6973	-0.78367	-0.31359	-0.38987	-0.41621	-0.77119	-0.88003	-0.59088	-0.78396	-0.79462	-0.70845
	86	An_u_9015|Cytochrome P450 4B1 (EC 1.14.14.1) (CYPIVB1)_39-89	AAATCGGCCGAGGGCCTTTGACCCACTGCGTTTCCTCCCAGAAACGTCTCTAAGAGGTCGCCTCATGCATATGTGCCTTTCTCCGCCGGACCAAGAAACTGCATCGGCCAGACGTTTGCTATGAATGAGATGAAGGTGGTGACGGCCCTCACGCTAAAGCGGTACCAGCTAATGGAGGACCCCGAAATTAAACCCAAAATGGTTCCCAGGTTGGTTCTCCGCTCACTTAATGGGATCCATGTCAAGATTAAACCCGTGGAACCAGATCTGTGATGGAGAAAAAAGTTGTTAAAGTTAAAGGGAAACAAATCCTAGCATGGTGATAACTCAGGTAGATTAAAGTCTAAGGGACATTTTTATAGATTTTTACACTAATGCCTCCTAATGATGAAATTTGTT…	CAGAAACGTCTCTAAGAGGTCGCCTCATGCATATGTGCCTTTCTCCGCCGG	Q64462	0	Cytochrome P450 4B1 (EC 1.14.14.1) (CYPIVB1)	Cyp4b1	Mus musculus (Mouse)	aromatase activity; electron carrier activity; endoplasmic reticulum membrane; heme binding; microsome; oxidation reduction		0.0145	0.209102	0.0342	0.8427		0.660581	1.59695	1.08132	1.04604	1.87408	2.14618	1.23891	2.00224	1.60315	2.02572	2.37339	2.0696
	89	UnAn_23682|_142-201	TTTTTATTTGCAATTACAAACGTNGTTCTTTGCTTGCAGCAATAATGGGACAAAATTCACTCATAACTTTATATAGACTTGTGTCTCTCTGGAGTCCCAAAAGCCTTAATAAAACTCTTTGCGATCCTTTCCTGTTCAGATCAGAGCCGTGTTGCTCCTGACCGTGTTGTCTCACTGGTACTATTTACATTTCTAGATTGTAAAAGTTAGGAAAGATTTAGGTTGAAATTTAACCCCAAAAATGTGGTAAATCACAGATAACTCATAATTTAACATGGGAATATTGCTTCTTAGCACAAGATTGGTTTGAAAAGCTTTTTCTCCCTTAAGAACTAAAATCATCATTTAAAAACATTTTTTTTTTGTATTTCCTCAGGTAGTTTTTCTTCTGATTTTGAA…	CAGAGCCGTGTTGCTCCTGACCGTGTTGTCTCACTGGTACTATTTACATTTCTAGATTGT	0	0	0	0	0	0		0.5098	0.754109	0.8441	0.6771		1.06145	0.75806	1.06939	0.560681	0.900824	0.334632	1.07903	0.817085	1.35656	0.502846	1.18866	1.05936
	90	AN_v_5904|Calmodulin (CaM)_497-554	TCGGCATTACTTGTCGTTTGCTGCGAGTCGCGGAGACTTTTTCTGGGCTTTTTCCTTTAAACGGAGCTTGTGGTGAAGTAGCTGCTGCACCGACGCTGAGATGGCTGACCAACTTACAGAAGAGCAAATTGCTGAGTTCAAAGAGGCCTTCTCGCTCTTTGACAAGGATGGCGACGGCACCATCACCACCAAAGAGCTGGGCACAGTCATGCGCTCTCTGGGCCAGAACCCCACAGAGGCAGAGCTGCAGGACATGATCAACGAAGTGGATGCCGATGGAAATGGCACGATAGACTTCCCAGAGTTCCTAACCATGATGGCCAGGAAGATGAAGGACACGGACAGCGAGGAGGAGATCAGAGAAGCATTCCGCGTCTTTGACAAGGATGGAAATGGGTA…	GGTGACGGACAGGTCAACTATGAAGAGTTCGTACAATTGATGACGGCGAAGTGAAGGC	P15094	P27482	Calmodulin (CaM)	CMD1	Achlya klebsiana	calcium ion binding		0.4823	0.747147	0.2787	0.8506		2.07565	1.83745	1.81069	1.58477	1.71714	1.75324	2.18562	1.79779	1.6696	2.44015	1.81499	1.92827
	91	UnAn_28709|_113-172	TTTAACATTTTGGGGCTTTGGTTCTTTTGGATGCTAAAGGGGTCATATCNGGGGCATTTCTAATTAAACGTTCTGAAGTTCTCCCACAGAAAATGTCCCTCCTCTGCCTTAAGCTGCTCTCAGGATGTCTGTGCACGGCAGGATTTGACTAAAATAAAGTAATAATCATCGTTTTGTAAGG	GCTGCTCTCAGGATGTCTGTGCACGGCAGGATTTGACTAAAATAAAGTAATAATCATCGT	0	0	0	0	0	0		0.1462	0.542319	0.381	0.9755		1.90738	1.67284	1.66524	1.65294	1.58429	1.7497	1.5716	1.44799	1.5516	1.58457	1.32566	1.40604
	92	An_u_12004|Heterogeneous nuclear ribonucleoprotein G (hnRNP G) (RNA binding motif protein, X chromosome)_547-599	ATGGGGAAGAGTAGTGCCTCCTCCATGCATCCTCGGAGCCGGGGACCTCCAAGAGGACCTCGTGGGTCAAGGGGAGGCATGAGGGGTCCCCCATCTAGAGACTACTATGATTCAGAAGATGGAGATGGCTACTTTGATCGGATGTCGTCCAGAGGGCCCCCTCCAATGAAACGAGGTCCCCCAGTTCGCAATGGAGGTCCTCCCCCCAAGAGGTCTGCCCTATCTGGTCCCATGAGCAGGCCTTCTATGTCCAGAGACCGGGATCCCTACGGCCCCCCACCTCGCAGAGACTCCATGTCCAGGAGGGACGATTATCAGTCACCAAGAGACGACCATTACAACCCTAAAGACGGATACTCTAGTCGTGATTACAGCTCAAGGGACCGGGACTACGGACCT…	TACCGAGATTCCTATGATGGTTATGGTAACTCTCGCAGCGCCCCACCCTCACG	Q91VM5	0	RNA binding motif protein, X-linked-like-1	Rbmx11	Mus musculus (Mouse)	RNA binding; RNA splicing; mRNA processing; nucleotide binding; spliceosome		0.2645	0.643248	0.0107	0.6757		0.96959	0.083904	0.561752	0.588115	0.30697	0.52398	1.0568	0.148683	0.613151	0.336277	0.180186	0.176784
	95	An_u_12970|microfibrillar-associated protein 1 [Mus musculus]_296-355	TTCGGACATGGGGCTCAGNAGAGCGCTCAGAACACAAGTTCTTCAAGCAGAAGGCGGCGGGCGTGAGGGACGTGTTTGACCGGCCCACGGTGAAGAAGAGGAAGACATAAGGTCACCCTCACAGCGTTCCTGCCGCGTGGGTCTGAAGGTCCAGGAGCAGCACATGAACTGGTTCTACTGCTGTGTTCTGCCAGGATTAATCCATCTATAAATATAAAGCAGCAGCTGGACATGTGGGAGGAGGAGCAGCCTGAGCTGTGATTTTTGTAAATAACCTGATAGTCATGTTTGGTTTGTGGGATTTTCCCCACTGCTTTCGTTTCCCTGTTATAATTGTTTGAATTAAAGACGCTCGTTTTTACACC	GTGGGATTTTCCCCACTGCTTTCGTTTCCCTGTTATAATTGTTTGAATTAAAGACGCTCG	Q9CQU1	0	Microfibrillar-associated protein 1	Mfap1	Mus musculus (Mouse)	proteinaceous extracellular matrix		0.4199	0.719182	0.4837	0.3592		2.68282	2.13778	2.01312	2.17861	2.42473	1.98713	2.20481	1.94966	2.1901	1.82536	2.15896	1.93422
	97	An_u_17155|Purpurin precursor_1-55	ATACTGAGGGTGAATCGACCCGACTACGACAACTATGCCATCACCTACGCCTGCCGCTCCCTAAAAGACGACGGCTCCTGCGAGGACGGCTACGCCCTCGTGTTTTCCAGGAACCCCCGCGGCCTGCCCCCGGCAATTCAGCGCGTAGTCCGTCAGAAGCAGGAGGAAATCTGCATGGCCGGACAGTTTCAGCCGGTCCTGCAGTCCGGGGCCTGCTAAACAGATTGAAAGCGAGGGGGAAAGGGGAGCAGGAGCATTTGCCAGTCAGATGCGGTCTTTGTGGTTCGAGGGCAAGCAGACGGAAAAGTTTGAGTGTGCCTGTGTGGTGAAAGATTGTCCTGTGAGGGCGAGGGAGTTGGAACATGCAGAGATTGACAGGAGAAGAAGATTTCTTTCTTC…	ATACTGAGGGTGAATCGACCCGACTACGACAACTATGCCATCACCTACGCCTGCC	P02753	0	Retinol-binding protein 4	RBP4	Homo sapiens (Human)	proteinaceous extracellular matrix; retinal binding; retinol binding; transport; transporter activity		0.8774	0.821499	0.4833	0.7521		3.99736	4.73283	4.81247	4.46835	4.76337	4.61655	4.65379	4.09841	4.38051	3.7948	4.55458	4.60839
	98	UnAn_23217|_28-83	TTGTCCGGAAGAAAGGGGAAACAGCCGAACCAGTGCGACTCAACACAGGTTGATCGAAACCACAACCTAAAACAGCTCAGCCCAATGGTGTGACTGCTGATAAAAGCTTGCGCCTACGTGGTGAGGAAGATCCGGGCTTCTGCCTCTGACGAAGAGCGAGAGGAGAAACCCATCCGTACACCATGTAGTGCAAAAGCTCAAAAAAAATCGGAGCGAAAGTCGATGGAATCTTCCTCGATGGCAGCCCTGAACCCGGGCCGCGATGAAGGTTTCCACGGAGCAGCAGCAGCAGCAGCAGGGACGTCCTCTGGGGCCTCGGTGGAGAACTGTGGCTCCTGACGTTAAAGAACTGGGTGGACGCTGGGACTGTGGCCGACTCATTCTGAAAACATCCTTTAT…	AACCAGTGCGACTCAACACAGGTTGATCGAAACCACAACCTAAAACAGCTCAGCCC	0	0	0	0	0	0		0.1985	0.599773	0.3411	0.7555		3.59504	2.98186	2.83037	2.44516	2.74528	2.79726	2.66029	2.70501	2.27025	2.93838	2.75915	2.28455
	101	An_u_9006|Cytochrome P450 3A40 (EC 1.14.14.1)_3-54	CCGCTTATTAAACGTGTTGGACCCGGCTTCGCGGTAAGATGCCCTTCGTCGACTCCAGAGCACCTGCCCGCCAGCAGCTTCCCGGAGGCTTTCCTGGGCCGGGTCTGCTCCGCCGCCGCCGCCGCCGCTTGGGGAAACCCGGAGGACCAGGATGAACGTGGTGGTCCATCCAGGGTCTTCCCATGCTGGTGGCCGGCTCCTGCTCTCCGTGCGTGGTGGTGTCGGTGTCGGCCATCTCTGTGACGGACACCGCCGAGAAGAACAAGGAGCACAGCGCCAAGATCTTCGGCTTCCTGACCAAAGAGCTGGGCCTGGCTGAGGACAGGATTGTGATTCAGTTCCACGAGCTGCAGCCTCAGGTCGGGAAGAAGGGAACCGTGATGAGCTTCCTGTGAAGAA…	GCTTATTAAACGTGTTGGACCCGGCTTCGCGGTAAGATGCCCTTCGTCGACT	P30046	0	D-dopachrome decarboxylase	DDT	Homo sapiens (Human)	0		0.8368	0.815197	0.7689	0.5083		2.62177	2.62802	3.01628	3.0331	2.56422	2.70944	3.22619	2.86788	2.30354	2.42647	2.58397	2.69708
	103	AN_v_17399|Rho-GTPase-activating protein 12_176-231	ACAGCCTACAACAACCCACCACTGACCCATGAAGCTGCTCTTCAACCACCTGCAAAGAGTTCTGCTTTTTTCAAAGAAGAATCTGATGTCCACTCAGGGTATTGTTATTGTGTTTGGGCCGACACTGATGTGGCCTGAGCTGGATGGAGGAAACATGGCGGTCAACATGGTTTACCAGAACCAGATCGTGGAGTTCATCCTCATCGAGAGTCGAGAGATATTCAGCCTTGATAAAAAGTAAGAAGAGCAGGAAGTCAGATGAGACTGATGGACTCAGATTCCCTCATCACCAGTAGAAAATCATTCAACTGAAGCAGCGTTTGGTTGCCTGGAGTGTAAAAAGAATTAAATGTATTGAAATGTTTGATCATTAGTCTTTTTTCATACACAAACATGTGA…	CAGAACCAGATCGTGGAGTTCATCCTCATCGAGAGTCGAGAGATATTCAGCCTTGA	Q8IWW6	0	Rho GTPase-activating protein 12 (Rho-type GTPase-activating protein 12)	ARHGAP12	Homo sapiens (Human)	GTPase activator activity; intracellular; protein binding; signal transduction		0.3609	0.691459	0.0405	0.1795		0.568878	1.33525	0.08306	-0.32277	0.660495	0.138379	0.2525	0.766567	-0.15681	0.740386	-0.03311	0.035303
	104	UnAn_28745|_291-345	GCCGGAGCAGTCTGCATCCTTAATGCAGGGGTCAACGAACGGTTCCAGTCTCACCCCCTCAGAGAGTGAGGATTCTCATTTAGAAATGTACCTCCAACATACTGGACAGATCCTAATGCAGTTACCAGTTTTGTGGTATTGCTTTAATATTAGACTAAAATTCTTGCCGTTTAAACGCGGTACAGAATACTATATCGCTCTACAAATTTACCTTTTCGACGTAATAGGGCCGTGTATTTTGAAGTATCTGCTACAAGCTCAGCTACCTGCTGATTTGCTGCTAGACTAAAGCACTGAGGCCGATGGAAGGGGGTCTTGGCAGCTACATAACTACAGTCTCTAGGATTAGTTGACAGTAGGGCCTTCAGAGCATCGTGACGACCCAGTATTAAGTTATCC…	GCACTGAGGCCGATGGAAGGGGGTCTTGGCAGCTACATAACTACAGTCTCTAGGA	0	0	0	0	0	0		0.343	0.685768	0.04	0.5443		-0.12021	0.278815	0.215849	0.220845	0.296818	0.117055	-0.11051	0.225169	0.387466	-0.00731	0.437535	0.852411
	106	An_u_16876|Protein C14orf112 homolog precursor_405-454	AAAGGTAAACGCAGCTGTGACCTGCCTTCTCACATTTGACAACAGAGGGACATGTAGCTGAAGAAAGAAGTCATGTTTAACTTGAAGACGCTGCACAGAAACAAAACGGTCAAATATGGAGTCCCCATGCTGTTGCTGGTCGTTGGCGGCTCCTTTGGCCTGCGGGAGTTTGCCCAGATCCGTTATGATGCCCAGAAGATCAGAAAACGGCTGGATCCTTCACTGGAGGCTCAGGTGAATGCGCAGAAGCAGACAGTCATACTGGAGGAGGAGTATGAGAAGTTGAAGGAAATTCATTTGGACGAGTGGAAAAACATCCGTGGTCCTCGTCCCTGGGAGGACTCCAGGGAGTACCAGGAGCAGCAGCGCAGAAATCTGAGCAAAACAGACTGAGGCTCC…	GAGCTCACTGCACACGCACCGCAGAAACACAAGATCACACAAGACAGTGC	Q9CR63	0	Cytochrome c oxidase assembly protein COX16 homolog, mitochondrial	Cox16	Mus musculus (Mouse)	integral to membrane; mitochondrial membrane		0.3911	0.709988	0.3596	0.7442		1.45792	1.73877	1.31729	1.42291	1.45188	1.58483	1.78175	1.92931	1.52288	1.34274	1.61738	1.58091
	109	UnAn_27936|_135-192	TGGCAGAAGGCTTCCCTTAAAGCTTCTCAGACTTTTGCCCCCCCAGAAAGCAGAATCCTCCAACTAAACATCAGACGCTCTTTTCTGTTCTCTGGTAGAAACGTTTATTTGCAGTTAGTCTTATTTTATAAAGCAGGCGTCGGTCCTCCAGAGTCCTGAGTAATGCTAGGAAGGTGTCTCCCATGAAGAGAGGGTGGTTGTTTGTTTTTTTTCAGTTTAATGATCAAGCTGTTGTTGACGTTTTCTCTTCATCAAATGACGGCCTGAAGCAACTTGTTGCAACCTTAATGTCCCGTCTAGAAACTGCAGCCTCCTTCTATATGTGACCTGCTCAGGCTCTCCTCCTTTCTTCACAATCGAGCTACATCCTTCATATGTTTTGCTCTGGAAGTAATGTCT…	AGGCGTCGGTCCTCCAGAGTCCTGAGTAATGCTAGGAAGGTGTCTCCCATGAAGAGAG	0	0	0	0	0	0		0.1302	0.519289	0.0341	0.5187		1.02776	1.44715	0.863858	1.28905	1.75513	1.41979	0.640716	1.21806	1.04782	1.0429	1.17601	1.39141
	110	UnAn_29799|_327-386	CAAGGCAAGGCAGAGAGGAAGAGAGNAAGGAAGGAAGGAGATTGATGATTTAGAATGGAAGAAGGTTCTACCTAAATGGCTGCTCATCTGTTACACGTTGGGCATGCACCAGATTATTGTTACATATGTTACAGTTTATTTTAATACTGTCTATGAATCATTTTTACTTTTCAGGCTTTATTTATTTCATCAGAACTGTTTACAAACATATTTACTGTAACACTGAGTCGTATTGCAAGTAGGGGTGGGCGATATGAACTTTAAATCTTATCGTGATATATTGTAGTACTATTGTGATAATGATAAAAGTGATGATAAAAGACAATTGCCAGCTTCTTGTAGTCTTTTTAGGTAACCGTGGCAGTGATTTCATGTCAATTACGGCCCCATAAATACAAA…	TGCCAGCTTCTTGTAGTCTTTTTAGGTAACCGTGGCAGTGATTTCATGTCAATTACGGCC	0	0	0	0	0	0		0.821	0.813885	0.0072	0.4632		-0.16522	0.760228	0.279292	-0.31965	-0.11534	1.21718	-0.09006	0.529493	0.890391	-0.00252	0.858583	0.745142
	112	UnAn_27370|_126-185	GGGCAACATTTCCTGTCGTGTCTGTTTTTGANATATATATTTTATTTTTTTTGCACTGCTGCTTCGAACCGCATTTCAGATCATGAGGACGTTGTGATCAGAGCTCGTTTTTTTGTACATCTGCTTCCTGTGTCGTGTTTATCCTCCTAGCGATGTCTGAAACTGAATCTCTGCACATGATGGAATAATCTGGACTCTTGGAAGTCCTTAACTTGACTGTTTTGTATGTTTCTATCGTCTGTCGACTATATGATCCTGGCCTTCAGCAGAGAAATACTTGCTTTAATTTTGTCTGTTTCACTGGTTGGTGATGGTGCTGCATAAAACACGAACGCTCCTCTGCTGTGCTGAAAACTTGGTGACAATAAAGACAACGTCTGC	TCCTGTGTCGTGTTTATCCTCCTAGCGATGTCTGAAACTGAATCTCTGCACATGATGGAA	0	0	0	0	0	0		0.284	0.653707	0.9715	0.7311		1.71171	1.3437	1.61137	1.40294	1.93643	1.41038	1.3918	1.28303	1.45608	1.23312	1.23355	1.14329
	113	UnAn_29660|_112-171	ATCTAATGCCAAAGCCCCCCTTGATCCTGCCCTGGCCAGGGAGGCATTGCTGGAGGCTATTCGCTCTGGATCTGGTGCTGAGAAGTTGAGAAAGGTCTCTGCCCCCAAAAAGACTGTCCAGGTGAACGGCAGACTGGGAACTATTCATACAACCTCATCAACGATCCTTCAGCATTGAGCTGGCGGCTCCCAAATCACTGCAACAGGGAATCAAGCTGGAATGTTGTTGTTAATTTTTTTTTTTTATATATATTCACATTAACTGTTAAAGCATTCCTGGACTGAGTCACTGGACGGTTTAAAAAAAATTTTGCACTACAATGGCTTAACAAATAAATTTCCTACTTCAAGCTGTCTAGTTAAACTAAATAGAGCATCTGATGCCTTATGTTTAAAACA…	GACTGTCCAGGTGAACGGCAGACTGGGAACTATTCATACAACCTCATCAACGATCCTTCA	0	0	0	0	0	0		0.6255	0.786553	0.245	0.9055		1.14742	0.849023	1.28976	1.11785	0.908885	1.05601	1.13995	1.25303	1.34403	1.07083	1.11838	1.43378
	115	gi|68756551|gb|DR441341.1|DR441341 Fh_mx0_64g02_SP6 Killifish Multiple Tissue, Normalized Fundulus heteroclitus cDNA clone Fh_mx0_64g02 5' similar to gb|AAT64078.1| claudin 1 - Takifugu rubripes. Score = 130 bits (327), Expect = 3e-29, mRNA sequence_44-103	CAACACGGTCCATACGTGACCACTGACCTTAACGTACACGATTACCTTTAACTTCCTTGAACTCGCCGCTTTTACCCGGGCAGGATGGCCAGCTCTGGACTGCAGATCGTTGGTTTTCTCCTCTCCTTAGCTGGAGTCTGCGCAACTATTGCCGCCACTTTCATGGTCGAGTGGGGAAAGGAGTCTCAATCCAAGTATCGGAACTATGAAGGTCTGTGGATGAGCTGCAGCGGCACCTCCGAGAGAAGCACCTGCGAGATTTACAAGAATTTATTGAAGCTGCCGACTGAGATCCAGGTAACTAGATCAGTGATGGTGGCCAGCCTCTTCTTCGCTGCCATGGGGCTGATCATTTCAGTATTCGGAATGAAGTGCACCCGCTTCATGGATGCCATGCCC…	ACCTTTAACTTCCTTGAACTCGCCGCTTTTACCCGGGCAGGATGGCCAGCTCTGGACTGC	0	0	0	0	0	0		0.3151	0.677357	0.6841	0.2973		1.60301	0.500334	0.012013	0.104458	0.853967	1.27587	0.381475	1.0979	0.285791	0.621468	-0.48004	-0.36446
	117	An_u_6660|collagen, type XXV, alpha 1 isoform 2 [Mus musculus]_338-388	CGNCGAGGGAAAACCGCCGGGACGTGAGGAAAACGCCAGGGCTTGGGGAAGAGAACGCCGGGGCGTGGGGAAGAACGCCGGGGCGCGAGGAAAGAAAACACCGGGACGCGAGGAAAACGCCGGGGCGCAAGGAAGAAGAATGCCGGAGCGCAAAGGGAACGCCGGGGCACAAGGGAAACAGGAATATCTAAAACACCAGGGAACAAGAACGGAGGGCGTACCAACACGCCGAGGAACTGAGAAAAGAGGGCGTCCTAACACGCCGGGGAACCACAAATCAGAGGGCGTCCTAACACGCCGGGAAACCGAGAATCANGGGGCGTCCTAACACGCTGGGGAACCGAGAATCAGAGGGCGTCCTAATACGCCGGGGAACCGAGAATCAGAGGGCGTCCTAAC…	GAACCGAGAATCAGAGGGCGTCCTAATACGCCGGGGAACCGAGAATCAGAG	Q99MQ5	0	Collagen alpha-1(XXV) chain (CLAC-P) [Cleaved into: Collagen-like Alzheimer amyloid plaque component (CLAC)]	Col25a1	Mus musculus (Mouse)	beta-amyloid binding; extracellular space; heparin binding; integral to plasma membrane		0.3555	0.691308	0.5935	0.9706		1.26156	1.58925	1.27053	0.572664	1.26966	0.611231	1.47384	1.56127	1.25572	1.90213	1.47914	1.29505
	119	UnAn_27228|_33-91	ATAAACGGCATGGAGTAATATACATTTCTAAAGTGGATCAGCCTCGACTCGCTGTGGGGAATTTCTATTCACCCCTACCTTCATTATGTGATCCACTTTGCATACTTCATTGTGACGACTTTGTGCTCTCTGACTCTTTCCAATAAAAAGATGTGATTTCCTTTTCCGCAAGCTTCTCGAGGATATC	GTGGATCAGCCTCGACTCGCTGTGGGGAATTTCTATTCACCCCTACCTTCATTATGTGA	0	0	0	0	0	0		0.1652	0.563147	0.0756	0.7085		1.29369	1.75528	1.51484	1.43626	1.58974	1.46102	1.44392	1.50547	1.23918	1.32283	1.37551	1.09776
	124	An_u_17696|Serine hydroxymethyltransferase, cytosolic (EC 2.1.2.1) (Serine methylase) (Glycine hydroxymethyltransferase) (SHMT)_383-441	CGAAGTAGCCGAGGGAGAGTTCAGCAGCGGGTGGCAGAGGTCAGGGCAGAGGTGGAGGCTTTCTGCCGGGCAGTTCCCCATGCCTGGCCTTCCTGAGCTGTAGAGAACAGAAGACCACCCTCCTATACTTCTCAGATCAAAAGACTTGATGTCTTCAATACATTCCTGCAAGTACAAGTTTTCCCCTAAAGCTGATTTTTCTCAATGGATGGGAAATTATTGTTAGTTGCTATTGTTACAGAGCTTTACTGTTTCAAACAGAAAGGTGATTGTTTTTCATAGATGGTTAGATGTTACGTTTAAATTAATGCTATAATTTTCCATCTCTGTGGAGTTTTCCAACAAACTGCTTCAGCTTGAAACTCAAACTTTGATTCACACATGGCTAATCAAGATGTC…	TGGCTAATCAAGATGTCTATGAATCCATACAATTTAATTAACTGGCCAACATTGCTGCA	Q75BQ6	0	Serine hydroxymethyltransferase, cytosolic (SHMT) (Serine methylase) (EC 2.1.2.1) (Glycine hydroxymethyltransferase)	SHM2 (ACR215C)	Ashbya gossypii (Yeast) (Eremothecium gossypii)	L-serine metabolic process; cytoplasm; glycine hydroxymethyltransferase activity; glycine metabolic process; one-carbon compound metabolic process; pyridoxal phosphate binding		0.5004	0.752369	0.0108	0.6218		1.54203	3.10859	1.76567	2.64552	2.68762	2.43819	1.77165	2.82158	2.06651	1.83813	2.42665	2.04191
	125	An_u_18783|Thioredoxin, mitochondrial precursor (Mt-Trx) (MTRX) (Thioredoxin-2)_594-643	AAAAGATTCGGGATCCTGATGTCGGTTCAGCGGCGTTACCAACAGCAAGATGGCACACCGGTTCCTAGCGCGCAGAATCTGGACCCTGTCTGTGAACGAGCTCCGCTGCCTCCCATCGTCCACCGCTACCGTCGCCTCCTCTTCGTTTTCCACCTCCCTTCATTCTGTCCCGAACCGGGCGTCCTTCCTCGCCCCGTCACGCAGCCCTGCTGTCTCTCACGCCTCCCTCCGACGGGTCTCCTTCAATGTTCAGGACAATGAGGACTTCACAGAGCGGGTCATCAACAGCGACCTGCCCGTGTTGGTCGACTTCCACGCACAGTGGTGCGGTCCCTGCAAGATCCTCGGGCCCAGACTGGAGAAGGCTGTCGCAAAAAAGAAAGGCCGCGTTGCCATGGC…	TTATGGTGCTGTTCTCTAGGAAACTGGGCCGGTCCCACTCGGCCAACTCT	Q95108	0	Thioredoxin, mitochondrial (Mt-Trx) (MTRX) (Thioredoxin-2)	TXN2	Bos taurus (Bovine)	cell redox homeostasis; electron carrier activity; electron transport chain; glycerol ether metabolic process; mitochondrion; protein disulfide oxidoreductase activity; transport		0.064	0.398149	0.073	0.0715		1.575	1.18937	1.24403	1.86322	1.51581	1.58964	1.30457	0.81244	1.47115	1.00231	1.29791	1.49659
	126	UnAn_27956|_215-274	ACTTTAGGGACTGTCAGAAACGGTTAACTTAGCATGTAGACAATACCGCNTTGCTTTGTGGGAAACTCTTGAGATGAAATCATGACCCATTTTACTGCAGAAAAGAGTGCTCCTGTTAATGATTTTTATTTTATTTTTTACCAATATCCGTTAAGCCATTTTACTTGCAAGAATTGCTGTTTGTGCTGACGATGTATTTAATGTTTTCAGACATCTTTGTTATCTGTCAGGCTGTATGCTATTGTAAAGTGTATATACAGTTACATTGAATTTCTGAAACAAAGTTTTAAAATG	CTTTGTTATCTGTCAGGCTGTATGCTATTGTAAAGTGTATATACAGTTACATTGAATTTC	0	0	0	0	0	0		0.2302	0.626755	0.0375	0.4991		1.89061	1.47318	1.89438	1.34155	1.48495	1.68271	1.21253	1.76262	1.95484	1.04507	1.40008	1.68391
	129	An_u_10872|Glycerol-3-phosphate dehydrogenase [NAD+], cytoplasmic (EC 1.1.1.8) (GPD-C) (GPDH-C)_427-484	GAAATCGGGGATCTGAATGTCCTCGGCGACCTTCCTGGAGAGCTGCGGCGTGGCCGACCTCATCACAACCTGCTACGGCGGCCGCAACCGCAAAGTAGCTGAAGCTTTCGTGAAGACGGGGAAATCCATCGAGGAGCTGGAGAAAGAGATGCTGAACGGGCAGAAGCTGCAGGGACCAGCAACAGCTGCTGAGGTTTACCTCATCCTCAAGCACAAAAACCTGGTTGATAAGTTCCCTCTCTTCAACGCGGTGTATCAGATCTGCTTCCAGGGCCACCCGGTCTCAGAGTTCATCAGCTGCCTGCAGAACCACCCGGAACACATGTGACGAGCTGAACCTGGCAGGGTGCCTTCTCAACGGGAACACGGCCACTTTTCTGTTCAAACTCAACGGAGCAT…	GACTCCACTCGGCGAATCCACGTTGAAGCCGCACAAGTGTTTAACAGTCTATTTCAGA	Q27556	0	Glycerol-3-phosphate dehydrogenase [NAD+], cytoplasmic (GPDH-C) (GPD-C) (EC 1.1.1.8)	Gpdh	Drosophila americana (Fruit fly)	NAD or NADH binding; carbohydrate metabolic process; glycerol-3-phosphate catabolic process; glycerol-3-phosphate dehydrogenase (NAD+) activity; glycerol-3-phosphate dehydrogenase complex; oxidation reduction; protein homodimerization activity		0.183	0.582667	0.0319	0.4128		1.28198	1.57329	1.23069	0.893459	0.953894	1.692	1.31366	1.92524	1.83017	1.00551	1.73823	1.67723
	130	AN_v_20251|Vitamin K-dependent protein S precursor_17-67	GAAGGGCGGGACGCTGGCTGGATCAGGTTCTGAGGTTCTGGATCATGGTGGAGCCCACGTCTAAACGCATCGCCCTTCTGCTGCTGTTTGCGCTGCACAGCTGTTTGGCCGACAATGTTTTTCTCAGCAGCCAGCTGGCGTCACAGGTGCTGACCCGAAACCGCCGAGCCAATCAGCTGTGGGAGGAGATGAAACCAGGGAACCTGGAGAAGGAGTGTCTGGAGGAAATCTGTGACCACGAAGAAGCCCGAGAAGTGTTC	GCTGGATCAGGTTCTGAGGTTCTGGATCATGGTGGAGCCCACGTCTAAACG	P07224	0	Vitamin K-dependent protein S	PROS1 (PROS)	Bos taurus (Bovine)	blood coagulation; calcium ion binding; extracellular region		0.3297	0.681032	0.4731	0.6428		5.35363	5.04863	5.28828	5.55128	5.27328	5.39951	5.39345	4.90223	4.96066	5.24422	5.54351	5.33398
	133	An_u_18466|Splicing factor, arginine/serine-rich 7 (Splicing factor 9G8)_208-259	ATATCGGGATCCTGGATTTGGTCCTTCTCGTGGGAGTCTGGGAGACCCAGTAGACCGCCCGAGGGACCGCCGGTGCGTGGGCCGGAACGGGAAGGGGGAATCGGCCGGCAGCCGGGTCCGGGTCGAACCGTCCAAGGGGAAGCCCCGGCGGTCTCGCTACGAGAGGCCGCCGCCGCGCCGAACCGTTCGATCCAGAACGAACAAGTGCTACGAATGCGGACAGAAAGGTCATTACGCCTACGAACTGCCACCGCTACGGCCGGCGCGGCCACAGGAGCAGGTCCCGCTCCCGGTCCCGTGGGAGGCGCTACTCCCGCAGCAGGAGTCGCAGCCGGAGCCGAGGGAGGAGATCCAGGTCCTCTCCTCGTCGATCCAGGTCCAGCTCGCCCAGAAGATCCA…	CTACGAATGCGGACAGAAAGGTCATTACGCCTACGAACTGCCACCGCTACGG	0	0	Splicing factor, arginine/serine-rich 7 (Splicing factor 9G8)	SFRS7	Homo sapiens (Human)	RNA binding; nuclear mRNA splicing, via spliceosome; nucleotide binding; nucleus; protein binding; zinc ion binding		0.4763	0.746852	0.022	0.6492		2.51093	1.96364	1.85869	2.04376	1.77328	2.0962	2.22106	1.89248	2.1636	2.06358	1.69709	1.9529
	137	An_u_4614|Arginase, hepatic (EC 3.5.3.1)_308-359	CGGCCCGAGGCATGAAGAGCGCGCGCACGCTGCAGCAGCTCGCGCTGACCGTGAAGCGGAGCCTTCATCACTCTCATCCTGCGCAGCGCTCCGCGGGAATCATCGGAGCGCCTTTCTCCAAGGGACAGTCCAGGGGTGGAGTGGAGACTGGGCCGGACAAGATCCGAGCTGCTGGGCTCGTGGACCGGCTGCAGCAACAGGTCTCGCCATAGGCTCCATCCACGGCCACGCCGCAGCTGTCGGCCCGCTCAGCGTCGTTTGGGTGGACGCCCACGCTGACGTAAACATCCCGCTGAACTCATACACGGGAAATCTCTCACGGGCAGCCCAGGTCGTACTTCTTGTACGAACTGCGTTCGAAGGGTCCTGTGTTTGCAAACTTTCTCTGGAAGAAACCCC…	GGAAATCTCTCACGGGCAGCCCAGGTCGTACTTCTTGTACGAACTGCGTTCG	P78540	0	Arginase-2, mitochondrial (Arginase II) (EC 3.5.3.1) (Non-hepatic arginase) (Kidney-type arginase)	ARG2	Homo sapiens (Human)	0		0.1301	0.519289	0.026	0.6189		1.79565	0.608549	0.690893	1.2532	0.274853	0.725612	0.450328	-0.33802	0.619974	0.604978	0.35795	0.941368
	140	UnAn_29755|_201-250	TTTTATTTCTNGGCATAGTGCACCTTTTTTTTATTATTACTATTATCGTTGTAACACTGATAGTGAAGACATATGATTTAATGTATCACTGTGCAAAATGCAAGCTCAAATCAAGAAACCGTCACGTGAAAATACGTTTTAGGCTTGTAAGAAAGGTATTGCTGAAGCATAAACTCACCCTTAAAGCTTTCTGTTATCTAAAAGACGTAAATCCATCTGGAGTGAACTGCCCTTGATAACTATTTTTAAT	AAAGACGTAAATCCATCTGGAGTGAACTGCCCTTGATAACTATTTTTAAT	0	0	0	0	0	0		0.1849	0.582911	0.0246	0.1098		0.732611	0.123254	0.452966	-0.01782	0.352212	-0.46474	0.011798	1.51225	0.556615	0.041195	1.20383	-0.21971
	141	An_u_17411|Ribonuclease T2 precursor (EC 3.1.27.-) (Ribonuclease 6)_184-233	TGTNGCGAAGAATCGGCACGAGCGTTTTTGATGCTCCATAGTCACAAAAAGGTCAGCCATGAGACTCCTCTTCCCTCTTTTGCTCTGTGTGGCAGCGGCTCTGTCCTCTGCTGTCATCACTTCACCACTCAATTTATGGACCAAATTGATCCTGACACAGCAGTGGCCCAACACTTTCTGTTCGATGGAGCATTGCCATCCCAACCTGAGCTACTGGACGGTACACGGACTGTGGCCCAATAAAGGGAATGACTGCAATTCTTCATGGCATTTCAACTCTTCTGAAATAGAGGACCTGCTCCCAAGACATGAAGAAGTGTTGGCCAAGACCTGCTTCACCCTTCTTCCTCTCAATTCTGGAAGTACGAGTGGTCTAAGCATGGAACATGTGCAGCTGAA…	GATGGAGCATTGCCATCCCAACCTGAGCTACTGGACGGTACACGGACTGT	O00584	0	Ribonuclease T2 (EC 3.1.27.-) (Ribonuclease 6)	RNASET2 (RNASE6PL)	Homo sapiens (Human)	RNA binding; RNA catabolic process; extracellular region; ribonuclease T2 activity		0.1092	0.489051	0.0065	0.5411		2.71684	2.67304	2.29755	2.72381	1.96046	2.11102	2.23166	2.15315	1.74683	2.78786	1.78808	1.7522
	143	An_u_12860|Major vault protein (MVP) (Fragment)_237-292	CCCCCTGGGCTCACTCGAGAGTCAGCGCTTCAAGGAGATGATGGACAGCCTGGGCAGCGAAACGCTGAAGGAGATCGCCAGAGCCGGACCTGAACTGCAGGTGAAGATGCTGCAGTCTCTGGGGCTGAAGTCCACCCTGATCACGGACGGCTCGTCACCCATCAACCTGTTCACCACCGCTAACGGCCTGCTGGGGGCGCTGCCGGGACAGGCCCAGTGAGAGACACCAGCAGAGATGAGGAGACGTGACAAAGTTCCTTCCTTGGTTGAAGTCCTTCCAACAGAACGTGCCCACGGTTCTGCTGCAGCTGAGGAACCGGGTCTCCAGCTCATGGTGCTGTTTAATCCGTCTGAATGTTGGTTCTGCTGTCAGGCTCCAGATTGAAGTGTGTCCTGATG…	TGAGGAGACGTGACAAAGTTCCTTCCTTGGTTGAAGTCCTTCCAACAGAACGTGCC	Q9DGM7	0	Major vault protein (MVP) (Fragment)	mvp	Ictalurus punctatus (Channel catfish)	cytoplasm; ribonucleoprotein complex		0.4895	0.748739	0.0362	0.221		3.47582	2.91326	2.75295	3.19986	2.76809	3.28977	3.18566	2.68145	3.09034	2.66718	2.60783	3.17044
	144	An_u_8958|Cytochrome c oxidase subunit VIIa-related protein, mitochondrial precursor (COX7a-related protein) (EB1)_56-108	TTCAGGTCCGGGGGTTGTGGAAGTGGCACCTTCCTCCGTCCTTCAGCAGGAAAATGTACTACAAATTACAGCGGTTTCACCCAGAAATTGACGGGCACGGCTCCCACGGTGGCCTACAGCCCCCAGGGGCTGAAGCAAGGCTTGCCTGCAGAGTCTCCGACCATGATCTTCTCCACACCCACCAAGATGGTGTCAGAAGCAGGGTCCACAGTGGAGTACCTGGGAGCGAACAAAGTCCCTGACCTCCAGAAGTTTTACCAGAAATCAGACGGCGTCCCAGTC	GTACTACAAATTACAGCGGTTTCACCCAGAAATTGACGGGCACGGCTCCCACG	O14548	0	Cytochrome c oxidase subunit 7A-related protein, mitochondrial (Cytochrome c oxidase subunit VIIa-related protein) (COX7a-related protein) (EB1)	COX7A2L (COX7AR) (COX7RP)	Homo sapiens (Human)	cytochrome-c oxidase activity; electron carrier activity; mitochondrial respiratory chain		0.7094	0.798921	0.1556	0.8218		1.99599	2.08713	2.26341	2.26856	2.15464	2.95354	2.2231	2.36647	2.24995	2.0669	2.14378	2.67778
	145	UnAn_29235|_80-139	AACACCTTTGGCATAGAAAGATCGTCATTTATATTGTACGCTCTTTTGATTTCAGTACTTTTCTTTTTTTAAAGGCGTCCCCTTGGGTTCTGTCTCGTCATTATATCAACAGGCAGCAAATTCACGGCGCTAGATGAAGCACTTGTGTTACAGAAGTTGTTTACTCAAGGTGGGGGAAACGTCGGAAACAAACTCAAATGCATTTTGAACTGTATTTTCTGATCAGTTGTAGCTCCATTTGTTGCGTTGTCTGTGTGATCGTTCTCAGGAGTGAATTTATTTTTTTACCGACTCGTTAAAGGGACAAAAGCTGGATGCGTTGCCAGTGTTTTCCAAGGAGGTTCTCGTTCATTTTTAAATCCAATCCTCAGACTTTTTTAGGGAGTGCCTTGAGCATGG…	CCCTTGGGTTCTGTCTCGTCATTATATCAACAGGCAGCAAATTCACGGCGCTAGATGAAG	0	0	0	0	0	0		0.1354	0.52847	0.3114	0.656		2.20824	2.60441	2.74554	2.51682	2.65375	2.40618	2.3008	2.25897	2.43787	2.06362	2.3563	2.18388
	147	An_u_17774|serine/arginine repetitive matrix 2 [Mus musculus]_129-180	GNGNNTNGAGATCGGACGAGGANTGTGTANGGAGATGGTAACTGCTGCTAAATCGCCGGTGATAACTGCAAATAAACATCAATTTGACGTTTCCCCGTCGCATATGTTGTGTCATAGGATATTTATGACGTGCTACCTGTAGTACCTTGTTGCCATGTCAACCAGAGCGGAACGCAGGGTGTCCAAGCTCCTCGTCCAGGACAGATGAAGGGAGGTCAAGGAGCAAGAGATGACTGAGAGCTCAGGAAATGACTGTCTGGAAAAGCGTGGAATGCTGAAAGTTTANGACTCCTGAAAAGCTGCAAAAGTGAAAGATAAGGAAGAGAAAAAAGGAAGCGGAAACGAAACCGTAGCANATCGTCTTCGTCGTCGTCTAACTCGACGTCNTCGCCCTCCTCT…	CGTGCTACCTGTAGTACCTTGTTGCCATGTCAACCAGAGCGGAACGCAGGGT	Q8BTI8	0	Serine/arginine repetitive matrix protein 2	Srrm2 (Kiaa0324)	Mus musculus (Mouse)	RNA splicing; mRNA processing; nuclear speck; spliceosome		0.621	0.78621	0.0176	0.7204		1.66636	0.936881	1.28829	1.31443	1.03016	1.17991	1.46313	1.23667	1.27996	1.3828	1.14198	1.01076
	149	An_u_9203|DNA polymerase delta subunit 4 (DNA polymerase delta subunit p12)_26-84	AAACAACAACATTACAGAGCTTTTATTGTGCATATGACAGGATTGATCACCATGACAACAAAGCGTGGATTGATAACTGATTCATTTAAGGTAGCGAAGAAATCAAAGAAAAGGGAAAAGCAAGAGAAGAGTCCCACACCTACTCCGTCTCAGCAGGATGCTGCTACAGCAGAGGAGGAGATGAGGAAGCTCAAACAGTTTGACCTGGACTGGAGATTTGGGCCCTGTACAGGCATCAGCAGGCTGCAGAGGTGGGAGAGAGCCAAGAGTCATGGTCTGGACCCACCTGAGGAAATCAGAGAGCTGTTGTTGGAAACACCTGCTTATCCTGAGTACTCCCTGAGTCTGTGGAGTGACTATCCTTTCTGAGGACAACATCATAAGGAGGAAGAAGATCCA…	TTGTGCATATGACAGGATTGATCACCATGACAACAAAGCGTGGATTGATAACTGATTCA	Q9HCU8	0	DNA polymerase delta subunit 4 (DNA polymerase delta subunit p12)	POLD4 (POLDS)	Homo sapiens (Human)	DNA replication; DNA-directed DNA polymerase activity; nucleoplasm; nucleotide-excision repair, DNA gap filling; protein binding		0.2563	0.641336	0.0729	0.9581		0.785933	1.37279	1.30035	0.54273	0.725875	1.07592	0.84245	1.41402	1.28692	1.09279	1.2439	1.37454
	151	An_u_15684|Prefoldin subunit 5_228-282	AAAATTCGGGCCGAGGGGCTTCCAATATGGCGGTGAATCTCACAGACCTCTCCCTTCCTCAGTTAGAAGGTTTAAAAGGCCAACTGGACCAGGAGGTTGAGTTCTTGACGTCTTCCATAAGTCAGCTGAAAATTGCCCAGAACAAGTTTGTTGAAGCAAAAGAAAGCTTGAATGTCCTGAGCCCAAACAATAAAGGGAAAGAGTTGCTTGTGCCTCTCACCAGTTCTATGTATGTCCCCGGGACGTTAAATGACGTGGAACATGTCTTAGTGGATGTGGGCACTGGATATTATGTTGAAAAGAACGTGGAGGATTCGAAGGCTTTCTTCAAGCGCAAAATAGACTTCCTCACGAAGCAGATAGAGAAAATTCAGCCAGCTCTTCAAGAGAAACACGCTA…	ATGTATGTCCCCGGGACGTTAAATGACGTGGAACATGTCTTAGTGGATGTGGGCA	Q8HYI9	Q99471	Prefoldin subunit 5	PFDN5	Bos taurus (Bovine)	prefoldin complex; protein folding; unfolded protein binding		0.3683	0.694771	0.2899	0.4907		2.02401	1.4475	0.95229	1.28992	0.978192	1.21654	1.15703	1.22342	1.25	1.21914	0.702661	1.13841
	154	An_u_12107|Histone H2A_28-78	CNCGTTCGTGAGACTACACTGCATTAAANTGCATGCGTCGCTCCTGTGTTCCTGCTCCTCTCTGGGATAAATCACCATCTATAGACATGTCTGGNATGAGGGAAAAGCGGANGCAAAGCCAGAGCCAAGGCCAAGTCCCGNTCCTCCCGAGCCGGGCTTCANTTCCCNGTCGGTCNGGTCCACAGGCTACNCCNCAAAGGGAATTATGCNGAGCGCGTTGGCTCCGGAGCCCCGGTGTATCTGGCGGCTGTGTTATATTATCTGACCGCCGAAATTCTGGANCTGGCANGCAACGCANCGNNGGACANNACGAAGACCCGGATCATCCCCCGCCACCTGCAACTGGCTGTGCNCAACGACGAGGAACTCAACAANCTGCTGGGATGTGTGNCCATCGCT…	TGCATGCGTCGCTCCTGTGTTCCTGCTCCTCTCTGGGATAAATCACCAT	P25470	0	Histone H2A.1	0	Pisum sativum (Garden pea)	DNA binding; nucleosome; nucleosome assembly; nucleus		0.6726	0.79501	0.8158	0.449		1.58229	1.56331	1.20672	1.57969	1.3148	1.56677	1.21	1.32852	1.42482	0.946367	1.27731	1.5541
	155	An_u_6168|CDK5 regulatory subunit associated protein 3_410-469	TGGGGACTGCGTAAAACTGTTCATCTTAATGTTTGAACTCAACGAAAAAGGGACAACCTGCCAGAGTTCTTTGTTTGAACAAGCGGAAAAACCATGGAGAATATTCAAAATCTCCCAATCGACATACAGACCAGCAAGTTGTTAGACTGGCTGCTGGATCGACGCCACTGTAACATAAAGTGGCAGAGTACAGTGAAAACAGTCCGAGAGAAGATCAACGCCGCCATTCAGGACATGCCCGAAAACGAGGAGATCAAGCAGCTTCTCTCTGGATCTTATATCCACTACTTTCACTGTTTGAGAATAGTGGAGATACTGAAGGGAACCGAGGCTTCGTCAAAGAACATCTTTGGCAGATATTCTTCGCAGAGGATGAAGGACTGGCAGGAGATTGTGTCG…	CAGACAATGTTTATTTAGCGGAGGTCGCCAGCTTGCTGATTCGAAACGTGAGCTACGAAG	Q99LM2	0	CDK5 regulatory subunit-associated protein 3	Cdk5rap3	Mus musculus (Mouse)	regulation of cyclin-dependent protein kinase activity		0.2899	0.657292	0.0702	0.9196		1.57945	1.11041	0.978161	0.940278	0.686305	0.914788	1.28259	0.659416	0.93724	1.11061	0.801748	0.685609
	156	An_u_18608|Surfeit locus protein 6 homolog_110-167	TCAAGTACAGAAGGAAGAAGACATCCAGAAACGCAAGCAGGTTAAAATAGAGAAGAAGAAGGACAAAGCGAGAAAGAAGGGCCGAGTGCTGCCTGAGGACTTAAAGAAAGCCGCAGTTTAGAGGAAGATACGTTTCCTTATGCGGTGGATCTCTATGTATGGCAGTTATGTTGTTTTTACATGAAGTCCAACAGTACTCCTTGTCGACAAATTGATAGTTTCCTTCCTTTAAGGGAATAATACAATGTGTTTCATAATAAAATGATATTTTTGCTTATGCTGAATGTAAGTGAAATTCTGCGATGAAATGTCTTTATTTTGACCAAGTAAAGGAATTTCTTCCTTCCTT	GCCGCAGTTTAGAGGAAGATACGTTTCCTTATGCGGTGGATCTCTATGTATGGCAGTT	0	0	Surfeit locus protein 6 homolog	surf6	Fugu rubripes (Japanese pufferfish) (Takifugu rubripes)	nucleus		0.2013	0.601248	0.0647	0.4292		1.75303	1.10608	1.4471	1.19703	1.08123	1.3076	1.08882	1.03822	1.54117	1.12272	1.05927	1.17024
	158	AN_v_6630|Cold-inducible RNA-binding protein (Glycine-rich RNA-binding protein CIRP) (XCIRP)_445-500	CGAAGAATCATTGGGCTGCAGCATTTGGAAATATGGAACCATCGAGAAAGTTGACGTGATCAGAGACAAAGAGACGGGAAGATCTCGCGGTTTCGGCTTTGTGAAGTACGACAACGTTGAAGACGCTAAAGATGCGTTGGATGCCATGAATGGAAAGACGCTTGACGGCCGGGCGATCCGAGTGGACGAGGCGGGAAAAGGCGGTCGTTCCAGAGGAGGGTTTGGCTCTGGTCCACGCGGGGGTAGGTTCAGCGGCTCCAGGGGGAGGGGAGGACGTGGCTTCTCCAGGGGCGGCTACAACAGCGACAGAAGCTACGGTGACAGAAGCTACGGCGACAGGAGCTTCGGCGGCGGCGACAGGAGCTTCGGAGGTGGATACAGGAGTGGAGGTGGTGGAGG…	ATATGGCGACCGCTCTGGATCGTATCGTGACGGCTATGACAGCTATGGTTGAACTG	O93235	0	Cold-inducible RNA-binding protein (xCIRP) (Glycine-rich RNA-binding protein CIRP)	cirbp (cirp)	Xenopus laevis (African clawed frog)	RNA binding; nucleotide binding; nucleus		0.9609	0.835242	0.0213	0.7705		5.70012	5.11992	4.89546	5.61175	5.56104	4.98056	5.27065	5.42869	4.88575	5.81247	5.66159	4.26127
	160	An_u_13956|N-acetylmuramoyl-L-alanine amidase precursor (EC 3.5.1.28) (Peptidoglycan recognition protein long) (PGRP-L) (Peptidoglycan recognition protein 2)_467-522	GGAATCGGGCCGAGGCTACTTTGCAGGAGTTTTATGACAGCTTCTTGGTAGGATTTAATGTGAGAGTTTCCTTCGCTCTTTCAGACCTATTCTGTGTGAGCCAGGCTGTAATTGTATTAGTCTATTTTATTGTAAATAGGACCTTAAGCGACAACAACTAGGACATTCACGCACAAATACCTGGATTGCCCTCAGATCATCCCTCGCTGCCAGTGGGGAGCGAAGGCGAACCGGGATACACCCATACCGCTATCTCTCCCCCTCCAGTTCCTCTATGTCCACCATACCTATGAGCCGTCGTCGCCCTGTTTGTCTTTCTCAAGCTGCTCCCGGAACATGAGGTCCATGCAGCGTTTTCACCAAGACGACCGTGGATGGAACGACATTGGATACAGCTTT…	GACATAACTCCATCGGCTACGGTGTGTCCATCATCGGAAACTACACGGTCACACTG	Q96PD5	0	N-acetylmuramoyl-L-alanine amidase (EC 3.5.1.28) (Peptidoglycan recognition protein long) (PGRP-L) (Peptidoglycan recognition protein 2)	PGLYRP2 (PGLYRPL) (PGRPL) (UNQ3103/PRO10102)	Homo sapiens (Human)	N-acetylmuramoyl-L-alanine amidase activity; defense response to Gram-positive bacterium; detection of bacterium; extracellular region; innate immune response; intracellular; membrane; peptide amidation; peptidoglycan catabolic process; peptidoglycan receptor activity; protein binding; zinc ion binding		0.2058	0.603931	0.0003	0.0397		4.29405	4.26242	4.49576	4.60657	4.3423	4.13614	4.77303	3.7341	3.81345	4.79775	4.1074	4.18785
	172	An_u_16860|Proteasome subunit beta type 9 precursor (EC 3.4.25.1) (Low molecular mass protein 2)_284-336	TGGGACTCTGAATATTTGAGTCTAAGCTAGCTTCAGTCCAAAAGGCTTAGATAAGCATTATTAAGCTTCATCTGAGTATTGAACCCCCTGAAACGTCCCTGCGCGTCGCTTTGCCTTCAGCTCCTGTCGGTTGCCGGGTTTTACCGTCGCGTCGTTAAACCAGTCTGCCATGTTGGAAGAAGCGGAGCCGCAATGGCTGACCGAGGAGGTGAAAACAGGAACAACTATAATTGCCATAGAGTTTAATGGAGGGGTCGTGTTGGGCTCTGACTCCAGAGTGTCTGCGGGGCAGTCGGTGGTTAACAGGGTGATGAATAAATTGTCTCCACTCCATGATAAGATCTACTGCGCTCTGTCAGGATCTGCGGCAGACGCTCAGACCATCGCTGAGATGGTCAA…	GCGGGGCAGTCGGTGGTTAACAGGGTGATGAATAAATTGTCTCCACTCCATGA	Q9PT26	P28065	Proteasome subunit beta type-9 (EC 3.4.25.1) (Low molecular mass protein 2)	psmb9 (lmp2)	Oncorhynchus mykiss (Rainbow trout) (Salmo gairdneri)	cytosol; immune response; nucleus; proteasome core complex; threonine-type endopeptidase activity; ubiquitin-dependent protein catabolic process		0.4148	0.718328	0.3296	0.2766		1.77747	2.24117	1.65405	1.57045	1.89014	1.59671	2.01633	2.00215	1.51873	2.02145	1.09125	1.47035
	173	An_u_18721|tetraspanin 8 [Mus musculus]_145-202	TGNNNNNNNNNNGNTNGAGAGCNGTGTCGGCTCAACGCAGAGACCAAACTTTGCTGCTAAAGTTGTTTTTTTCGGGTTCCGTTTCCAGCCGCAGACATGGCGCACATCAACAGCTGCCTAAAGCGGACCTTCATTGGCTTTAACCTGCTCTTCGCGGTTATCGGGTTACTCATCATCGGCCTTACCATGTTGTGTCAGATCTACACCAGCGCCGAAGAAGAAGAAAGCATGGAGAATCGGACTACTGGCCTCATCGGGCTCTACATCACGGGGGCCGTCACCATGATGCTGGGCCTCCTGGGAGCCTACGGAGCGTACAGGGAGCACAAAGTGTCTCTGATCGTGTTTTTGGTCTGCATGATCATTGGAGCTTTGGTGATGATCCGAGGAGGAATCCCC…	CTGCTCTTCGCGGTTATCGGGTTACTCATCATCGGCCTTACCATGTTGTGTCAGATCT	Q8R3G9	0	Tetraspanin 8 (Tspan8 protein) (Tetraspanin 8, isoform CRA_a)	Tspan8 (mCG_5250)	Mus musculus (Mouse)	integral to membrane		0.235	0.627254	0.0118	0.4905		4.17964	3.36126	2.80685	3.41665	3.33298	3.38385	3.2945	2.92178	2.86251	3.60737	2.71604	2.79557
	174	UnAn_27632|_196-246	TCCTCGCCTCTTTCTGTCGTAAAAACAACAACAACGATTGTTATTATTTTAATATTATTATATTCATACACTTGAATAAGAGAAGAGCAATTATTTTGCGTTGCTTTTTAAAGTATCATTTCAATGGATGTTGTTGTGACTGTCATTCTCGTTGATGTCGGGCCTGTTTTTTTTTTTTCTGTTACCGGGGTCGTCGGGGCAGGCTATACAGGGTCAGGGTTCGGGCTACTTCTGGGTAGGTTTGGGTGCTACAAAAACTCTTCTTTAAAAAATGAAAAAGG	GGGGCAGGCTATACAGGGTCAGGGTTCGGGCTACTTCTGGGTAGGTTTGGG	0	0	0	0	0	0		0.6659	0.794506	0.9006	0.5864		1.30553	0.768585	0.912061	1.13693	1.36773	1.18202	1.21144	1.20756	1.52216	0.799155	1.53806	1.00407
	175	An_u_6673|COMM domain containing protein 3_328-386	GGCGCAGTCTGTGCAGATGGGGCTGCAGCTCCTGGCCGACCAGTCTGCCGTGGACCACAGCGGCTTTCAGGTGCTGCTCGACGTCTCCTTCCGGGCTCTGCTCTCATCTCGGGCCGACCCGACGGTCCTCGATCAGCCCGAGCTGAAGCACATGGACAGGATCCACCTGAAGCAGATCCACGCAGCGGTGACCACCTTCATCCTGGAAGCGGTCAAACACAACGCCGACCAGTCCACCATAAGCTCCTGCCTTGAAGAGCTCACATTCAGCACAGAAAGAGTAGAAATATTCTTCAACACCCATCAGAAACATAAAAAAGACATAGAGCGCCTGTTAAGCAGTATAGGGAGACGTTCACCTCATATTAACGACGTATCGTGGCGTCTAGAGTACCACAT…	GCGCCTGTTAAGCAGTATAGGGAGACGTTCACCTCATATTAACGACGTATCGTGGCGTC	Q6P9U3	0	COMM domain-containing protein 3	Commd3	Rattus norvegicus (Rat)	0		0.2714	0.644542	0.5682	0.5261		3.09024	3.063	2.88058	2.58065	3.05784	3.15753	2.5336	3.03362	2.62695	2.68368	2.47843	2.77068
	176	An_u_10661|Gastric intrinsic factor precursor (Intrinsic factor) (IF) (INF) (Pancreatic intrinsic factor)_68-117	TCTGTGCGTCACATGNAAACGAACCNCCAACGTGGTCTCCCTTCCAATAAGGCTGACGGGGGGGGAGCTCTCCAACGTGACTCCAGAGTCCTACTCCAGCTCCGTGCTGGAGGGAGGCGTGCTGCTCGGAGCTCTGAGTAGGCTGCAGGAAGCCCAGCTGGACTTCAAGTTCACANGTGAAGGGAAGATCCAGAACTTTTGGCGTGTTTCCTAGAGGAGGGGT	CTCTCCAACGTGACTCCAGAGTCCTACTCCAGCTCCGTGCTGGAGGGAGG	Q5XWD5	0	Gastric intrinsic factor (Intrinsic factor) (INF) (IF) (Pancreatic intrinsic factor)	GIF	Canis familiaris (Dog)	cobalamin binding; cobalamin transport; cobalt ion binding; cobalt ion transmembrane transporter activity; cobalt ion transport; extracellular region		0.409	0.717455	0.2296	0.9737		0.459701	0.037022	-0.2202	0.689489	0.586987	0.451298	1.16572	0.006044	-0.17244	0.134326	-0.3965	-0.3918
	179	UnAn_23480|_247-298	ATTAAAAAATTAAACTCTGAATACCGACTGTTATTTTTACCACATCTTTATCGGTTATGCAGTTAATGTTATGCTGTCTACATATCCTGGTCATTATTTTGAAAAATTAGTGCATATCTGTTGAAATCCTGGTTTTGTGTCTAAAATTGTCAGTATGGAGTCCTCCTTGGGTTAAACGGTGCTCTTGCAGTGAATTTCGAATTAACATTGCTTTCGGTTGACCTGACATAATGCAGTACAGAGCTACCATAATACGTTGGTAGCTCTGCCGCTCTGGGGTATAAAGTCAGCTCAATTT	CCATAATACGTTGGTAGCTCTGCCGCTCTGGGGTATAAAGTCAGCTCAATTT	0	0	0	0	0	0		0.5014	0.752369	0.6382	0.0906		1.64657	0.887934	1.1253	1.21039	1.57603	1.43553	1.14065	1.45109	1.25124	1.12844	1.36541	0.968103
	181	An_u_23124|PREDICTED: similar to RIKEN cDNA 2310016E02 [Homo sapiens]_213-272	TTTTTTTTTTTTGCTGTATGCCGAGAGGAGCTGGAGTGTCAGTTCAGCGTGATTGAAAAAAAGAAAGAAAACGCATTCAAGGAAGAAGGATGGTGACTGATGTCCAGCTGGCCATCTTTGCCAACATGCTTGGCGTGTCGTTATTCCTGCTGGTTGTGCTCTACCACTATGTTGCTGTGAATAACCCCAAGAAGCAGGAGTAGCTTTCACTACAATGACTGGACACGTGATCTGAGAATTGGAGTCCTAATCTTCCTACCGAGTCCACCTTTACAAGATGAAGTTCTGTTGCCCCCTACTTTTTTATTTCTAATAAAAAAATGTCAGAATTC	CAATGACTGGACACGTGATCTGAGAATTGGAGTCCTAATCTTCCTACCGAGTCCACCTTT	P0C6T2	0	Dolichyl-diphosphooligosaccharide--protein glycosyltransferase subunit 4	OST4	0	0		0.1559	0.556821	0.1962	0.7709		3.94822	3.03762	3.24074	2.81502	2.67819	2.65525	3.18964	2.38914	3.3446	2.95281	2.71877	2.64026
	182	An_u_4093|aldehyde dehydrogenase 8 family, member A1 [Mus musculus]_52-101	GTGGGATCGGGCCGAGCCACAACGGCGCCCTCATCAGCAAAGAGCATCTGGAGAAGGTCCGCAGCTTCGTGGCACTTGCCAAATCAGAAGGAGCCGTAATCCACTGCGGTGAAGGAGTCGACCGCCTAGACCTTCCCCAGCCCAACAAGTCCGGCTACTTCATGCCTCCTACTGTGATCTCAGGCATCTCTGACCGCTCCCGGGTCATGCAGGAGGAGATCTTCGGCCCGGTCACCTGCGTCTGCCCCTTTGACACAGAGGATGAGGCAGTTGCCAGGGGAAACGGGGTCCGCTACGGCCTGTCAGCCACCGTGTGGTCCAGGGATGTGGGAGAGGGTTCACCGTTTGGCCCAGCGTCTGCAAGCTGGACTGGTGTGGACCAACTGCTGGTTGGTGAGA…	AGAAGGTCCGCAGCTTCGTGGCACTTGCCAAATCAGAAGGAGCCGTAATC	Q8BH00	0	Aldehyde dehydrogenase family 8 member A1 (EC 1.2.1.-) (Retinal dehydrogenase 4)	Aldh8a1 (Raldh4)	Mus musculus (Mouse)	9-cis-retinoic acid biosynthetic process; cytoplasm; oxidation reduction; retinal dehydrogenase activity; retinal metabolic process		0.2495	0.635841	0.8247	0.9658		-0.42376	-0.65245	-0.29782	-0.49623	-0.73701	-0.63765	-0.36661	-0.3738	-0.04835	-0.8842	-0.64969	-0.84643
	185	An_u_24965|PREDICTED: similar to C5orf4 protein [Mus musculus]_345-404	AAAATCGGGCAGAAGGCCGGTTCACCAGTGCTTCGGCGTTTTCGGCGTTCTGGACCGGCTCCACGGCACCGACTCCAAGTTCAGGCAGACGAAGCAGTACGAGCGGCACACCCTGCTCACCAGCCTCACGCCCCTCACCCAGAGCATCCCCGAAACGCCCAAGAAGGGCCAGTGATGACCTGCAGCCTCCGACTTTTAGACTCTCGGGGTTAAACAGGTTCTGGTTGATTTAACTTCTCTTAACCGGAGTTTTAGCCTGTGAAACCACACATCTTTTAACCTTGATTTTATTAATGTAAATCAATTATTTCATAAAGGAAATGTTGATCATCTCCTACCGTCCTCGGCTCATAGTGATGTAATTGTGTTACGGTCGCGGCTGTTTTACTATAGTGCTGG…	CGGCTCATAGTGATGTAATTGTGTTACGGTCGCGGCTGTTTTACTATAGTGCTGGATGCA	Q96IV6	0	Uncharacterized protein C5orf4	C5orf4	0	0		0.74	0.801931	0.1932	0.0243		2.6766	3.09595	4.37684	4.28523	3.78517	2.89543	4.01539	3.28755	2.65506	4.40751	3.45037	3.07334
	186	An_u_10191|Female protein precursor (FP) (Serum amyloid P-component)_130-188	TCATTGGATTCTNNCTTATAGTGTACAGGAAAATCTTCATACAGATTTCAAGATGAAGATGCTCCTTCTGCTTGTGATGATGAAGGCTTGTGCTGCCAAAACACAAGATCTTTCTGGTAAAATGTTCACCTTCCCACTGGAAAGCAACCGCGCATATGTGAAGTTTAACACATCAAGAACGGATTTCGATGCGGTAACTGTTTGCCACAGATCCTTTACTGACCTCAAAAGAGACCACATCCTCTTCTCCATAGCCACGCCCTCTCATGCCAATGACTTTTTGATTTTCTGGGATAACACCAATAAAGAAATGGAGGTGTTCATCAGGAATAAAAAAGCTGAATTCGGAGGGCGTGACTACAAGCTGAACACGTGGCACTCTGTCTGCACCACATGGGA…	CTTCCCACTGGAAAGCAACCGCGCATATGTGAAGTTTAACACATCAAGAACGGATTTCG	P14847	0	C-reactive protein	Crp	Mus musculus (Mouse)	0		0.1075	0.486158	0.0857	0.4127		1.83726	2.47859	1.15219	0.806077	1.72579	0.936585	0.797845	1.87105	0.620702	1.49054	0.377039	0.383101
	189	An_u_14596|NIF3-like protein 1 (Amyotrophic lateral sclerosis 2 chromosomal region candidate gene protein 1)_193-246	CGGGATTCGGCACGAGGAAATGTGTAGTTCTGTTTCTCTTCGACTGAAATTTTTTTCGAAGCGTAATTCCTGAAGTGCGGACTTGTTTAAAAGTCAGACCCGGACCTCCACTGATGCTGACCGGACGGAGAAACCTGTCTTGGACTCTTTCATTGCTCACAAGCAGACGACTTTTGATCAGTAAAAGTTCAAACTTTAACACAGTGCTATTCTCCTCAGCCTCATCCATCGTTCCATCGTGCCGCCCGTCAGCCACGCGCAGCTTCAGCTTCCCGACAAAGTCAGCTCTGCCGCGTTCCTCGGTTAATTCTCTCCCCAGCTGCCGCTTCTCCCTTCCTGCTCACCAACGACCTCACCGACGCCGTCATGGAGGAGGCAGAGGCCCTGCGCTGCGACCTC…	ACTTTAACACAGTGCTATTCTCCTCAGCCTCATCCATCGTTCCATCGTGCCGCC	Q9GZT8	0	NIF3-like protein 1 (Amyotrophic lateral sclerosis 2 chromosomal region candidate gene 1 protein)	NIF3L1 (ALS2CR1) (MDS015) (My018)	Homo sapiens (Human)	cytoplasm; positive regulation of transcription, DNA-dependent; transcription factor binding		0.0005	0.0299232	0.3841	0.6867		0.109121	0.187053	-0.01938	0.540263	0.409592	0.271198	-0.04479	-0.31329	-0.07671	-0.05758	-0.17254	-0.12788
	192	An_u_12989|Microsomal triglyceride transfer protein large subunit precursor_186-236	GGAATTCGGCGGAGCTCGGGCTCAGGGATCCTCAGGAGAAGCAACATGAATATTTATGGTTCAAGTCAAGGCTCAATGTTACATGGACTGCAGGTGGCGATTGAGGCTCAGGGTCTGGAGTCCCTAATCGCCGCCACTCCTGACGAGGGGGAGGAGGACCTGGAGTCGTTTGCTGGTATGTCGGCTCTGCTCTTCGACGTTCAGCTGCGACCCGTCACGTTCTTCAAGGGTTACAGCGACCTGATGTCCAAAATGTTCTCTATGACCGGGGAGCCGA	TCTGCTCTTCGACGTTCAGCTGCGACCCGTCACGTTCTTCAAGGGTTACAG	P55157	0	Microsomal triglyceride transfer protein large subunit	MTTP (MTP)	Homo sapiens (Human)	endoplasmic reticulum; lipid binding; lipid transport; lipid transporter activity		0.6131	0.785277	0.1739	0.0687		2.09667	1.59863	2.48991	1.75153	1.60164	2.94618	2.52852	1.99631	2.28266	2.0858	2.9482	2.22095
	194	UnAn_27959|_246-305	GTTCAAAGCGAACAAGTCTGGCACGGAGAGAGGAGGCGGAGGCGTTGCTGAGACAGCATCACAGCTCACAGGAAGAGTAAACCCAGGAGCCATTCAGTGAAAGTGGAGAAATGTTTCTGTGAAAGGGGGAAAAAAACAACAAAACTGGAAAATACTCAAGCCTTTATTTTGAGCACATTTATTGAGAAACTGCTTACAAGACATGGCACAGTTGTTGATACCCCTGCTGGTATAACTTTGTAGGACCCCTGCTTGCCAACAACGGAGTACTTTCAGTATTTTCAGTATTTACCAGGTGTGTGCGCACCACACTTTGGGAAACCCTGCTCTGGATCATCCTGAGTGCTCACTTCAGTTCTCTCTCTCTCTAAAAGACCATTTCTTCTTGTGGATGTGGAA…	CATGTTGTGTGGTCTGAAGCTTCTTTGTCCACCCAACTCACCCAAATGCTTGTTTGTTTC	0	0	0	0	0	0		0.5915	0.778288	0.4561	0.0319		1.7645	1.66791	1.84574	1.99812	1.98619	1.68997	1.77972	1.44313	2.23428	1.59752	1.81941	1.69435
	197	UnAn_23625|_403-462	CCAATGTTCCGNTCACCGNTCAGTTTTCTTCACTCCACATTATGCTCTAATCTGTGTTGGTCTGTTGCATGAAATCCCAAATATAACACGTTGAAGTTTGTGGCTGCAGTGTAACTAAAGGTGGGTAGGAAGTAGTTGTTTTGCAAGGCACTGCCATTATGTATTTAAAATTATTGCTTGGCTGGGGTTTAATTTGATAGCCTAAAGTCAGTAACTCCCTCAGGGTGATGAAACAATAGAAAAAGTCATGAAATTATCCAAAGTGCAACACGTTTTTACAACAATAAAGTAGGCATTATAGCCACGTTTAATTGGCTTTTTAGTAATGTTTGTTAAGCAGCAATAATCGAGGCAGTTTTTCTGCAAGTTGGAAGCTGAAATTTTTTTTGAACCGGTAGT…	GTAGCGAGAAAGATGCATGAGAGGTCCAAACAATGAGGCTTAATGCCAGTCAACACAGGC	0	0	0	0	0	0		0.9785	0.840132	0.9721	0.3102		-0.1762	-0.27667	-0.14264	0.061878	-0.31583	-0.39492	-0.43309	-0.08477	0.024231	-0.22839	-0.19423	-0.24793
	198	An_u_19895|Ubiquinol-cytochrome-c reductase complex core protein I, mitochondrial precursor (EC 1.10.2.2)_95-150	GACAGTATGGCTCTGAAAATTGTTTGTGCTTATTATTTATCATCTGAGCTTTGTTGTGGAGAAAATTGCTGTGAGCACAGACTTGGATTCAGAATGAAGTTTGTAACCCAATTCAGCCGATATCCAGTATGACCAGATGGGGCAGCCAGAGTATATGTATACATTCTGTAAACATTTGTTTTATGTCCACTATTGTACATACCAGAAGCTGTCATTCAGACACAAATAAAAACGATAAACTGTT	TGAAGTTTGTAACCCAATTCAGCCGATATCCAGTATGACCAGATGGGGCAGCCAGA	0	0	Cytochrome b-c1 complex subunit 1, mitochondrial (Ubiquinol-cytochrome-c reductase complex core protein 1) (Core protein I) (Complex III subunit 1)	UQCRC1	Bos taurus (Bovine)	metalloendopeptidase activity; mitochondrial inner membrane; proteolysis; transport; zinc ion binding		0.957	0.834718	0.5011	0.9219		2.58425	1.94968	2.52132	2.47684	2.19517	2.2465	2.2643	2.32108	2.34791	2.26474	2.15617	2.23599
	199	An_u_10707|Glucosamine--fructose-6-phosphate aminotransferase [isomerizing] 1 (EC 2.6.1.16) (Hexosephosphate aminotransferase 1) (D-fructose-6-phosphate amidotransferase 1) (GFAT 1) (GFAT1)_54-113	GCCGAGGGAAGNTCGCTTATCTCAACTACCACGTGCCAAGGACACGGCGGGACATCCTTGAGATCCTCCTCAAAGGTCTGAGACGCCTGGAATACAGAGGCTACGACTCAGGCGGGTGTGGGAATTGATGGAGGCAAGAACAAGGACTGGGAGTCAAATGCCAAGACTATCCAGCTGATCAAGCAACGTGGAAAAGTTAAGGCTCTTGATGAGGAGATCAACAAGACAGCAGGATATTGACCTGGATGTGGAATTCGATGTTCACCTTGGCATTGCTCACACCCGCTGGGCGACCCACGGCGTGCCCAGCCCAGTCAACAGTCACCCACAGAGATCGGACAAGAACAACGAGTTCATTGTAATTCACAACGGGATTATTACCAAGCTACGAAAGACCTG…	ATCCTTGAGATCCTCCTCAAAGGTCTGAGACGCCTGGAATACAGAGGCTACGACTCAGGC	Q06210	0	Glucosamine--fructose-6-phosphate aminotransferase [isomerizing] 1 (EC 2.6.1.16) (Glutamine:fructose 6 phosphate amidotransferase 1) (GFAT 1) (GFAT1) (D-fructose-6-phosphate amidotransferase 1) (Hexosephosphate aminotransferase 1)	GFPT1 (GFAT) (GFPT)	Homo sapiens (Human)	carbohydrate biosynthetic process; cytoplasm; energy reserve metabolic process; fructose 6-phosphate metabolic process; glutamine metabolic process; glutamine-fructose-6-phosphate transaminase (isomerizing) activity; sugar binding		0.2116	0.608822	0.4097	0.2294		-0.92589	-0.85868	-0.38546	-1.11724	-1.00709	-1.17577	-0.96817	-1.15794	-0.81817	-0.41113	-1.07514	-0.95945
	200	An_u_24180|hypothetical protein LOC60684 isoform a [Homo sapiens]_632-688	GGGATCGGGACGAGGGAGTCTTCCGGCGCAGACAGCCCCCTCATCCAGACCACAGTCTCTCTACCTCATGTCATCCTGGAGTCTGTCCCTCTTTACGTCTACGCTGATTTGCCTTCGTTTGGCCGGGTCCGAGAGTCTCTTCCAGTCCGGTACCACATAGAGAACAGAACAGCGCAGGTGCAGGAGGTGGAGATAGCCGTTGATCCATCAGACGCCTTCATGTTCTCCGGACTCAAACAGGTGCGTCTGCGTGTCCTCCCCGGCACAGAGCAGCAGATGCTGTATAATTATTACCCCCTGATGGCTGGATACCAAACACTACCGCAGCTCAACATCAGCCTGCCACACTGTCCGACCTCCACCAGCCCCGCCCTGAGACGCTTCCTGCCGCAGCGTATC…	TGAACGCGGTGACTGGAGTTGTGTAAGCAGCTAAGACCTGACCTGAGTGCCGTTTAG	Q7Z392	0	Trafficking protein particle complex subunit 11	TRAPPC11	Homo sapiens (Human)	0		0.2299	0.626755	0.8098	0.7245		1.93261	1.36941	1.71814	1.09867	1.39217	1.32845	1.71286	1.59853	1.67083	1.33717	1.49619	1.57349
	201	An_u_12793|lung cancer metastasis-related protein 1 homolog [Mus musculus]_437-486	AGAAATTCGGCACGAGGACGTATGCCACTCTGCGTTAAGGCAGACAGAACCGGCTTTTACCCCCTCAAAAACGCTTTATATGTATTACTATTGAATCAATATGACGGAAATGTTTTCCACTCTGTTCGGGCAAAGCGAAGCTCAGGGACCTCCCGGGTCTTCGTCTTTGGGTTTTGGACCGGGGAAAGCGCCGCCACCCATCCCGCAGAACCAAGTCTCCATGGCGGGTCAGATGCCACCACAGCTCGTGGATGAGGGGCCTGCTCTGCGAAAGTCCGGAGCCACGAACGAACATTTCTATTTACTGCGAGAACTTCCTGTTGGAAACGAATTAACGGGCAACACCAACCTCATCACACACTACAACCTGGAACATGCCTACAACAAGTTCTGCGGGAA…	CTACCAGGTATGATTGACTGTCCGGGCACTCAGGACGGCAGCTCGTTACG	Q8C1S0	0	Mediator of RNA polymerase II transcription subunit 19 (Mediator complex subunit 19)	Med19	Mus musculus (Mouse)	mediator complex; protein binding; regulation of transcription, DNA-dependent		0.3261	0.680996	0.0355	0.2114		0.991456	-0.33595	-0.35318	-0.20864	-0.23742	-0.50803	0.236639	-0.15701	-0.33341	-0.30384	-0.35792	-0.17293
	202	An_u_9281|dynactin 3 isoform 1 [Homo sapiens]_630-688	ACGTCGAAAAATGGACANNAGTTGGACCCGGGCAGCCTNTGAATGCGCCTCCAGGCGTTGGAGAACCAATTATATGGAGAGAGAAGAAACAAAAGTGGAAAACCTGTCAAGTGTGCAGAAGCTTTGGTGAGAATTCAAGCAGGTTTGACCAACACGGCTAACAAGAGAGAGCGAGTAAAGATCCTCCACAAGAAGATTGAGGACCTGATGAAGTACCTGGACCCCCAGTTCACTGACCACATCACTCTGCCTGATGCCATGAAACTAGAGTTCATCCTTGCAGAGGAGGACTCCTTGCGCTCTGAAGCTGCTTTGTTGGAGCAAGTTAACAGTTTGCAGCCACTTTTGGACAGCACCCATATTAGAGATGTACCTGAACATGCAACCAAGCTGCAGCGC…	TGATGGGAGCAGACATGATACATTATGTAGCGGATTCTACCCCAGTGGGTCAGAAGGAA	O75935	0	Dynactin subunit 3 (Dynactin complex subunit 22 kDa subunit) (p22)	DCTN3 (DCTN22)	Homo sapiens (Human)	centrosome; condensed chromosome kinetochore; cytokinesis; dynactin complex; mitosis; perinuclear region of cytoplasm; protein binding; spindle; structural molecule activity		0.6896	0.797516	0.5403	0.7671		2.59467	2.4777	2.2564	2.41215	2.3793	2.50441	2.45091	2.52752	2.07949	2.34493	2.12892	2.2799
	203	UnAn_27313|_77-134	AGGTCATAAATAAATCTGGGCACTGGCGAAGACAGATTTTGTTTTCATTTGCCTCCCTGAGATTTCAGATTTGCTTTTATTCAAAGTCTGTACATGTGTCTATGTGTAATACAATAAAACAGCATTCTACACAC	TTATTCAAAGTCTGTACATGTGTCTATGTGTAATACAATAAAACAGCATTCTACACAC	0	0	0	0	0	0		0.6336	0.789972	0.2853	0.6829		1.5437	1.33143	1.80218	0.888543	0.954508	1.61776	1.2571	1.52033	1.06465	1.24988	1.14694	1.9831
	205	UnAn_23618|_260-315	TCCGCAACAGCAGTGACTCAGGCGTGTCGGCGCTGACGTAGTCGGCAGCGGTTGGTGGTTCTGCTCTGAATGACTGTCAGGGAAGGATGCGCGGTTTTTCCCAAAGAGGTTCAACGGACCTGTAAACCTGTGCTGAATTCCCGAAGCCCCGTATTTTCAGAGCAACTGTGAAAACACCAGGAGCGCTCAAGAGCCAGGAAAAAAAGGACGAGTTTAAAAGACTTTAGCGCCCCCTGGTGGAAGGTTGCGGACATGAGCCCCACTCAGACTGATATCCCAGATCCCCACTCAGAAGGGGATTGTGCCTTCTAACGCTAACAGCTGGATTTGTTAAAAGGTTTTTATACTTATGTGGGTCGAAAGGTGTCTTCATTTTCTTTTTACCATTAAAACTTTTTT…	CCACTCAGACTGATATCCCAGATCCCCACTCAGAAGGGGATTGTGCCTTCTAACGC	0	0	0	0	0	0		0.1712	0.568679	0.7084	0.907		1.08491	1.0522	0.840183	0.964291	0.961592	0.764904	1.09046	1.12158	1.03171	0.521879	0.796809	0.816447
	209	An_u_4291|Angiotensinogen precursor [Contains: Angiotensin I (Ang I); Angiotensin II (Ang II); Angiotensin III (Ang III) (Des-Asp[1]-angiotensin II)]_206-265	CAAAATTCGGCAGGAGGCCTCGTGCCGAATTCGGCACGAGGGGCTCCCAGGCTGAGTTCAGCCAGCTCAGCAACATCAAACCTTTCTCCATAGACAAGGCCATCAACAGTGTGATGTTTGAGATGTCAGGGGACGGAGCAGAACCTCAGGACAGGACCCCAGAAGCAGGCGTCCCTCTGAAGCTGTCCATCAACAGGCCCTTTTTTTTCGCCGTTATAGAGAACTATTATGAATCCATCCTGCTGCTGGGCAAGGTCACCAACCCTACAGTCTAAAGGGGAGAAACCTTGGATAACAGACGTCCAGACAAGGAAACTGCTGCTGCGTCGGAAAACAATCTTTTACCAAATAGTATAGATGAGAGATGGAGCCAAAGCTAAATAAATCTACAGTATTCAA…	TTTCGCCGTTATAGAGAACTATTATGAATCCATCCTGCTGCTGGGCAAGGTCACCAACCC	Q9TSZ0	0	Angiotensinogen (Serpin A8) [Cleaved into: Angiotensin-1 (Angiotensin I) (Ang I); Angiotensin-2 (Angiotensin II) (Ang II); Angiotensin-3 (Angiotensin III) (Ang III) (Des-Asp[1]-angiotensin II)]	AGT (ANGT) (SERPINA8)	Callithrix jacchus (Common marmoset)	extracellular region; serine-type endopeptidase inhibitor activity; vasoconstriction		0.4864	0.747147	0.3262	0.8052		5.72926	5.34371	5.16399	5.65013	5.5178	5.57444	5.45413	5.27419	5.66549	5.93049	5.5704	5.60373
	210	An_u_14620|NOD3 protein [Homo sapiens]_409-464	TGGGATCGGGCACGAGGAGAATCCCTCAGAAGTGAGATGGCCACCTGGACCTGTTTGCTCGCTTCCTTCATGGCCTCTCTGTGGAGTCCAACCAGAGTCTCTTAGGAGGCCTGCTGGGTCAGACAGAGAACAGTCCAGAAACCATCCAGGAAGTCATCGACAACCTGAAGGAGATGAACACTGTTGATAAAATCTCTCCTGACAGACAAATCAACATCTTCCACTGTCTGGTGGAGATGAAGGACCTCTCAGTTTTTCAGGAGATCCAACATTTCCTGAAATCAGAGAACAGATCAGAGAAGCTCTCAGAGATCCAGTGCTCAGCTCTGGCCTACATGCTGCAGATGTCAGAGGAGGTTCTGGATGAGTTGGACCTGGAGAAGTACAACACATCAGAAG…	TGAGACTGATTCCAGCTGTGAGGAACTGCAGAAAGGCTCGACTTAATGGCTGCAAA	Q7RTR2	0	Protein NLRC3 (Nucleotide-binding oligomerization domain protein 3) (Caterpiller protein 16.2) (CLR16.2) (CARD15-like protein)	NLRC3 (NOD3)	Homo sapiens (Human)	ATP binding; I-kappaB kinase/NF-kappaB cascade; T cell activation; cytoplasm; positive regulation of NF-kappaB transcription factor activity		0.1335	0.523329	0.2385	0.2158		0.817467	1.19963	0.700652	0.410246	0.423151	0.43031	0.637644	0.904934	0.362119	1.03763	0.181028	0.275788
	211	An_u_9223|DNA-directed RNA polymerase I 16 kDa polypeptide (EC 2.7.7.6) (RPA16)_319-374	AAAATCGGGCCGAGGGTCTGAGAGCAGATCAACTTTCGCATCCAGACACGAGGAGGGATTCCAGCTGTGGAGCCGCTGCAGAACGGCCTCAATGAGCTCCATGAAGTTTGTCAGCATGTTCTCAACACATTTCAGGCAAGAGTGAATGAGTTCAAAGAAGCGCAGGAGAAACCTATGGAATAAACATCCCAACGGAAACTGGAGAGATTCAGCTTTATCCGACAAGAACTCTTACACCCAAAAGTCTGACAAGCGTCAGCTTTAAATACTTGTACAGTTTTTTTTATTGTTTTGTTCGATGGTCTAAGTGATTTATAATGTGTGATAAACTGGTATCAGTGTTGCGTTCTGTTACCGTGCTGCCTGATTAACAA	TGTGTGATAAACTGGTATCAGTGTTGCGTTCTGTTACCGTGCTGCCTGATTAACAA	Q9Y2S0	0	DNA-directed RNA polymerases I and III subunit RPAC2 (RNA polymerases I and III subunit AC2) (DNA-directed RNA polymerase I subunit D) (DNA-directed RNA polymerase I 16 kDa polypeptide) (RPA16) (RPC16) (hRPA19) (AC19)	POLR1D	Homo sapiens (Human)	DNA binding; DNA-directed RNA polymerase activity; nucleoplasm; protein dimerization activity; transcription		0.2822	0.651823	0.1169	0.1568		2.38283	3.2359	2.72353	2.99427	2.6801	2.52126	2.27514	2.46122	2.63997	2.43274	2.95746	2.47573
	212	UnAn_21074|_509-568	ATTTATCAGGCCCCTATATGCTAAAGCAGATTTTGTCGTTTCCCAGGCTGTGTTGGGACCCTGTTTCAGTCAGGAGAGGACTTCACTTGATTCTTGGCTCAGCCACAGACCTGTCGTCACTACGTGCCTGTGTGCCGAGCCCCGTTGTTTTGTGGTGTGCTGTAAACGTGTTGCACAAGCATGGTGGTAACATGTGTAACTGCCATAACCTCACTTGGACATGTAATTTCCAAGCAGATCACATAAAAAAAAAGGAAATCATAGTATATTTGCCATAGCATTTACTATAGAACATTCCCTGTGTGCCATGTTAATAGGAACAAATGTTTCATGCCAAATGACTGAAAAACTCTTACGTTTTCCAGCATTATTAGAGAAAGTATTTTTTTCATTTGACAG…	GGAGTTCTGGACGGGCATCGAACGGATCCTTGAAGTGTACTTGTTACGAAGACCATCAGT	0	0	0	0	0	0		0.6019	0.781944	0.9794	0.0248		1.43638	1.60362	1.81631	2.05585	1.87644	1.28752	1.52454	1.56816	1.5714	1.42422	1.3716	1.83974
	213	UnAn_29649|_2-51	TGGACGGGGAGAGAGCAGACGCTCGGGCTCTGACACTGCGAGGGGGCGCTGCCCGCCTCCTGACAGTGACAGGGCCTCACGAGCGAGGCGGCCGCAAGCTTCTCGAGGATATC	GGACGGGGAGAGAGCAGACGCTCGGGCTCTGACACTGCGAGGGGGCGCTG	0	0	0	0	0	0		0.3257	0.680996	0.9428	0.3225		5.39818	4.96045	4.90264	5.36606	4.83507	5.48026	5.11203	5.55766	5.44118	5.48002	5.90908	5.23578
	214	UnAn_29892|_329-385	CAAAACCTAGTCAGACTTACATCGGATTAGATTTCTGTAGCGAGACTTAAAATTATTGTTCATGGATGCTCACCTGACTGAGCTTGAGTTATTCTGAAAAGCAAAAGTAGATATAAAGCTGATAGAGACATACCCCGAAAATCCTAGATTATTATTCTAGGGGCTGAAAATCAAATTGCACCACACATGATTTTAGGAAAAAAAGGGGAAAACTACACATCATTTACTTTCCACTTATCCGTTATGCACTACCTTGTGTTGGTCTGTCATAAAGTAGCAAACAGGATGAATTCAGTGGTTGTAAAGTGACTAAATATGAAACTGTTCAAGGGGTATCAATGCTTTGGCAACGCCGTGTGAGCATCATTTCAGCACTTAATTTGTGCACGGACAGATTTT…	AGGGGTATCAATGCTTTGGCAACGCCGTGTGAGCATCATTTCAGCACTTAATTTGTG	0	0	0	0	0	0		0.234	0.627254	0.3878	0.5546		-0.01283	0.479287	-0.17311	-0.33692	-0.25725	-0.16482	-0.36228	-0.05907	-0.03312	-0.13427	-0.20317	-0.44122
	215	UnAn_28613|_369-428	GCTACAAAAGGGCTGCTCCGACCCGCGTTGACTAACCTGTTTAATCTACCTGAGGGGACTGGGTGTGTGGCTCACATTTAAAATGTTTGTTTATTTTATTTTTTTCTACATGTAGTGAAATGATTGAAGGGGAGTAAGGGGTCCAGACATTGTTTACTCTTAGAATTTGGTCTCTTTATCAGTCCTTTATGGCAGAGGCAGCCCTGAAAGGCCACAATGTGCAACAGGCAGAAATGTTACTGTATCTAATGAGGCATTTTCTAGAATCCAACTGTAATTTCTCCAATAGTTTTGGTCATGACGTCTGTATCTAATAGGGCTGGGGTTTTAAAAGTCTGCAAAACACTAAACAACAAGAAGCAATGATAGGAATGTCACTCTCTACTTCTGATGAAAGGC…	GGAATGTCACTCTCTACTTCTGATGAAAGGCCTGCCAACACTTCTCTCACTTGCCGATGA	0	0	0	0	0	0		0.839	0.815197	0.0721	0.9969		1.41976	1.05262	1.18178	1.42621	0.90858	1.18211	1.28732	1.0279	1.1152	1.35619	0.793497	0.9635
	217	An_u_111|39S ribosomal protein L34, mitochondrial precursor (L34mt) (MRP-L34)_453-504	GCTGACATTCAGCGCTTCACTGTAGATGTTAACCTCTATTTGGTAAAGAAATTTATCTCAGAATGTACGTTATTCTTTCATCTGTTTCGCGGCTGCGTGGACTAACCCACCTGCGTAGCGCTCCTACCCTGGATTTCTCAGCAACTGCCACGTCTCACCTCCGATTCTTCAGCAGCTGCTTTGTGTCCGGTGCAGCAGCCAGACCCCAGGCTTTCAGACCGCTGGGGCCGCTTTCTACACAGGCTGAGGGTGGCGACGTGTTCCAGCGGGTCCCCTGGCAGTACCAGCAGGTGCGGACCCGCAAAAGAGGCACAGAGTATCAGCCGAAGAACATAAAGCGGAAAAGAACCCACGGCTGGATCAAGAGGCTGAGCTCCAGGGGCGGCATCGAGGTGATCC…	GGACTCGAAAAGACTTGGAGCTGCGAGAGGTGCTCGGTATGCCGCTAGGAAT	Q9BQ48	0	39S ribosomal protein L34, mitochondrial (L34mt) (MRP-L34)	MRPL34	Homo sapiens (Human)	structural constituent of ribosome; translation		0.792	0.808386	0.4879	0.383		0.473366	0.886845	0.684028	0.769667	0.729007	0.858608	0.825983	0.567627	0.755724	0.404112	0.89199	0.604646
	223	UnAn_29327|_138-193	ATTTTTTAAATGTAGCAGCTCTCAAGTAGAAGTCACCCGAGCTCAGGTTTTTCTGGACAGTAAGTTAACCACACCTTCCCCTGAGAACGATCAGTTCAGACCCTGATTTAGTTGTTTTTTTTTCCACTTTCACATCCTTGTAATTATGCTCTCTCCTCATCCCTCCTTCACTTTACGTAACTAATTGCTATGC	TTGTAATTATGCTCTCTCCTCATCCCTCCTTCACTTTACGTAACTAATTGCTATGC	0	0	0	0	0	0		0.0549	0.376112	0.2776	0.228		2.59126	1.39545	1.4531	2.37633	1.7779	1.77032	1.28177	1.52314	1.45481	1.11071	1.2309	1.46123
	225	UnAn_23403|_17-76	GGGTAAAAAGAAAAAAAGACAATACTGCTTAACTGCTCCCGTAATGGAGTTTTTTTGATCTCAGGTTCCACTGACAAAGCATCCCAAAAGGCCCTTCAGAAAAGGCAGAGGATTCATGTTACAAAAGAAGTAAAATGTACTGAAAAGC	AGACAATACTGCTTAACTGCTCCCGTAATGGAGTTTTTTTGATCTCAGGTTCCACTGACA	0	0	0	0	0	0		0.958	0.834718	0.1674	0.9765		1.0343	1.23053	1.38691	1.04655	1.12458	1.32615	0.91858	1.02012	1.51725	1.05351	1.06624	1.18514
	226	An_u_17324|RER1 protein_124-182	TCAGGCAGTCAGAAGGGGACGTGTTGGAGAGTCAATCCATGGGAAACCATCTGTAGTTGCTGCCTTTTTCACAGGGGTTGGACAGGTCTATCAGACATGGCTTGACAAGTCAACACCCTTCTATGCAGTGCGATGGGCGCTCACGCTACTACTTACTGCAATCTACATGATCAGAGTGTACATACTACAGGGGTGGTATATAGTAACTTACGCTTTGGGAATTTACCACCTCAACCTGTTCATCGCATTTCTCTCGCCAAAAGTGGATCCTTCATTACTTGATGAAGATGAGGGCCCATCCCTTCCGACTAAGCAGAACGAGGAGTTCCGCCCCTTCATCAGGAGATTGCCTGAATTCAAATTCTGGCACTCTGCGACAAAAGGCATCGTCATCGCCAT…	TGCAGTGCGATGGGCGCTCACGCTACTACTTACTGCAATCTACATGATCAGAGTGTACA	O15258	0	Protein RER1	RER1	Homo sapiens (Human)	integral to Golgi membrane; retrograde vesicle-mediated transport, Golgi to ER		0.8925	0.826186	0.1167	0.4749		2.6606	2.33936	2.92954	2.89142	2.34138	2.71468	2.70337	2.1907	2.63614	2.77497	2.71709	2.33488
	227	An_u_9161|Dihydrolipoyllysine-residue acetyltransferase component of pyruvate dehydrogenase complex, mitochondrial precursor (EC 2.3.1.12) (Pyruvate dehydrogenase complex E2 subunit) (PDCE2) (E2) (Dihydrolipoamide S-acetyltransferase component_220-273	TTCCGGCACGAGCCACATGATGGTCGGTACGCTAAGCTGCGACCACCGGGTGGGTGGGACGGAGCGGTCGGAGCGCAGTGGCTGGCGGAGTTCAGGAAGCTGCTGGAGAAACCGGTCACCATGCTGTTGTGATCAGACTGTAGCGCCACTGAGCGGCAGGAGCAGGCGCAGACCGAGGAGATCCGATTGGCCTGGGTCCCCGCGTGATTGGTCGGCCTGCCACAAGGTCACTCCCGCTTTTAAGCCTGATGGGAGAAAAGGCAGAGCTCACTCCGATTACCTATCTGTCCGTCTCACTCTCTCTTTCCTCCTTCTCACTCTCTTTGATTGGTTTTATTTATTTTGGCCCCATCTGAGAGACCAGAATTAGGCTTCATTAATCTTGGACTATATGTCACA…	CCACAAGGTCACTCCCGCTTTTAAGCCTGATGGGAGAAAAGGCAGAGCTCACTC	P10515	0	Dihydrolipoyllysine-residue acetyltransferase component of pyruvate dehydrogenase complex, mitochondrial (EC 2.3.1.12) (Pyruvate dehydrogenase complex E2 subunit) (PDC-E2) (PDCE2) (E2) (Dihydrolipoamide S-acetyltransferase component of pyruvate dehydrogenase complex) (70 kDa mitochondrial autoantigen of primary biliary cirrhosis) (PBC) (M2 antigen complex 70 kDa subunit)	DLAT (DLTA)	Homo sapiens (Human)	acetyl-CoA biosynthetic process; dihydrolipoyllysine-residue acetyltransferase activity; glycolysis; lipoic acid binding; mitochondrial pyruvate dehydrogenase complex; protein binding; pyruvate metabolic process		0.5115	0.754109	0.0713	0.867		1.37693	1.03284	1.13557	1.63099	1.10389	1.2465	1.3207	0.798996	1.10571	1.07751	1.03662	1.21722
	230	An_u_9258|Down syndrome critical region protein 2 [Mus musculus]_381-440	AAGGGNTNGGCATGGCGACTCGCTCTAATTTCGCTTTGTCTCAGACACCTGGATCATGGCCACGTCTTCGGAGAGGTCTGTCGGTGTATCTCGGGCTGTGGAGGAGGAGGATGAGGAGGAGCTCGATGAAAACGAAGAAGACGAACAAATTCGCAGAGAACTGGAGGAGAAGAGAGCCGTTCATCTCCACTGGAGCCCCGACGTCACCGAGTTGTTGAGATCCGGCAACAAGCTGCAGTGCTCCAGCTTCATCCTGGCCGTGGGTCACAACGCCGCCAGCTTCCTGTCGGCGTACGTGCTCGCCTCTGCGAACTGGGATGCGGCCGGGCGCGCGCTGGCGTGGAACGAGAGGAGCCGGTCTGGGGCGGGGCGGAGCGGCGAAGAGTCGGCCTGTGTTTT…	AAGAGTCGGCCTGTGTTTTCTACAGACACCAAGGACGAACCGTCAGTTTTGATTATGCCA	Q9JK23	0	Proteasome assembly chaperone 1 (Down syndrome critical region protein 2 homolog)	Psmg1 (Dscr2)	Mus musculus (Mouse)	endoplasmic reticulum; proteasome assembly; protein binding		0.7334	0.800568	0.703	0.8714		0.90479	0.858106	0.495695	0.693808	0.781549	1.02987	0.840777	1.17385	0.996259	0.738329	1.00308	0.790989
	231	An_u_16634|Probable ergosterol biosynthetic protein 28_250-299	ACACTAACAAAACTTACTCTCATGCGATCGGATCTGGATGTCAGAGAAGCTGTACACGGGAAAACCAGAGTTTGTAAATGGTCTCCAAGCTCGAACATTTGGTATTTGGACCTTGCTGTCATCCATCATCCGCTGTGCCTGTGCCATTGATATCCAGAACAGAACGCTCTATCACATTACTTTATGGACATTTGTGCTGGCGCTGGGTCACTTTCTGTCAGAAGCATTCATCTACAAAACTGCACCACTGACCATTGGCGTCATGGCGCCACTCATTGTTGCAAGTTTCTCCATCATAGGGATGCTCGTTGGATTCCAGTGTTTCCCAGAGACTGAGGAGGAAGTGGGAACGCGGCAGAAGAAGCGAAACTAGTTTTCTCCTCTTGGCCCGAATCCACC…	GACCATTGGCGTCATGGCGCCACTCATTGTTGCAAGTTTCTCCATCATAG	O80594	Q9UKR5	Ergosterol biosynthetic protein 28	At1g10030 (T27I1.5)	Arabidopsis thaliana (Mouse-ear cress)	endoplasmic reticulum membrane; integral to membrane; sterol biosynthetic process		0.2598	0.643248	0.8793	0.4145		1.45382	1.88664	1.41559	1.18151	0.945769	1.67277	1.23203	0.672352	1.16919	1.02637	1.52488	1.11483
	232	An_u_24025|hypothetical protein LOC60673 [Homo sapiens]_166-216	TCGGGACGAGGTTAGCAATGTCCACTAGCTGGGCTTTGCTCGTGTTTTTCTCGCCCTCCCGGTTCACAATCCCCATCTAGGAATGGGGTTTACTGAATAGAACTCCCTGTTCGGCGTTTTACTGAACGACGTGAAGCAGCGCGGAAGTCTCCGCCCCTTTCCCCGAGGTAAACAACATATATCTCCGTCATCCAAGCGTCGGGGCCACCGGTGAGGGACTCTGCCCGTCTTGGTCGCCTGCAAATGGAAACAGGCCACGTCTGAGGATGAATTGTCGCTCGGAGGTTCTGGAGGTGACGGTGGAGGCCCGGCAGGTGGAGGAGGCCATGTTAGCCTTACTGCACACTATTCTGCTGCACCGGAGCACGGGCAAGTTTCACTACAAGAAGGAGGGCACCT…	AGGTAAACAACATATATCTCCGTCATCCAAGCGTCGGGGCCACCGGTGAGG	Q9BSB4	0	UPF0453 protein C12orf44	C12orf44 (PP894)	Homo sapiens (Human)	0		0.4152	0.718328	0.6686	0.5258		1.26246	0.966385	0.965999	0.965514	0.724079	1.10712	1.06462	1.05232	0.999031	0.849186	0.993731	0.737397
	234	AN_v_10718|Glucose-6-phosphate isomerase (EC 5.3.1.9) (GPI) (Phosphoglucose isomerase) (PGI) (Phosphohexose isomerase) (PHI)_101-151	TTCATCCTCCGGAGCACCGACGAACCGCAGCAACCATGGCCCTGAGCGCAGACCCGAACTACAAGAAGCTGGAGCAGTGGTACCGGACCAATGCCAACACCCTAAATATGAGGGCCATGTTCGAAAGCGAGCCGGACCGATTCGCAAAGTTCAGTACGACCCTGAAGACGGACGACGGAGACATCCTTCTGGACTTCTCCAAGAACTTGATCAACCAGGACGTGATGGCAATGCTGCTGGCGCTGGCCAAGTCCAGAGGCGTAGAGGAGGCCAGAGAGAAGATGTTCACCGGAGAGAAGATCAACTTCACCGAGAACCGAGCCGTGCTGCACGTGGCCCTGAGGAACCGCTCCAACACGCCGATCCTCGTCGACGGGAAAGACGTGATGCCTGAAGTGA…	CCTAAATATGAGGGCCATGTTCGAAAGCGAGCCGGACCGATTCGCAAAGTT	Q59088	P06744	Glucose-6-phosphate isomerase (GPI) (EC 5.3.1.9) (Phosphoglucose isomerase) (PGI) (Phosphohexose isomerase) (PHI)	pgi (ACIAD0101)	Acinetobacter sp. (strain ADP1)	cytoplasm; gluconeogenesis; glucose-6-phosphate isomerase activity; glycolysis		0.4313	0.726409	0.0705	0.8875		2.86028	2.47195	2.48852	2.73517	1.8831	2.34428	2.47975	2.31785	2.07993	2.74151	2.45178	2.37241
	235	UnAn_21301|_147-206	GCCTTCATAGCAGCATAAGCTACTGTGTGGAGAAAGTGTGTATGGACTCATTGTTGCTGCACTGTGGACTCTGTTTGAAGCTTCAGTTCAGGAGTGCACGTTCAAAACCTTTTCTATCTATAAGACTAAAGGTCATCATGCTCCCTTTTGTATTTATCAGAGCTATAAATCTGTATTAGCTAGCTGCAGGGGGCTACACGGACGGATTTCAATTCTAAAAACAAAGCCCTGGAGGCTTGGCATTATAGGTGACAGGTTTTGCTTTGAAGCATAGTAAAATAGTCAGTGAACTGTTTATGTGTAGCTCTGTACAAGCAGCTGGAAAGACTTGTGTATTTATTTTTTATATATGAAATCTTTTTGATGTTGTTTTATTAATAAATGTAAAACAAC	TTTGTATTTATCAGAGCTATAAATCTGTATTAGCTAGCTGCAGGGGGCTACACGGACGGA	0	0	0	0	0	0		0.3162	0.677357	0.3039	0.1676		1.99483	2.79701	1.52322	1.69404	1.69932	1.90706	2.29865	2.15915	1.33444	1.87238	1.13284	1.62359
	236	An_u_8961|Cytochrome c1, heme protein, mitochondrial precursor (Cytochrome c-1)_379-428	CCTCTCCTGGAACACCGAAGACGCTTAAGGCCCTCAGGCCCACATGTCGTTCGCCAGCCTGACGGGGAAGAAAACAGGTCGCTCTACCGAGCGCGTGGGCGTGGTGACAGGCCGGTGGCGCCGGCCTCGCCTCTGATGCTTCACCAGGCTGTGAAGGCCTCTGATCTGGAGCTCCACCCTCCAAACTACCCCTGGAGCCACGCCGGACCCCTGTCCTCTCTGGACCATGCCAGTATCCGCCGTGGCGACCACGTGTATAAGCAGGTGTGTTCAGACTGCCACAGCATGGAGTACCTGGCCTACAGAAACCTGGTGGGAGTGTCGCACACGGAGGACGAGGTCAAGACCATAGCTGAGGAGGTGGAGGTGGTGGACGGTCCTGATGAGAACGGGGAGCAT…	CCTGATGAGAACGGGGAGCATGTCACCCGGCCAGGGAAGCTTACTGACTA	P08574	0	Cytochrome c1, heme protein, mitochondrial (Ubiquinol-cytochrome-c reductase complex cytochrome c1 subunit) (Cytochrome c-1) (Cytochrome b-c1 complex subunit 4) (Complex III subunit 4) (Complex III subunit IV)	CYC1	Homo sapiens (Human)	electron transport chain; electron transporter, transferring electrons from CoQH2-cytochrome c reductase complex and cytochrome c oxidase complex activity; heme binding; integral to membrane; mitochondrial inner membrane; transport		0.3212	0.679057	0.4857	0.8114		0.832743	0.623403	0.834419	0.63582	0.329096	0.864596	0.768612	0.559885	0.543122	0.989935	0.973125	0.810669
	237	An_u_11562|Hemoglobin alpha-A chain_156-212	TGGCAGAGTATTTTCCCTTCAGCTGAGAAAACTTGGAAAAAGGCAAAAATGAGTCTCTCTGGAAAAGACAAGAGTGTGGTGAAGGCCTTCTGGGACAAAGCGTCCTCTAAAAGTGCTGAGATTGGGGCCGAGGCCCTGGGCAGGATGCTGACTTCATACCCGCAAACCAAGACCTACTTTGCACACTGGTCTGATCTGAGCCCTGAATCTGCACAAGTTAAGAAGCATGGCGCCACCATCATGGCATCTGTTGGAGACGCTATCTCAAAGTTAGATGACTTGGCTGGTGGTCTGTCCAAGCTCAGCGAGCTGCACGCCTTCAAGCTGCGAGTGGACCCTGCCAACTTCAGGATCCTCGCTCACAACATCATCCTGGTGCTGGCCATGTACTTCCCTGCT…	ATACCCGCAAACCAAGACCTACTTTGCACACTGGTCTGATCTGAGCCCTGAATCTGC	P83135	P01942	Hemoglobin subunit alpha-A (Hemoglobin alpha-A chain) (Alpha-A-globin)	HBAA	Geochelone nigra (Galapagos giant tortoise)	heme binding; hemoglobin complex; oxygen binding; oxygen transport; oxygen transporter activity		0.7976	0.809957	0.3933	0.9756		0.865176	2.32445	1.76031	1.12326	1.34451	1.45594	0.970788	1.39655	1.10258	1.26334	1.6432	1.55227
	238	UnAn_26907|_444-495	CGTTTTTTTTTTCTACTCTTCATCTTGCTTCTTTTCAGAACACTTTGCAGATCTACAGATCAGTGACTGTCTGTAATACCGACTGTGCCAGTGGCTGTACATTCAAAACTTTACATTATTTTGTGTGTGAACTGTGTTTTATAAGCGACTCGTGTCCTGCTTTGGTCGTGTCTGACGACATCACCCCTCCCCATGTGGTGGCATGGAAGCACAACATTTCCCACAATCCTCAGAAAAACCTGTTTGTTTCTACTGTTGTTGTTTGTTGTAGCACTTTGTTGACTGCCTTCATTACTACCTTGTTGGAGGGATTATATTCCGTCATGTAGCATGTTTTTATTTTATTTTTTATTTCTTTTTGCTTGTCTGGTTATCTTTTATAATATTACTACAAAGTGA…	CTTGTCCCCATTCATCGTTTGTCGAGTGAAATCCTGCTTTTTGTCCGCGTTG	0	0	0	0	0	0		0.5982	0.781793	0.0031	0.0336		1.24711	0.106053	1.63121	0.450821	1.44795	1.4977	0.609013	0.345044	1.62979	-0.88312	1.3011	1.42639
	241	An_u_12633|Latexin (Endogenous carboxypeptidase inhibitor) (ECI) (Tissue carboxypeptidase inhibitor) (TCI)_223-275	TCTGGGGAACGCAGAGGAGTGGCAGACTCTGGGAGGAGTATCAGCTGGACATTTCAGTGCACGAGATCATCAGTGATACTAAAGAGAACTGCTCTGCTGAGGTTTTCTTTCCGAGAGGAGTAAAGCAGCTCTCACCTCAAGTCCAGGTTTCCTCATGCGAGGAGCTCTTGAAGATCGACGCAAACTCAGAAGAAGAGGCCTTATACCAACAGTACAAGACCAATAAAACCCTGCGCACTGAAAAGCGCTTACCCGACAGCTACGGTCACATCGACCCTGAGATGACTCCTTTCTGGCACCTCGGCATTGTTGCCTCCAGCTTCATCATGCTGAACGAGTCCACAGAAAACACTCTGTACAACGTGGCTCAGGTGGCCAACATCACACAGCTGACAACAG…	ATAAAACCCTGCGCACTGAAAAGCGCTTACCCGACAGCTACGGTCACATCGAC	P70202	0	Latexin (Endogenous carboxypeptidase inhibitor) (ECI) (Tissue carboxypeptidase inhibitor) (TCI)	Lxn	Mus musculus (Mouse)	cytoplasm; detection of temperature stimulus involved in sensory perception of pain; metalloendopeptidase inhibitor activity		0.7325	0.800568	0.2308	0.5379		1.5758	1.74095	1.21574	1.64054	2.02224	1.72596	0.950059	2.06178	1.59125	1.63604	1.49806	1.5354
	242	An_u_4641|Arsenite methyltransferase (EC 2.1.1.137) (S-adenosyl-L-methionine:arsenic(III) methyltransferase) (Methylarsonite methyltransferase) (Cyt19)_7-56	ATCGGCCGAGCGGATGTTGGACGACACGAGTCTGACTCCGAGTCAACACAACAGTTCTGCCACCTGAACCCGTTCCTGCTGGCTGACAGACGGGGGTCCTCGGTGAAGCAGTGCTCCAAAACCTCCAGATAAACAAAAAATAATGCACATATGTTTGATTTTTCTTCTCGCGTAATATTTTTAATCCATATAGTATATAATTACATTTGTGTCTATAACTACTCATGTCTGTGAAGGAAGGAATGAAGGAATTCAATTTACTTGGGTATGAGTTTGCTAACTGGACACAAAAACTCACCCCAGTACATTGTAAAGACGGGGAAAACTGAGAGTAATAACGTTTAAAAAATATAATAGATTTTGGAAAAGTGAGTGACCTGAGTAGTAAAGAAGAAAATC…	CGAGCGGATGTTGGACGACACGAGTCTGACTCCGAGTCAACACAACAGTT	0	0	Arsenite methyltransferase (EC 2.1.1.137) (S-adenosyl-L-methionine:arsenic(III) methyltransferase) (Methylarsonite methyltransferase)	AS3MT (CYT19)	Homo sapiens (Human)	arsenite methyltransferase activity; arsonoacetate metabolic process; cytosol; methylarsonite methyltransferase activity; toxin metabolic process		0.1007	0.475001	0.5704	0.3811		0.049671	0.501893	0.192113	0.853635	0.422664	0.487764	0.587795	0.67962	0.878857	0.296345	0.885164	0.506021
	244	AN_v_16992|Protein FAM14A precursor (ISG12(b) protein) (TLH29 protein) (pIFI27-like protein)_268-317	CCAAAAAATCGGGATCTGAATGTCGTGCAGTGGCCCTGGCTCCTGTGGTTCTGGGAGCCGTTGGTTTCACCTCAGCTGGGATAGCAGCAGGATCCCTCGCTGCAAGCATGATGTCTAGTGCAGCCATCGCCAGCGGAGGAGGGGTGGCAGCTGGAAGTCTGGTGGCGATCCTACAATCTGCAGGTGCTGTTGGTCTATCAGCGACAGCCTCTGCAGTTGTTGCCAGTGTTGGAGCTGGTGTTGGAGCTGGTGTTGGAGCTGGTGTTGGAGCCGCTATCGGGAAGGTAGCAGGCAAAGGCCACAAACAACAGGATGAGGAGGAGGAGAAGAAGAAGAGGAAAAAGAAGAAGGATCAGAATAAAGAAGACAAAAACAATGATGATGATGATGATGATGATG…	GAGCCGCTATCGGGAAGGTAGCAGGCAAAGGCCACAAACAACAGGATGAG	0	0	Interferon alpha-inducible protein 27-like protein 2 (Interferon-stimulated gene 12b protein) (ISG12(b)) (Protein TLH29) (pIFI27-like protein)	IFI27L2 (FAM14A) (TLH29)	Homo sapiens (Human)	integral to membrane		0.972	0.838194	0.1149	0.5903		0.644889	0.959291	0.335435	0.030359	0.774684	1.1817	0.293391	0.590841	0.725297	0.247805	0.748653	0.908703
	248	UnAn_22828f|_154-213	TTCAGACAAGAAGCCTTCAAGCCCTAAGCGGGAGTGAAAATCTCCCAGCCTCTGCCTAAGACTTACGGGACATTAACCCACATCTTCTGCGTGCAAAGCAGACACTTTAATTAAGCTAAAGCCTTTTCTAGACAGGCAGGCCTCGATCCTACAAAATCTTAGTTAACAGCTAAGCGCCCAAACCAGCGAGCATCTATCTAGCTTTCCTCCGCCTAGCCAAGCATAATAGGCGGAGGAAAGCCCCGGCAGGATTCAACCTGCTTCTCTAGATTTGCAATCTAGCGTGAAACACCTCAGAGCTTTGATAAGAAGAGGACTTAAACCTCTGTTTATGGAGCTACAATCCACCGCTTAAATCTCAGCCACCTT	AAATCTTAGTTAACAGCTAAGCGCCCAAACCAGCGAGCATCTATCTAGCTTTCCTCCGCC	0	0	0	0	0	0		0.8709	0.820791	0.1795	0.1486		4.6154	5.4168	4.79424	4.84937	5.4103	5.02185	5.35286	4.70294	5.02804	4.50098	5.54121	5.41458
	249	An_u_12047|High mobility group protein 1 (HMG-1) (High mobility group protein B1)_612-661	CAAATTCGGAATCTGGATGTCCTCATACGCCTACTTTGTTCAACGTGCAGAGAGGAGCATACCTTCTGCATCCCGATGCATCCGTCAACTTTTCAGAGTTCTCTTAGAAATGCTCTGAGAGATGGAAGACGATGTCGCCAAAGGAGAAGGGGAAGTTTGAAGATATGGCTAAACAGGACAAGCTACGCTATGAGAGGGAAATGAAGAACTACGTGCCCCCTAAGGGCCAGAAGAAGAAGCGATTCAAGGACCCAAATGCCCCTAAGAGACCACCGTCTGCATTCTTCCTGTTCTGTGCCGACTTTCGCCCCAAGGTAAAGGGGGAGACCCCTGGGCTTTCCATCGGGGACACGGCTAAGAAGCTCGGAGAGATGTGGAACGGCTCGTCTGCGGAGGAAA…	ATGGCATGGTATCCCCATGGTCTCAGTTCCGCCTTCCTGAATCCCAAGTC	P10103	0	High mobility group protein B1 (High mobility group protein 1) (HMG-1)	HMGB1 (HMG1)	Bos taurus (Bovine)	DNA binding; base-excision repair, DNA ligation; condensed chromosome; negative regulation of transcriptional preinitiation complex assembly; nucleus; protein binding		0.366	0.692995	0.7034	0.9818		-1.21763	-1.05194	-1.1665	-0.82752	-0.87792	-0.98369	-1.09432	-1.10285	-1.15562	-1.08032	-1.12184	-1.14082
	250	UnAn_29629|_83-134	CCACACAACGCCCAAGGTGACAGTATTACGGCGTGTTCAGACAGAAAGCATTTTGCATCCAGAGCTGGGCAACAGCGAGGCCAAGTTTATCGCCCCGCGTTCACTTTCCCTTTCGCTGTGACTCGACTCCTCACATGTGGACTCGTCCGGTCTCCTGCTCTTTTATTAGGTCATCCTGTAGTCACGCTTGGTTTTTTTGTGACTGTTATTGGCTTACGTGATCAGAGGGCACTCGTACCTGTGTGACCAGACATGATTTCTCTTCTTTCTTTTTTTTTCTCTCTCCTCCTAATGTATTATTTTTGTACAATATTGAAATCAATCATAAATGATTATTTATACTTGTTGAGAAAATATTGGTATTTCAAGTAAAAAGTTTTCTTTTTTCAAAAAAATATA…	AAGTTTATCGCCCCGCGTTCACTTTCCCTTTCGCTGTGACTCGACTCCTCAC	0	0	0	0	0	0		0.4027	0.713909	0.0433	0.452		-0.76569	-1.43641	-1.34649	-0.81604	-1.17329	-1.06834	-0.59359	-1.04101	-0.89597	-1.05598	-1.34656	-0.58796
	253	An_u_5822|Brain protein 44-like protein_179-228	AAATTCGGGAATCTGAATGTCGCTTGCACGGCTCTCCGGCTTCCAGTCGCCCTTCAGTCCTGTCAGGGAGAGTCCACTTCTCCGTCAAAAACAAACTATACCTTCAACTTTAAACCATGGCGGGGACAATTGCACGCAAAGCCTTCGACCACCTGAAGAGTAAAGACTTCAGGGATTATTTAATGAGCACGCATTTCTGGGGCCCTGTAGCAAACTGGGGTCTTCCCATCGCTGCCATCACAGACATGAAGAAGAGTCCTGAAATTATCAGCGGCAGGATGACCTTCGCTCTGTGCTGTTACTCTCTGCTCTTCATGAGATTCGCGTACAAGGTCCAGCCCCGGAACTGGCTCCTCTTTGCCTGCCATTTGACCAACGAGGGAGCACAACTAGTCCAGG…	TTTAATGAGCACGCATTTCTGGGGCCCTGTAGCAAACTGGGGTCTTCCCA	P63030	0	Brain protein 44-like protein	Brp44l	Mus musculus (Mouse)	mitochondrial inner membrane		0.8572	0.818473	0.1947	0.574		4.76328	4.28517	4.84754	4.26679	4.88972	5.12762	4.43236	4.28314	4.93135	4.79139	4.69368	4.67796
	258	An_u_19873|Ubiquinol-cytochrome c reductase complex 6.4 kDa protein (EC 1.10.2.2) (Complex III subunit XI)_35-87	TGGAAGGGCATCTGTCAGCTAAAATGATTAGCAAATAATCGGTCAGAAGTACGTGGCCATCCCCTAGTCGTGGGTCCCTACCATGGCCATATGGGGAACAACTGGAGGCGTGGCCTTGGTCTACTTCACAGACTGGCGTTTGATTTTGGATTATGTTCCCTACATCAGCGGCAAATTCAAGAAGGATGAGTAGAGGGGCCGTCAGGTCGGTGCCGTTTCTTGTTTGTTCTCGACACCAAGCCATAGACGACAAGCATGAACCACCGCGGCCTGCGATCCCACCGGAGAGCCCATCGTCAGCCCCTCAGTCCACACTGAACTGTTCTCATCTACCTTAAGCGAAATTGTCTAGCGTTTGACGTTTTCACCGTCTCCTGCCAGTGTAAACAAGGAATGGCT…	ATAATCGGTCAGAAGTACGTGGCCATCCCCTAGTCGTGGGTCCCTACCATGGC	P07552	Q9CPX8	Cytochrome b-c1 complex subunit 10 (Ubiquinol-cytochrome c reductase complex 6.4 kDa protein) (Complex III subunit XI) (Complex III subunit 10)	UQCR (UQCR11)	Bos taurus (Bovine)	electron carrier activity; integral to membrane; mitochondrial electron transport, ubiquinol to cytochrome c; mitochondrial inner membrane; transport; ubiquinol-cytochrome-c reductase activity		0.3429	0.685768	0.8388	0.9828		1.9122	1.72774	1.79236	1.79101	1.82161	1.58706	1.77229	1.81382	1.87169	1.6071	1.52113	1.44791
	259	An_u_4077|A-kinase anchor protein-like protein 8 (Neighbor of A-kinase anchoring protein 95)_223-274	TGCAAACAAATTCAGAAACTGCCGAGCGGGTCGGCCAGTTGGAAAACACAGCGCCACCGTCTGCCAGATATACAGAGAGCAGGATCTCACCCGGGAACTGGGAATGGAGCACTTCATGAGGAAGGTGGAGGCAGCTCACTGTGGAGCCTGCGACCTTTTCATTCCAATGCAGCCCCACCTGATTCAGAAGCACATCAAGTCTCCGGACCATAACTACAACCGCAAGGGTATGATGGAGCAATCGAAGCGTGGCAGTTTGTCAGTTGCACGTAGCATCCTTAATCACAAACTTATTGGCAAGAAGCTGGAGAGCTACCTGAAGGGTGAAAACCCCTTCACTGGGAACCAAGATGAGCACGACCCAGACGACTCCATGGCAATGGACGTCTCAGAGTTGGA…	CAAGGGTATGATGGAGCAATCGAAGCGTGGCAGTTTGTCAGTTGCACGTAGC	Q9R0L7	0	A-kinase anchor protein 8-like (AKAP8-like protein) (Neighbor of A-kinase-anchoring protein 95) (Neighbor of AKAP95)	Akap8l (Nakap95)	Mus musculus (Mouse)	DNA binding; chromosome; cytoplasm; nuclear matrix; zinc ion binding		0.2653	0.643248	0.4475	0.6595		1.88448	1.7916	2.26686	2.3256	2.19371	2.60817	2.43616	2.1056	2.29645	2.19389	2.28745	2.03657
	260	An_u_18542|Sulfotransferase family cytosolic 1B member 1 (EC 2.8.2.-) (Sulfotransferase 1B1) (DOPA/tyrosine sulfotransferase)_276-335	TTCATTTCCTGCGGGGAAGCATCTGGATGCTGGGGTGATAGAGAAGATAGCTGACAGGTGTCTATTCAAAAACATGAAGAACAACCCCATGTCCAACTATTCGGTGGTGCCTCAGGAATTCATGGACCAAACAAAGAGTCAGTTTCTTCGCAAAGGAGTAGCTGGAGACTGGAAGAACCTGCTTACGCCAGAAGAGGCAGAACAATTTGATGCAGTGTTCAAAGAAAAAATGAAAGATGTGAAATTTAGATTTGCTTGGGATTAAGCCTTATTTAGCACAAGTGATTTTACCATTTTATAAAACTGTATGAACCTGTCTGTCAGACCATTGATTG	GCACAAGTGATTTTACCATTTTATAAAACTGTATGAACCTGTCTGTCAGACCATTGATTG	Q9QWG7	0	Sulfotransferase family cytosolic 1B member 1 (Sulfotransferase 1B1) (EC 2.8.2.-) (DOPA/tyrosine sulfotransferase)	Sult1b1	Mus musculus (Mouse)	aryl sulfotransferase activity; cytosol; steroid metabolic process		0.5014	0.752369	0.2384	0.8958		2.68745	2.09427	2.52142	1.81276	1.70492	2.30856	1.80913	2.08918	2.54825	1.89123	2.12255	2.3195
	261	An_u_18378|solute carrier family 35, member B3 [Mus musculus]_484-534	GGAATCTGGCCGAGTGGGAATGTGCAGGAGAAGCCATGAAGCTCCACAACGGCTCCAACTCTGAGATGGTGCTGTACTCGTACTCGATCGGCTTCATCTACATACTGGGAGGCTTGCTCTGTGTGGGTGGGCTGGGACCAGCTGTGGCTTTCTGCTCAGAGCATCATGTTAAGACCTACGGCTATGCCTTCTTCTTCTCACTTACGGGTTATTTCGGGATCTCCTTTGTGCTAGCCTTAATCAAGCTGTTTGGAGCCCTGGTTGCAGTAACAGTGACCACTGGAAGAAAGGCCATGACTATCGTACTTTCCTTCATGTTCTTCACCAAACCGTTCACTTTTCAGTACATCTGGGGCGGCCTCCTGGTGGTCTTTGGCATCTTCTTGAATGTTTACAGTA…	AAAACGTATAGGAGGGCCTCCCTAGCCGTTCGGTTGAAATCGTGCACAGGC	Q922Q5	0	Adenosine 3'-phospho 5'-phosphosulfate transporter 2 (PAPS transporter 2) (Solute carrier family 35 member B3)	Slc35b3	Mus musculus (Mouse)	Golgi membrane; integral to membrane; mitochondrion; transport		0.908	0.827731	0.4107	0.9224		-0.32709	-0.34248	-0.25201	0.014354	-0.4241	-0.46371	-0.27379	-0.56997	-0.39944	-0.32514	-0.42867	-0.32912
	262	An_u_5495|bassoon [Mus musculus]_344-395	AAAAATCCGGATCCTGGATGTCATGGGGATGCGGGCCCCCCAGAACACCAACCAGTTCTTGATGCAGGAGAAGTACCAGATGCAGCACCTGCGCTCCGACTCGGTGGGCAGCGACAGCGGCTGCAGCTCCGACAGCGACCTGGAGCTCACCGACATGGACTCGTACCTGTGCGTCCTGGAGAACGCCAGAGGGGCGCTCCTGGACAGCCCCAACCCGCACGGCTCCACGGCGCCGGGGCCGGGGCCCCTGCTGGTCCTGGACCGGGGGGACGGGCCGTGCGTGTTCCTGCAGGAGGACAGCGTGCAGTACTTCCCCTCCGAGGACGACCTGCTGCAGAGCCAGAACTTCATGCAGAGGGACTTCGCTCAGTTCTGTGACTTCCTGTCGCCGTGAGGGCG…	AACTTCATGCAGAGGGACTTCGCTCAGTTCTGTGACTTCCTGTCGCCGTGAG	0	0	Putative uncharacterized protein (Fragment)	Bsn	Mus musculus (Mouse)	synapse		0.6573	0.792565	0.4891	0.8821		0.211481	-0.22461	-0.24135	-0.35088	-0.25332	-0.1281	-0.07224	-0.09464	-0.37582	-0.071	-0.63459	-0.49141
	266	An_u_13122|Multifunctional protein ADE2 [Includes: Phosphoribosylaminoimidazole-succinocarboxamide synthase (EC 6.3.2.6) (SAICAR synthetase); Phosphoribosylaminoimidazole carboxylase (EC 4.1.1.21) (AIR carboxylase) (AIRC)]_44-93	AGGAATTGGGGCGGGGGCGTGTTCAACTGCTCCAGGAATCTGGCATTAAGACGGCCTTTGTGAAGCAGCATTCGGAGACTGCGTTCATCGCTGCCCGCTGTGAGATGATTCCCATCGAGTGGGTGTGTCGCAGGGTGGCAACCGGGTCCTTCCTGAAGAGAAACCCGGGCGTCAAAGAGGGTTACCGCTTCACCCCGCTGAAGATGGAGATGTTCTTCAAGGATGATGCCAACAACGACCCTCAGTGGTCCGAGGAGCAGCTGCTGGCGGCCAAGTTCAGCCTGGCCGGGCTCGCCATCGGTCAGTGTGAGGTGGACGTCATGAACCGCAGCACTGTGGCCATCTTTGAGATTCTGGAAAAGGCTTGGGCCACTCAGAACTGCACGCTGGTGGACATGA…	CATTAAGACGGCCTTTGTGAAGCAGCATTCGGAGACTGCGTTCATCGCTG	P38024	0	Multifunctional protein ADE2 [Includes: Phosphoribosylaminoimidazole-succinocarboxamide synthase (EC 6.3.2.6) (SAICAR synthetase); Phosphoribosylaminoimidazole carboxylase (EC 4.1.1.21) (AIR carboxylase) (AIRC)]	AIRC	Gallus gallus (Chicken)	'de novo' IMP biosynthetic process; ATP binding; phosphoribosylaminoimidazole carboxylase activity; phosphoribosylaminoimidazolesuccinocarboxamide synthase activity		0.2214	0.618677	0.4097	0.7608		1.27378	0.670256	1.36571	1.39944	1.49618	1.93258	1.74943	1.431	1.6124	1.37111	1.66926	1.58753
	268	An_u_9186|DKFZP586A0522 protein [Mus musculus]_597-654	CAAGAAATTCGGACGAGGGAGTCGGTGGACGCCGTCGTGTGCACCCTGGTGCTGTGCAGCGTCCGAGACATCCCGCAAACCCTGAGAGAGGCGCACCGCGTTCTGCGCAGAGGTGGCGGCTTCTTCTTCCTGGAGCATGTGGTTGCAGACCCCTCAACATGGTCATACTTCTTCCAGCACGTCCTCCAGCCTATGTGGTACTACTTTGGGGATGGATGCGAGGTCACCCGGGAAACCTGGAAATATGTGGAGGAAGCTGGATTCTCTGAGCTCAAACTTAGACACCTTGAAGCACCACTCATCTTTATTATCAAACCGCACATAGTAGGCTATGCTGTGAAATAAATTCCTGCTAATTACCTTCGTAACAAGTTATACGACTACCAGTATATGAATATA…	ACATAGGAATCTGCACCAGTACTCATCTGTGAGGCCACTTCAATCAATCGGTGCCATG	Q8C6B0	Q9H8H3	Methyltransferase like 7A1 (Putative uncharacterized protein) (MCG20149, isoform CRA_a)	Mettl7a1 (Mettl7a) (mCG_20149)	Mus musculus (Mouse)	metabolic process; methyltransferase activity		0.3245	0.680996	0.9089	0.197		2.81881	2.65447	2.79693	2.66929	2.9927	3.44405	3.54333	3.11349	2.84962	2.72363	3.12194	2.99929
	269	AN_v_18931|Transcription factor jun-B_48-103	TTTTTTCAGAACGACTCTTTCCTGGCGGGTTACGGCCAGTCAGATGCAGCCATGCACGACTACAAGGTGCTCAAGCAGAGCATGAATCTGAACTTGACAGAGCCCTATCGCAGCCTGAAATCTCAGCTGAGGGCTGAGGCGGAGCAGTACCACGGGGGCCAGCCGGACGTCGGCTCCCTGAAGCTCGCCTCCCCGGAGCTGGAGAGGCTCATCATCCAGAACGGTAACGGGGTGATCACCAGTCCCACGCCGGGACAGAAGAAGCAGAACACCGGCAAAGGTGGCAAGAAGAAGAAGCAGGTCCTGAAGTTCACTCTGGACTGCACCCATCCTGTTGAAGATGGCATCATGGACGCTGCTAACTTTGAGCAGTTCCTCCAGGAGCGCATCAAGGTGAAC…	AGCCATGCACGACTACAAGGTGCTCAAGCAGAGCATGAATCTGAACTTGACAGAGC	P79703	P17275	Transcription factor jun-B	junb	Cyprinus carpio (Common carp)	nucleus; protein dimerization activity; regulation of transcription, DNA-dependent; sequence-specific DNA binding; transcription factor activity		0.1647	0.562704	0.0008	0.5192		0.444971	-1.1675	-0.56654	-0.00599	-1.28191	-1.19393	-0.52315	-1.30403	-0.91325	-0.95035	-1.3445	-0.89246
	270	An_u_20053|Ubiquitin conjugation factor E4 B (Ubiquitin-fusion degradation protein 2) (Ufd2a)_587-637	GAATTTGGGCCGAGCCTCATCGAGCGTTTTGACAGTGTTGGCATGGAGGAGAGGAAAGCTCCCAAGATGTGCAGCCAGCCAAATGTCAGCCAGCTTCTCAGGAACATTCGCTCTCAGTGTATCTCCCATGTTGCCCTTGTCCTGCAGGGAGCCCTGACCCAGCCTCGGAGCCCCCTCCAACAGTCTCTGCTGGTACCTTACATGCTGTGTCGGAACCTCCCGTACGGCTTCATTCAGGAGCTGGTGCGCATCACCCATCTGGAGGAGGAGGTGTTCAGACAGATCTTTATTCCCATTCTCCACGGGCTCGCCCTGGCAGTGAAAGAATGTTCCTTCGACAGTGAGGACTTTAAATTTCCCCTCATGGCATTAGCTGAGCTTTGTGAAATCAAGTTTGGA…	AGAACACCCGAGTTGTCAGCCAGTCATTGCAGCACTATCTGGAGTCAGCGC	Q9ES00	0	Ubiquitin conjugation factor E4 B (Ubiquitin fusion degradation protein 2) (Ufd2a)	Ube4b (Ufd2)	Mus musculus (Mouse)	apoptosis; cytoplasm; enzyme binding; nucleus; protein folding; protein polyubiquitination; protein ubiquitination during ubiquitin-dependent protein catabolic process; response to UV; ubiquitin ligase complex; ubiquitin-ubiquitin ligase activity; unfolded protein binding		0.2713	0.644542	0.2709	0.7456		-0.01945	-0.14201	0.189886	-0.00044	-0.5797	-0.04209	0.225604	0.003344	0.052668	0.049877	0.187788	0.236008
	272	An_u_16934|Protein C9orf46_556-609	GGGATTCGGGCCGAGGGTACTAGCTACTGCAGCTCACCTAGCTTTTATTTTGATAAACGACCTTAAATGTCCCTCTGTTTATCTGTTTCCTCTTAAGTTTCACGTCTCAAAGGAATTTCTGTTGCCAACATGGGCTTTCTCATGTCTAAATCCATGGATGCAAACTTACAGAAGCAGCAAGAATTCATGCTGCACAATTCAAGGCTGCAGATGGAGCGTCAGATCCTGATGCAGAACCAGATGAGGGAGAGGCAGATGGCCATGCAGGTCGCCTGGTCCAGAGAGTTCCTCAAGTACTTCGGCTCCTTCTTTGCGGTGGCCGCCGTGGGACTGACAGCCGGAGCCATTAAAAGAAAAAAAGCCGGCGTGTTGGCTCCGATTGTTCCTCTTGGCTTCATA…	CTCATCTCCCTTTTGGAGAAGTGACGCATCGATTGTGACACGAGTCAAGATCCG	Q9HBL7	0	Transmembrane protein C9orf46	C9orf46 (AD025) (MDS030)	Homo sapiens (Human)	integral to membrane; mitochondrion		0.2624	0.643248	0.1188	0.4513		0.714936	1.11169	0.308101	0.615098	0.716166	0.619839	1.06553	0.780419	0.746171	0.654269	0.568801	0.38918
	273	An_u_10471|Fructose-1,6-bisphosphatase (EC 3.1.3.11) (D-fructose-1,6-bisphosphate 1-phosphohydrolase) (FBPase)_545-603	AAAAAAAAAAGAATGGCGAGTTGTCAATGACTGGTGATCACATGATCAGTCATCCTTCACTCCTGCGTCTGGTCTCAGAGGAAGATGAGAAAGCCATCATTGTGGAGCCAGATAAAAGAAGGAAAATACATCGTCTGCTTTGATCCACTGGATGGTTCTTCCAACATCGACTGTCTTGTCTCCATTGGGACAATCTTTGCCATCTACAGAAAGACCACAGATGGGGAGCCTTGTGAGCAGGATGCTCTACAGGCCGGCAGAAAAATCGTAGCCGTGGTTACGCCCTGTACGGAGCGCCACCATGATGGTCATCTCCACTGGGTCAGGGTGTGAACGGCTTCATGCTGGACCTGCAATTGGCGAGTTCATTTTGGTGGACTCAGAGCACGTGAAGATCAC…	GGCCGATGTTCATCGCGACACTGGTGTATGGTGGGATCTTCTTATATTCCTGGCTAATG	P0A994	0	Fructose-1,6-bisphosphatase class 1 (FBPase class 1) (EC 3.1.3.11) (D-fructose-1,6-bisphosphate 1-phosphohydrolase class 1)	fbp (c5329)	Escherichia coli O6	carbohydrate biosynthetic process; cytoplasm; fructose 1,6-bisphosphate 1-phosphatase activity; magnesium ion binding		0.2781	0.650976	0.2286	0.3297		4.97106	5.54196	4.82313	4.36355	4.33402	5.22745	4.77111	5.54668	5.82733	5.06758	5.2862	5.08389
	274	UnAn_26744|_101-160	AGTAGGCTGATCTCNAACTGTTTTCTAATGTTCATTTATTTATTTATTTTATCTCAACAGATCGTTTTTGGCTGGCCTCTGCCTAACCTCGCTTGTTTGTGTCGTCTCCTTAATCCGGATGCTTTTACTTTTCCATATGCTGCCTCGTTCTCGCTGTGGAAGCCACACATGTTGTTTACAACTACAGTTTCTGAGCTGATAGTTGAAATCACGTAGCGTGGATGTCTAC	GTCGTCTCCTTAATCCGGATGCTTTTACTTTTCCATATGCTGCCTCGTTCTCGCTGTGGA	0	0	0	0	0	0		0.4049	0.715154	0.7069	0.4465		1.14267	1.63112	1.37607	1.56577	1.58724	1.81573	1.82093	1.61673	1.3285	1.02944	1.28066	1.56536
	276	UnAn_27866|_82-141	TTTTACATTGCATTATCGTAGTCTTTAACTTGTTGCATATAATTGATATGTGAATTAAAAAAAACGACTAAAGTTATTTGTACCAATGAGCCATATGTAGTGTTTCATTCAGAGTAGATGATAGTATAGCAAACGCACCAATTAGGATCTGTAATTATTGTCGTGAAAATGCCATTCTCACCATGTCTGGGAAAGATTTCTGAATAATTTTTATATTTACATACGTCGGAGGAAGCTGAGAAGATTAATAAAACATTGTAACGAT	ACCAATGAGCCATATGTAGTGTTTCATTCAGAGTAGATGATAGTATAGCAAACGCACCAA	0	0	0	0	0	0		0.5781	0.77412	0.7737	0.9263		0.983284	0.908119	0.916549	0.695786	0.524856	0.911622	0.981819	1.18088	0.967936	0.81337	0.763611	1.08645
	278	An_u_9046|Cytosolic purine 5&apos;-nucleotidase (EC 3.1.3.5) (5&apos;-nucleotidase cytosolic II)_177-226	GAGATTCGGGCCGGGGCGGGCCCGCGGTACCGCACCCACTGCAGCGACTGCAAGGACCTGGACTGCAAACGCCACCACCTGACCCGCTCCTGCAGCGAGATCAAGCCTCCCAACCTGTTCCCCCAGACTCCCCAGGAGATCACTCACTGCCACGACGAGGACGACGACGAGGAGGAAGAGTAATAAAGCCGCCCTGCAGAGTTGAGCCACGTTCCTGTTCCCGTCGCCTTACCTTTCCTTGTGGAGTCCAATCGTGATCTCTCTCTCTCTC	AGAGTAATAAAGCCGCCCTGCAGAGTTGAGCCACGTTCCTGTTCCCGTCG	P49902	0	Cytosolic purine 5'-nucleotidase (EC 3.1.3.5) (5'-nucleotidase cytosolic II)	NT5C2 (NT5B) (NT5CP) (PNT5)	Homo sapiens (Human)	5'-nucleotidase activity; cytosol; magnesium ion binding; nucleotide binding; nucleotide metabolic process		0.4353	0.728866	0.4797	0.3845		0.279418	0.785266	1.14802	0.984764	1.03049	0.732758	0.677391	0.530177	0.527442	0.395782	0.665772	0.747855
	279	AN_v_7353|Cytochrome c oxidase polypeptide Vb, mitochondrial precursor (EC 1.9.3.1)_516-575	GAAAATGGCTTCAGGTTACTGCTCCGCTCCGGCCTGAGAGCCGTGGCTGCCTGCCGGGCGGCCCGGGCTCCGGCTCCCGCTCTGAGCCGCAGCATGGCGGCTGGAGGGATTCCCACTGATGAGGAGCAGGCCACCGGACTGGAGAAGATCATCATGAAGGCCATGAAGGAGGGAATTGATCCTTACAATATGTTGAAGCCAAAGAGCTACGCTGGTTCCAAGGCCGACCCCCACCTGGTGCCCTCCATCACCAACAAGAGGATCGTGGGCTGCGTCTGTGAAGAGGACAACACCGCTGTGGTCTGGTTCTGGCTTCACGAGGGCGAGGCCCAGCGCTGCCCATCCTGCGGCGCCCACTACAAGCTGGTGGCCCACGAGCTCCCCCACTAATTTATAAGC…	TCTCGGCTTGGTGTATTTCCTGGTCTGATGTTCGTCTCGTCTGTTTTAGCACTTGATCCA	P10606	0	Cytochrome c oxidase subunit 5B, mitochondrial (Cytochrome c oxidase polypeptide Vb)	COX5B	Homo sapiens (Human)	cytochrome-c oxidase activity; mitochondrial inner membrane; respiratory gaseous exchange; zinc ion binding		0.2479	0.635841	0.3567	0.3673		0.91399	0.994851	0.2719	0.626664	1.04208	0.972013	0.661591	0.481251	0.557143	0.7984	0.321328	0.188357
	281	An_u_12659|Leukocyte elastase inhibitor (LEI) (Serpin B1)_607-663	GGCAGCAACTCCTCTGGCCTCAGCCACACCAGCTTCTCTCTGGCTTTGCTCAAAAGCTGGGGGACATCGACAACACCGCAAATGTCTTCTTCTCTCCTTTCAGCATCTCCTCAGCCATGGCCATGGTGCTGCTGGGAGCCAGAGGCAACACGGCCTCACAGATGTCAGAGGTTCTCTGCTTCACTAAGGCTGGTAAAGTGATGCAGGAACAACAACCACAGCAGCAGCAGCAGATGATGCAGATGCAACAGCAGGTCCAATCCAAGCTGCCAGCATATCTCCTAAAGACCTTGAAAACAATGGATGTTCAGGATGACATCCACTCGAGCTTTGCCCAGCTGCTGAGCCAGCTCCACAAGGCAGATGCTCCGTACGCCCTGAGTGTTGCCAACAGGCTCT…	TCAACGCAATCTACTTCAAAGGCAACTGGGACAAGCAGTTTTAAGCGGACTCCACCC	P05619	Q9D154	Leukocyte elastase inhibitor (LEI) (Serpin B1)	SERPINB1 (ELANH2)	Equus caballus (Horse)	cytoplasm; serine-type endopeptidase inhibitor activity		0.3176	0.678022	0.0912	0.6636		-0.69262	-0.42773	-1.24094	-1.2633	-1.10207	-1.16895	-1.199	-0.59101	-1.38303	-0.94893	-1.25396	-1.49824
	284	UnAn_23234|_283-342	AGATAGGCAAGATTAAGGTTCAGAACAGTAACAGAAGATTAGTTATTTATTACTTGCAGCTGATGTTTGAGCAGTTTGTCTAATCAGGTTTTGGATCCCCCTATTTGTTGGAGGACAAATTACATGCAAGGGGGCCATTGAATGTTGTTTATTATTTCTTTGTGTGTGAATTTTGTTACCCAGTCCATTAACAAGGTAATCTGTTTTAAAGAAATTCATATATTTAGTTTACATGAAGTGCTTTAAAACCAAAGTTTGTTGAAAACGGAATTCCTAAAGCTTTGATTTTGAAGAACCTTCAGCCTCTCAAGTGATTCCGATTGTCTAATAAAACTTCTTGCAATC	TGATTTTGAAGAACCTTCAGCCTCTCAAGTGATTCCGATTGTCTAATAAAACTTCTTGCA	0	0	0	0	0	0		0.2863	0.656476	0.0045	0.8612		1.00189	0.533764	1.0233	1.01045	0.438747	0.811445	0.72183	-0.03101	0.807582	1.01699	0.594302	0.735071
	286	An_u_6536|Cleavage stimulation factor, 64 kDa subunit (CSTF 64 kDa subunit) (CF-1 64 kDa subunit) (CstF-64)_14-63	GTGGAATCGGGCCGAGGCAGGGCCCCGTACCTCATACGATGGGTCCAAATGCTCCTCCACCTGCAAGACCGGGTCCAGGTATCTCTGGGGTCCCCCCATCAGGAGGAGGTTTCAGTCCAGGCCAGGCTCAGGTCTCCACACAGGATCAGGAGAAGGCTGCCCTGATCATGCAGGTCCTGCAGCTGACCCCAGAACAGATCGCCATGCTCCCACCGGAGCAGCGACAGAGCATCCTCATCCTCAAGGAGCAGATTCAGAAAACCGCCTCGGGTGCTCCGTGATTCTCCGAGAAGGCAGAGGACCTGCCGTCTCTTCCTGGTCCAACCGCCAAAACCGGACAGAAGATCACTTGTATTACTTTAGGGTTTGTTTGTTTTTTTTTTTGTCGGTTTTGTTCCA…	GAGGCAGGGCCCCGTACCTCATACGATGGGTCCAAATGCTCCTCCACCTG	Q8HXM1	0	Cleavage stimulation factor 64 kDa subunit (CSTF 64 kDa subunit) (CstF-64) (CF-1 64 kDa subunit)	CSTF2	Bos taurus (Bovine)	RNA binding; mRNA processing; nucleotide binding; nucleus		0.7426	0.801931	0.2914	0.0471		0.625862	0.23486	0.122858	0.454304	0.36684	0.531672	0.509441	0.126304	0.593884	0.33195	0.577599	0.397126
	288	An_u_19399|Troponin T, cardiac muscle (TnTc) (Cardiac muscle troponin T) (cTnT)_762-814	GGGTAGGCTGGATGAGGAAGGTGAAGAAGGGGAAGCGGAAGAGGGAGAAGAAGAAGCCAAACCAAAGTTCAAGCCTTTTATCATGCCCAACCTAATCCCTCCTAAGATACCAGATGGAGAAAGGGTGGATTTTGATGACATACACCGTAAGCGAATGGAGAAAGACCTGATGGAGCTGCAGACTTTGATTGAGGTTCACTTTGAAGGCAGAAAGAAGGAAGAAGAGGAGCTCATTAGCCTCAAAGAAAGAATTGAGAAACGCCGCTCTGAGCGTGCAGAGCAGCAAAGGATCCGCAGTGAGCGAGACAAAGAACGCCAAAAGCGGCTGGAGGACGAGAAAGCTCGTAAAGAAGAGGAAGAGGCAAAGAAAAGGGCAGAAGATGACGCAAAGAAGAAGAA…	TTGGCTTTCTCGCCACACCCAAGTTACACCCATTCCCCTCAATATGATCCCCT	P13789	0	Troponin T, cardiac muscle (TnTc) (Cardiac muscle troponin T) (cTnT)	TNNT2	Bos taurus (Bovine)	0		0.055	0.376112	0.8028	0.3299		2.04591	1.12168	0.962164	0.758748	0.288007	0.982838	0.416408	0.985608	0.366052	0.368409	0.417178	0.813689
	289	An_u_18929|Transcription factor IIIB 90 kDa subunit (TFIIIB90) (hTFIIIB90) (B-related factor 1) (BRF-1)_83-133	NAGTCNAGACCAGGAAGCAGCACCACGACAAGGAGGAAGTGGACGAACGTCCCCAGGCCATTCCTCTGTCCTCCATCCTGGGAAAACTGCCGAGCCCCGCCAGCCTGGGCCTCCAGGAGACCTTTCAGACCTTCCANANNTCAGAACCACNANAGAATCCAGATCANGANCCNGCCCAGACTGGANANCTGGATCTGGNAGGTATCGACNACCAGGAGATTGATNNGTACATCCTGAANGATNATGACGTGGNGGTGAAGACNGAGCTGTGGGTCAAGCANAACGCATGACTACCTTAAAGAGCNAAANGNGAAAGAGGANAAGATTNNCGAAAGAGAATGAACAAGGCACCTACAAATGGTGAAGNATAAGCGGNAGANGAAGCGTNAACATATTGAA…	AAAACTGCCGAGCCCCGCCAGCCTGGGCCTCCAGGAGACCTTTCAGACCTT	Q8CFK2	0	Transcription factor IIIB 90 kDa subunit (TFIIIB90) (hTFIIIB90) (B-related factor 1) (BRF-1)	Brf1	Mus musculus (Mouse)	positive regulation of transcription; protein binding; regulation of mRNA stability; regulation of transcription, DNA-dependent; transcription activator activity; transcription factor complex; transcription initiation; translation initiation factor activity; translational initiation; zinc ion binding		0.3804	0.702665	0.9343	0.0017		0.709194	0.799754	0.518086	0.939612	0.671569	0.501466	0.510126	0.31919	0.789329	0.457682	0.812315	0.702031
	297	UnAn_23426|_329-388	AATTTTCCGAAGCTATTTCTGAAGAGGCCATTTTTAAGATCTACAAACTCTTTATAAGACAAAGGAAAAGTTAGCTTTGATAGACTTAAATCAGATTATCAGATGATTTAAAGCCGAAGATGATTATTAGTTTTACAGAACAATATTAATCAAATAAAAATGTATCCCCCAGATTTGCTTTTGAGCCACAGAAAACATTAGTAAGTAATCAGTGGTATTGCTTTGAAGAGCTATAGTGGAGTCCTCTGTTCTGTCCTCTGGTCTTTTCTTTCTATTCCAGATGGTTTCTGAAGTTATAATCAATCAAAACAGGTAGTAGTTTTCCATTTTTCTGAGTGTTTATAAACCCTTGTAGTTTTGAACCTCTTAATACTACTGATGATATCAGAGATAATTTGA…	TTTCTGAGTGTTTATAAACCCTTGTAGTTTTGAACCTCTTAATACTACTGATGATATCAG	0	0	0	0	0	0		0.0379	0.315756	0.0856	0.4729		0.925036	1.1839	0.146434	-0.23015	0.45743	0.414113	0.216104	0.691783	-0.20757	0.179031	-0.14377	-0.58383
	298	AN_v_12956|Methylmalonate-semialdehyde dehydrogenase [acylating], mitochondrial precursor (EC 1.2.1.27) (MMSDH) (Malonate-semialdehyde dehydrogenase [acylating]) (EC 1.2.1.18)_129-179	GGAATTCGGCGGAGCCTCCGCTCGCTGTTGACACAAGGCTCCTCTGCAGCTTGGTCGCATGTGCTACTCCTCTTCCTCAGTGCCAACAACCAAACTGTTCATTGATGGCAAGTTTGTTGAGTCCAGCTCGTCCGAGTGGCTAGACATTCACAACCCTGCCACTAATCAGGTGGTGGGACGCGTCCCCAAAGCGACGCAGGACGAGATGCTGGCGGCCGTGGATTCCTGCTCCAGAGCTTACCGCTCCTGGTCCGAGACGTCCATCCTC	CGTCCGAGTGGCTAGACATTCACAACCCTGCCACTAATCAGGTGGTGGGAC	Q07536	Q9EQ20	Methylmalonate-semialdehyde dehydrogenase [acylating], mitochondrial (MMSDH) (Malonate-semialdehyde dehydrogenase [acylating]) (EC 1.2.1.27) (EC 1.2.1.18) (Aldehyde dehydrogenase family 6 member A1)	ALDH6A1 (MMSDH)	Bos taurus (Bovine)	acyl-CoA binding; malonate-semialdehyde dehydrogenase (acetylating) activity; methylmalonate-semialdehyde dehydrogenase (acylating) activity; mitochondrion; oxidation reduction; thymine metabolic process; valine metabolic process		0.0065	0.133372	0.5563	0.196		-0.09456	-0.19489	0.005746	-0.23821	-0.63101	-0.14025	-0.24874	-0.01521	-0.20092	-0.01198	0.257115	0.132586
	302	AN_v_6799|Complement C3-1 [Contains: C3a anaphylatoxin] (Fragment)_218-275	AAGGAATGGGCTGTTTGGATGGTATGAAGGATCTCCTGTATCATACAGCTGTAAGAGGCGTGTTCAGTACATTGTGGATGGTCCATCATGCGAGCAGGCCTTCCTGCATTGCTGCGAAGAGATGCAAAAGCAGAGAGATGACATGAAGGTGGAAGTCCTACACCTAGCTCGCAACGAGATAGATGGTGGTTACATTGACAGAAATGATATAACGAGTCGCACCAAGTTCCCTGAAAGTTGGCTTTGGAGAAATATCCAACTGAGATGCCCTACCAATGACCCCAAATGTAAAACTGTGACTTTCACAAATCCGGAACCATTTCCAGAAACAATCACAACCTGGCAGTTGACTGGCATCAGTCTGTCAAGAACTCATGGTCTCTGTGTGGCCAAACCATT…	CGCACCAAGTTCCCTGAAAGTTGGCTTTGGAGAAATATCCAACTGAGATGCCCTACCA	P98093	0	Complement C3 [Cleaved into: Complement C3 beta chain; Complement C3 alpha chain; C3a anaphylatoxin; Complement C3b alpha' chain; Complement C3c alpha' chain fragment 1; Complement C3dg fragment; Complement C3g fragment; Complement C3d fragment; Complement C3f fragment; Complement C3c alpha' chain fragment 2] (Fragment)	c3	Oncorhynchus mykiss (Rainbow trout) (Salmo gairdneri)	complement activation, alternative pathway; complement activation, classical pathway; endopeptidase inhibitor activity; extracellular space; protein binding		0.1092	0.489051	0.0751	0.0986		4.30429	4.67409	4.92325	3.98789	4.20708	4.73878	4.3108	5.317	5.01164	4.93373	5.26529	4.31833
	304	An_u_11172|H-2 class II histocompatibility antigen, I-E beta chain precursor_324-373	TAAGAATCGGGCCGAGATGGCTTCATCGCTGACCTGGTTGCTCCTCTTCATCACCGTCCACTCTGCAGGTGCGTTTATGGAATATAGGGTGGTTCGTTGTGTGTTTAACTCCTCTGAGCTGAATGACATCGAGTATATCGACTCCTACTGTTACAACAAGAAGGAGTACGCCAGGTTCAGCAGCAGTGTGGGGAAATATGTTGGATACACTGAGTTTGGAGTGAAGAACGCAGAACGATGGAACAGTGATCCTTCACTCATAGCTGGGCTGAAAGCTCAGAAGGAGACCTACTGCCTGAACCACGTTACTGCTTACTACCCTGCTGCTCTGACTAAATCAGTGGCGCCGACGGTCAGGATCTACTCCACCACGCCCCCTGCTGGCAGCCACCCCGCCAT…	CTGCTCTGACTAAATCAGTGGCGCCGACGGTCAGGATCTACTCCACCACG	P18469	0	H-2 class II histocompatibility antigen, I-E beta chain	H2-Eb1	Mus musculus (Mouse)	MHC class II protein complex; antigen processing and presentation of exogenous peptide antigen via MHC class II; immune response; integral to membrane; protein binding		0.4175	0.718328	0.0116	0.3819		1.07923	2.1615	-0.15761	-0.21942	0.957922	0.032378	-0.36451	1.53426	-0.3054	0.979606	0.571493	0.475777
	305	UnAn_21695|_205-254	GAAGTCGGGATCTGAATGTCACATTACCAGTTAATCCATGGGTGATCTTACTAGTAGCTTTTGTACACTTTTATGACAAGTAGTTCAACCATAAGCTGTAGCTCGAGGTGATTTCTTTATATCCATGTAGTCATATTTTAAGGTGCATAACTAACGTCAAAGATCCTGTTCTTTTTCTGGACTACACTTGTCAGCAGGTGCCTCCTCAGCAACATCCGTCCAATCGTTGCGTTCACACACGATTAGCCGTGACTGAAGCGAACCTCACTGGAGCCCAACATCAGCTCCACGTCCCACTGAGCGCGGTGACTTCCAGAGAACGTGGCCGTGTTGTTGTTGTTGTTGTTGTTGTTGTTGGGTGGAAGTCAACATAAGCTGAAGTCAGAATAAACCTTTCAG…	CTCAGCAACATCCGTCCAATCGTTGCGTTCACACACGATTAGCCGTGACT	0	0	0	0	0	0		0.8121	0.813051	0.7768	0.6028		2.64328	2.19769	2.01821	2.12614	2.30663	2.38689	2.13734	1.80611	2.33439	1.56742	2.16133	2.39354
	306	An_u_9102|Deltex 3-like protein (B-lymphoma- and BAL-associated protein) (Rhysin-2) (Rhysin2)_23-81	ATCTTGGAATGTNCNNATATGGTGACTTGGAACGATATTCACCATAAGACATCAATGCACGGAGGACCAACTTCCTATGGATACCCAGATCCTGGATTACCTCAACCGAGTCCAAGAAGAACTGAAAGCCAAAGGAATCAAATAAACATGTATGTAAGGCCTCTAAATTCATTAGAGCAAAGGTAACACTTAATAAGTACATAAAGAGTCATGCAAAATCATCTCACTGCTTAATATTTAAAAAATGCTGTTAAATTCTCAGAAATAGAAAAGAAAAAATACGTTGTCTGAACAATTCTAGTCAATTTACTATCAGTTACATTGTATGTCTTTCTGGAGTCTTGTTTGCTGATCGTTATTAATGTAACCATAAATTAATGTAAAATTACATGTATGCTA…	TGACTTGGAACGATATTCACCATAAGACATCAATGCACGGAGGACCAACTTCCTATGGA	Q8TDB6	0	Protein deltex-3-like (B-lymphoma- and BAL-associated protein) (Rhysin-2) (Rhysin2)	DTX3L (BBAP)	Homo sapiens (Human)	protein binding; zinc ion binding		0.4404	0.731046	0.7326	0.5162		-0.4096	-0.53353	-0.64962	-1.04294	-0.72688	-0.53314	-0.6455	-0.52219	-0.66809	-0.69608	-0.64644	-0.67917
	307	An_u_18813|Thyroglobulin precursor_198-252	AAAAAAGAAAATAAAGAGATGTGAGATCGGATCTCTCACCCGGGCCTATAGGTGGCAGGACTGACCCTGGTGGCCTGCGTGCTGATTCTGAGTCAGGCAGCAATCGCCTACTTTCTCCTCAGCCAGAGGAGCGACATCAGGAATCTGGAGGAGCAGAACAACAAAATGAACACTCAGCTGACCAGTGGGAGATCTGTCACTAGAGGGATGAGGGCACACATGTCCATGAATCCTGCGTACGAGATGATGGATACCCCCATGGAGGAGGTGGCATCAATGGGAACTGAAAAAACTTCTACCCCCCTCACCAAATGCCAAAAGGAACGAGCTGGTCTGGAAAAAGTGGCGTTGCCTGGGTTCCATCCCAAATGTAACGGGCAGGGTCTCTATTTGCCCCAG…	CACTAGAGGGATGAGGGCACACATGTCCATGAATCCTGCGTACGAGATGATGGAT	P01267	0	Thyroglobulin (Tg)	TG	Bos taurus (Bovine)	extracellular region; hormone activity; hormone biosynthetic process; thyroid hormone generation		0.3886	0.707237	0.0724	0.2457		0.903049	1.94661	0.578155	0.517033	1.6173	0.871731	0.722883	0.912342	-0.45009	1.8497	0.349053	0.307369
	308	An_u_17213|Pyridoxine-5&apos;-phosphate oxidase (EC 1.4.3.5) (Pyridoxamine-phosphate oxidase)_72-121	TTGAGAGTCGGCACGAGACCAATGATTANGGCAGAAAAATGCTGAACTGGAGGAGAAGTACAGGACACCGAGGTGCCAATGCCCGACTACTGGGGTGGCTACATGGTCAAGCCTTACTTGATTGAGTTCTGGCAGGGTCAGACCAACAGACTCCACGACCGCATCGTTTTCACCAAGGTGAAGGAGGGAGAGGAGCCGGGGGAGTTCCAGCACGAAGCTGAGGGAGGCTGGGTGTACCGGCGACTTTCTCCGTGAGAAATACCTCCACGGGTGTTTCGTCCAGAACATCATGAACTTTAAAAGTAACCAACATGTAAGAGTGCTGCTGGGAAAACCATTTGATGTTCGTTAAATCTGTGTCGAATGTGCCTGTGGAGTCTTTGACATGAACCATTCAAA…	GGTGCCAATGCCCGACTACTGGGGTGGCTACATGGTCAAGCCTTACTTGA	Q9NVS9	0	Pyridoxine-5'-phosphate oxidase (EC 1.4.3.5) (Pyridoxamine-phosphate oxidase)	PNPO	Homo sapiens (Human)	FMN binding; oxidation reduction; pyridoxamine-phosphate oxidase activity; pyridoxine biosynthetic process		0.074	0.418453	0.0534	0.1631		0.800668	1.96131	1.35052	1.45695	1.53487	1.21281	1.90171	1.76008	1.81917	1.42309	1.79733	1.36019
	310	An_u_101|39S ribosomal protein L18, mitochondrial precursor (L18mt) (MRP-L18)_141-194	CCGNCCGGGAAACTTGCAAAACATTGTTGNTAAAAAAANAAGACTTANGTTTGTAACTCTGCAAGGAAATAAAGCTCGTCTAGATGTGAGTTCATAGCCTGGGTTTGACTCGATAAGCGGAACAGAAATGGCGCTGAGGGAAATTAGTCGTGGTGTTCGGCAGTTTCTGGGTCAAATTCATCGGTGCGGTTCTGGCGTTTCTTCACAAGCGCGCAGCTCGGTGTTTGAGTCAGGCGGCAGCTCGATCCGAACCCANCCCGAACGAGGACGAACCCGTCAGCCCGACCTTTGTGAACAGAAACCCGCGGAACCTGGAGCAAATGGCGCTGGCNGTGAAGGACCGGGGCTGGAAGACACCTGGCTCACCAGCAGTTCTACCACANGTTGATGTTCTCTCGC…	AAATTAGTCGTGGTGTTCGGCAGTTTCTGGGTCAAATTCATCGGTGCGGTTCTG	Q9H0U6	0	39S ribosomal protein L18, mitochondrial (L18mt) (MRP-L18)	MRPL18 (HSPC071)	Homo sapiens (Human)	mitochondrial ribosome; structural constituent of ribosome; translation		0.1314	0.521358	0.0185	0.9091		2.26454	1.81377	2.03813	2.10393	1.68665	1.92979	2.12326	1.66299	1.838	1.86393	1.68236	1.49682
	311	AN_v_13960|N-acetylserotonin O-methyltransferase-like protein (ASMTL)_103-161	GGAATTGGGACGAGGTTTCCTGGCTTCTGCAGGTTAAGCTCCAAGGCCAGCATGGTGCTAAATCCAGTCCTTTCCAGCTCTCTGGTAAACTGGTGGTGTTGGCCAGTTCCTCTCCTAGAAGGCAGGAGATTCTGCGTAACGCGGGTTTACGTTTTGAGGTGGTGCCATCTTGGTTTAAAGAAACTCTTGATAAGGGACTTTTCAAAGCACCTCATGAGTACGCTGTTGAGACTGCCAAGCAGAAGGCCCTGGAAGTGGCCAGGAGGATGCCAGTTAAACA	CCAGTTCCTCTCCTAGAAGGCAGGAGATTCTGCGTAACGCGGGTTTACGTTTTGAGGTG	O95671	0	N-acetylserotonin O-methyltransferase-like protein (ASMTL)	ASMTL	Homo sapiens (Human)	acetylserotonin O-methyltransferase activity; cytoplasm; melatonin biosynthetic process		0.1789	0.575619	0.4393	0.2808		1.49645	2.61655	2.38748	2.28046	1.95953	2.32212	2.63838	2.77784	2.35609	2.53068	2.69697	2.47501
	313	UnAn_27284|_29-88	TAATCAGCCCGTATATTATTGTACATTTTCAGTGTAACCTATGCTGTAAATAAGATTTGTCTGTTGTGTTATTGAGGGTGAGTGTCGCTCATTGTTTTAATTATCCAATTCCCAGTAAACGGCTTGTTTTTTCCATTT	TCAGTGTAACCTATGCTGTAAATAAGATTTGTCTGTTGTGTTATTGAGGGTGAGTGTCGC	0	0	0	0	0	0		0.8564	0.818473	0.6758	0.8171		-0.00421	0.47327	0.25806	0.343815	0.16064	0.169692	-0.00846	0.262938	0.140129	0.346509	0.291004	0.194626
	319	UnAn_28346|_378-437	TCCCTCAAAAAGACCTCATTTAACAATATTGGACTTGTTTTCTGCTTTTTTTTTAAATAAAAATGTTATTATTTTAGCAATAAGATTCAAATTATCGTCCAGCAGAAGACCCTTTGAGCAGAAATTATCTAGAGAATTGGGATTTTCTTCACGTGGTTGGAAGTGTGAGCATTTTCTTCAAATAGCGGTGTTTGTTTGGGAATGAAACCTTTCTCCCTTTTGACGTTTTGGCACTAACCCTGTGAACTTTGTGCTATTAACCAAGCCTTTTACTACTCTGTGGTTTTTAACTATACATTTAAAGATTTGCGTTTTGTTTGAAATGTTTCTCCTTTATGATGAATGTCTGTTATATTGTGTCAAACCAGTTTCTGAAAGGTTTAAAGCAGATTTGGCTGT…	GGTTTAAAGCAGATTTGGCTGTATTTATAACTTGTGGCATTCTTGAACTAATGAATTGCG	0	0	0	0	0	0		0.824	0.813885	0.9097	0.9359		1.26663	1.16352	1.10566	1.12623	0.985763	1.08035	0.878013	1.09973	1.10223	1.1657	0.927626	1.05904
	320	UnAn_21033|_337-396	CTTTTGATCATCTAGATTTCTTATTTTGTTGAATGTGGATGCATCTTTCAGGGTTGTTTCCATGACAATAGAGCAACTTGTGCTTTCTGTATATCTCTGAAAGACAACGAATGCAAACAAATCAAGAAATAACATAATCTCTAATGTTGAATGAGTTTCCTTGCATTGTGAAAGCCTTAATTATCTGATGGAAACTCTGCTTTTACATGTGACGTAAAGAAAAACTGTCTCAGACATTAAGGCCTCCTCTTCTACTTGTTTATCTTTGACCCTTCTCGCTCTGCTGCATCATGTAGATAATCATTCAAAGGATATTATTCTGTTAATGTACCTTAGTGAATGACGTCATTATATCTTTGGAGTTGTTTGTGATAGTGAACCAAAGTGTTTGTTGCCTTA…	TGAATGACGTCATTATATCTTTGGAGTTGTTTGTGATAGTGAACCAAAGTGTTTGTTGCC	0	0	0	0	0	0		0.6331	0.789972	0.0678	0.6276		1.75391	2.77879	2.58564	1.89992	1.90674	2.34999	1.82475	2.56421	2.32808	2.30168	2.20172	2.78048
	321	An_u_20091|Ubl carboxyl-terminal hydrolase 18 (EC 3.1.2.-) (Ubl thiolesterase 18) (ISG15-specific processing protease) (43 kDa ISG15-specific protease)_625-675	GAAATTCGGGACGGAGGGTGACATGTTCCCTTCCAGCTAAAGAGAGTCCTCAAGGCCATGCGAGAAAATTGTCCTCAGCCTGCTCCACATAAAGACTTCCTCCACTGCTTGGACAGAAACTGCATTCGACTTCAAACGCAGCACGACGCAGACGAGGTTTTCCTCTCCATTCTGGATTTGATGCAGCGGCAGATGGATGACAGAGCACTGGCTCTTGAAATCCAGAGTCTGTACAAGATTTCCGTGGAGACAAAGCTGCAGTGCTTGGAGTGCGACGCCGTTCAGACGCAAAACAGTCACCTGCTCAGCCTGCCTTTGCACATAAGGGAAGACCAGAACTCCCTGGAAGACTGCATGAACTCCTTCTTTCAGCAACAGGAGCTGAAGGGCATTAACTGC…	TATGCTGTTGTCGTTCACTCTGGCACGCCAACGTTTGGACACTACACCGCT	Q9WTV6	0	Ubl carboxyl-terminal hydrolase 18 (EC 3.1.2.-) (Ubl thioesterase 18) (ISG15-specific-processing protease) (43 kDa ISG15-specific protease)	Usp18 (Ubp43)	Mus musculus (Mouse)	ISG15-protein conjugation; ISG15-specific protease activity; ubiquitin thiolesterase activity; ubiquitin-dependent protein catabolic process		0.9216	0.831295	0.5629	0.5935		0.275339	0.228163	-0.07127	0.095372	-0.26035	0.62593	-0.37304	0.255548	0.012529	-0.20602	0.027251	0.365688
	323	An_u_18755|TGF beta-inducible nuclear protein 1 (Hairy cell leukemia protein 1) (HUSSY-29)_100-157	CAGGAATTGTGCCGAAGGGGAAAACACACCAGAAGATCCCCAGCCTGAAGCGAAAACACCGTGCCACCGCCAACCGTAACCCCCTGCAACGCTTTTATTGGAACAAGTAACTTCACAGATACACCATGCCTCAGAACGAGCACATCGAGTTGCACCGCAAGCGGCATGGCTACCGCTTGGACCACCACGAGAGGAAGCGGAAGAAGGAGAGCCGAGAGGCCCACGAGCGCTCCCACAAAGCCAGGAAGATGATTGGTTTGAAGGCCAAGCTGTACCACAAGCAGAGACATGCAGAGAAGATCCAGATGAAGAAGACCATCAAAATGCACGAACAGAGGAAGACCTAGCAGAATGATGATGACAAGACCCCCGAAGGAGCAGTCCCGGCCTACCTGTTGG…	GGAACAAGTAACTTCACAGATACACCATGCCTCAGAACGAGCACATCGAGTTGCACCG	O95478	0	Ribosome biogenesis protein NSA2 homolog (TGF-beta-inducible nuclear protein 1) (Hairy cell leukemia protein 1)	TINP1 (HUSSY-29)	Homo sapiens (Human)	nucleus; rRNA processing; ribonucleoprotein complex		0.734	0.800568	0.8819	0.7907		4.97096	4.59419	4.94631	4.54694	4.5331	4.6943	4.48223	4.95897	4.59514	4.49324	4.7379	4.62551
	325	UnAn_29779|_5-54	CCTCATTGGAGGTCCCGTACGGCGGTGGACGCCCCGGGGACCTCAAGGAGAAGTCGATGTGCTTCTGGCTGTAAGGAAGTGCTCCATGTATTTCCTGTTCTGTTAAATTCTTAATAAAAATGTTGGTTGACC	ATTGGAGGTCCCGTACGGCGGTGGACGCCCCGGGGACCTCAAGGAGAAGT	0	0	0	0	0	0		0.4518	0.735728	0.0586	0.8311		2.59626	2.24621	2.25577	2.45096	2.15912	2.37732	2.50199	2.35684	2.42319	2.47867	2.17184	1.98353
	326	An_u_17702|Serine protease HTRA2, mitochondrial precursor (EC 3.4.21.-) (High temperature requirement protein A2) (HtrA2) (Omi stress-regulated endoprotease) (Serine proteinase OMI)_124-173	AAATTCCTGGGACGGGGGAAGTCATCGGTATAAACACCATGAAGGTCACTGCAGGGATCTCATTCGCTATTCCGTCTGATCGCGTGAGACTGTTTCTGGATCAAGCTGCCAAAAGAACAACCTCTAGGTTTGACGACTCGGGAACGCGGCCTCGGTACATCGGTGTTATGATGCTGACGCTGACACCAAGCATCATAGCCGAGCTGAAGATGAGAGACCCGTCTTTTCCTAGTGTCCAACACGGCATTCTGATCCACAGAGTCATCACAGGATCACCGGCCAGCAGAGCTGGGATGCAACCGGGAGACATCGTGTTGGAGATCAACGGCGTCAAGGTGAACACCTCCGAGGAGATCTACCAGGCCGTGAGGAGCAGCCAGAGCATCAGCCTGGTGGTGC…	CTAGGTTTGACGACTCGGGAACGCGGCCTCGGTACATCGGTGTTATGATG	O43464	0	Serine protease HTRA2, mitochondrial (EC 3.4.21.108) (High temperature requirement protein A2) (HtrA2) (Omi stress-regulated endoprotease) (Serine proteinase OMI) (Serine protease 25)	HTRA2 (OMI) (PRSS25)	Homo sapiens (Human)	endoplasmic reticulum membrane; integral to membrane; mitochondrial intermembrane space; mitochondrial membrane; nucleus; proteolysis; response to stress; serine-type endopeptidase activity; unfolded protein binding		0.7351	0.80082	0.5422	0.9071		1.48193	1.87411	1.51123	1.95815	1.59448	1.64076	1.79999	1.74007	1.68256	1.99776	2.05704	1.62103
	331	An_u_18940|Transcription initiation factor IIF alpha subunit (EC 2.7.1.37) (TFIIF-alpha) (Transcription initiation factor RAP74) (General transcription factor IIF polypeptide 1 74 kDa subunit protein)_155-213	GAAAATCGGGATTCTGGATGTCAGTTGACAGTGGTGTGTTACTTACTAACATGCTCAGTTTCAAGTCCTAAAGCCGTGTTTAAATTGAGCTGTCTTTGTTTCACACAGAGTGTATTATACTAGACTGAAGCACCTCTTCATAAATACAACGGTGGATTACTGACCATGACGTCTCTGAGTGGTAGCGGTCCCTCGACCACAGAGTACACTGTGCGAGTCCCCAAAAACACCAGCAAAAAGTACAACATCATGGCTTTCAACGCAGGGGACAGGGTCAACTGCTCAAGCTGGACACAGGCCCGAATGGAAAGAGACATGAGCGCTCGGCGAATATACGGGGAAGAGGAGACACCGGAGAGCGGGGCGGGCAGCGAGTTCGGCAAAAAGCAGCGCGAGGAG…	GATTACTGACCATGACGTCTCTGAGTGGTAGCGGTCCCTCGACCACAGAGTACACTGTG	P35269	0	General transcription factor IIF subunit 1 (Transcription initiation factor IIF subunit alpha) (TFIIF-alpha) (Transcription initiation factor RAP74) (General transcription factor IIF polypeptide 1 74 kDa subunit protein)	GTF2F1 (RAP74)	Homo sapiens (Human)	DNA binding; RNA elongation from RNA polymerase II promoter; catalytic activity; general RNA polymerase II transcription factor activity; nuclear mRNA splicing, via spliceosome; positive regulation of transcription; regulation of transcription, DNA-dependent; transcription coactivator activity; transcription factor TFIIF complex; transcription initiation from RNA polymerase II promoter		0.0723	0.414629	0.0217	0.5456		0.732861	0.130909	0.244236	-0.06406	-0.23064	0.092158	0.67304	0.092071	0.25475	0.573822	0.324639	0.058325
	332	An_u_20083|Ubiquitin-like protein SMT3A precursor (Ubiquitin-related protein SUMO-2)_530-587	GGATTGCATGGNCAGCCGATCACGAGACGGACACACCTGCACAGCTGGAGATGGAAGATGAAGACACTATCGATGTATTCCAGCAACAAACAGGAGGAGTCTACTAAAAGGCGTTTGGACTGTTGGTGTAATGTCGGTTTTTTGTTAATGTTTATTTCTATGATTTTTCAGTTTTTAATTATTTTGTTTTTCTTCTTCCCCTCCCCCTGTTCTGCTCTGGGCTTATCATCAGGCACATGTTTATGGTAGACTTCCAGGGGAAAATCCTGACTCCTAAATAAAGCAGGGAAGCCCGTTTAATTTTTTTTTTACTCTCCTAAATAAACTGTTGAACAATTGTCTGAAGCCGGGGCTCATCTCCGATCTGACCCGATACCATGGGAGGGGGGTCTTGTGACA…	TCTCCGCCGGATTCTGGTGTCTGGTACCATGTTTAGAACCATGTGTCATAAATATCCA	P55854	0	Small ubiquitin-related modifier 3 (SUMO-3) (Ubiquitin-like protein SMT3A) (SMT3 homolog 1) (SUMO-2)	SUMO3 (SMT3A) (SMT3H1)	Homo sapiens (Human)	cytoplasm; kinetochore; modification-dependent protein catabolic process; protein binding; protein modification process		0.0215	0.246016	0.0061	0.5427		1.43395	0.391674	0.593931	0.167569	0.230459	0.065829	0.722414	0.010379	0.39015	1.0229	0.270621	0.609065
	333	An_u_16811|Proteasome subunit alpha type 5 (EC 3.4.25.1) (Proteasome zeta chain) (Macropain zeta chain) (Multicatalytic endopeptidase complex zeta chain)_305-358	AAAAAAAGGGATAGACTAGATTGGATCTGNATGTCTCTCTCTGACCTCCTGCAGCAGGTGATGGAGGAGAAGCTCAACGCCACCAACATCGAGCTGGCCACAGTAGAGCCCGGTAAGACCTTCCACATGTACACCAAAGAGGAACTGGAGGACGTAATCAAGGACATCTAGAGCAGAAAGCTCTTGAGTTGGCAGTTCTGGGCTGAAGCGGAGGGGACACAAAGGCGTCGCCGCGACTTTCCAACCACCTGCAGCATTCAGAGCTTCATTTAGGAGGTTTCTATTTGTAATGTACTAATTTGCCTCTTGTCTAACAGTGTCTGAGCACCTCTTTCCAGCAGTGTGAGCAGCGCTGACAGCCGAGTGAGGGGAGGGATAAATGTGAGGTTGGGAGGGATA…	TCTTGTCTAACAGTGTCTGAGCACCTCTTTCCAGCAGTGTGAGCAGCGCTGACA	P28066	0	Proteasome subunit alpha type-5 (EC 3.4.25.1) (Proteasome zeta chain) (Macropain zeta chain) (Multicatalytic endopeptidase complex zeta chain)	PSMA5	Homo sapiens (Human)	anaphase-promoting complex-dependent proteasomal ubiquitin-dependent protein catabolic process; cytosol; negative regulation of ubiquitin-protein ligase activity during mitotic cell cycle; nucleus; positive regulation of ubiquitin-protein ligase activity during mitotic cell cycle; proteasome core complex; protein binding; threonine-type endopeptidase activity		0.9017	0.827099	0.2867	0.5024		2.1081	1.81467	1.44068	1.7178	1.98001	2.08723	2.57391	1.44803	1.8978	2.19843	1.85471	1.88412
	336	UnAn_29331|_27-81	GGGCCAAGCTTCTTCAGCCGGCAGGCCGAGGAGAAGACAAGGAAGTGGGAGGAGCCTGTGTGCTGATGGCATAATGTTCCTTTCTGCTTGTTTTTGGAGAAATAAAATGTGTAAATGG	CGAGGAGAAGACAAGGAAGTGGGAGGAGCCTGTGTGCTGATGGCATAATGTTCCT	0	0	0	0	0	0		0.2654	0.643248	0.1952	0.6034		5.74134	5.02953	5.21503	4.73035	4.90692	5.21992	4.85497	4.51035	5.16739	5.2435	4.79368	4.917
	337	UnAn_27703|_393-452	GTGGCTGCGATAGCAGATGATTTCTACTTCTCCTCTAATATTTTTGGAAGCAGCAAGGCTGCACACTCTATTTACTACACACACCATTTCCATGTTGGTTTCATTTTTACTTAAGGAAGTGGAATCTGTGCGCTGCTTTACACAAGATTGGACCTAAATTATTTTAGAACACGATAAAGACCAGATTGTGTTTCTTATGCCCTGATACTTATTCACTTACTTTTTAACACAGCTGTATCCTTCCCAACTAAAAATGTTCCTACAATGATAGGCAACAACAACAACAACAAAAGATCCTAAAATTATTTCTTCTATCTATCTGGCCCCACGGGTACTTAATTTGAAATCACATATCAACAAGTGTAGGGTTCTAATAATTATTACAACAGATAAAACAGA…	AAACAGATTGGTATAATGGGTGTTGAGGATCGTGTTGTGATTGTAGCCTTGTTCAACCGA	0	0	0	0	0	0		0.0217	0.246016	0.0462	0.8514		1.42345	2.0439	2.29808	2.35348	3.08547	2.47676	2.38778	3.92846	3.36377	2.52667	3.32247	2.56467
	338	An_u_9943|Eukaryotic translation initiation factor 1A, X-chromosomal (eIF-1A X isoform) (eIF-4C)_6-55	CAGGGAACTCGGGAGATCGGCCGAGAGTCGCTCAGGTGATCAGATGTTGGGCAACGGCCGCCTGGAGGCCATGTGCTTCGACGGAACCAAGCGGCTCTGCCACATCAGAGGAAAGCTCCGGAAAAAGGTCTGGATTAACACGTCAGACATCATCCTGGTGGGCCTGAGGGATTACCAGGACAACAAGGCCGACGTGATCCTGAAGTACAACGCAGACGAGGCCCGGAGTCTGAAGGCCTACGGAGAGCTTCCAGAACACGCTAAAATCAACGAGACGGACACGTTCGGACCCGGAGACGACGACGAGATCCAGTTCGACGACATCGGAGACGACGACGAGGACATCGACGACATCTAAGGCGCCGCGGCTGAAGGGGAAGGCAGGATTTTACTACAGAC…	AACTCGGGAGATCGGCCGAGAGTCGCTCAGGTGATCAGATGTTGGGCAAC	P47813	0	Eukaryotic translation initiation factor 1A, X-chromosomal (eIF-1A X isoform) (eIF-4C)	EIF1AX (EIF1A) (EIF4C)	Homo sapiens (Human)	RNA binding; cytosol; translation initiation factor activity; translational initiation		0.5554	0.766871	0.0041	0.5335		-0.24947	-0.67813	-0.69339	-0.34801	-0.97825	-0.76316	-0.65744	-0.95389	-0.46861	-0.53796	-0.91086	-0.72868
	339	An_u_19752|Trypsinogen-like protein 3 precursor_497-556	TCTTCGGGGGAGAACCCAGAGAAACAAATGTATCTTCTCCTCCTGGCTGTTACCTTTGGGCTTGCAGGAGCATACCCTCTGGAGGACCCAAAGGAGTGCCAGCCTCACTCTAGACCCTGGCATGTGAGGCTGCATGGTGGAGGAGTGGAATGCAGCGGGGCTCTCATTGACAAATGGTGGATAGTGACTTCATTTACCTGTGCACCCACATCCTATGAGACCATTGCTTCTCTTGGCGAGCATCACAGAAGCGTGGAGGAAGGCACAGAACAGCACATCTTAGTTGCTGACGCGATTCGTCACAGCCCCTACCGCTCACCGCTACACAGCCTCACCTTGGTGCGTCTGTCTGAGCCTGCTGAATTTAACCAACATGTCCAGCCTATCCCTCTGCCCACA…	TGCCTGTGGTGGATGATCTGACTTGCTTGAATACCTTTCCTCCCTATCTGTACTGCGGTG	O93267	0	Trypsinogen-like protein 3	trp3	Pseudopleuronectes americanus (Winter flounder) (Pleuronectes americanus)	proteolysis; serine-type endopeptidase activity		0.0146	0.209462	0.8653	0.2647		-0.89143	-0.70755	-0.72006	-0.12079	-0.19822	-0.29664	-0.46458	-0.67332	-0.81731	-0.72475	-0.82141	-0.32497
	343	An_u_20168|Uridine phosphorylase 2 (EC 2.4.2.3) (UrdPase 2) (UPase 2) (Liver-specific uridine phosphorylase) (L-UrdPase)_95-147	GGGGAAACACCATGGTGCACTGATGACTTCTACGAAGGTCACGGCAGACTTGATGGAGCTCTTTGCTCTTTTTCTCACGAGGAGAAACTGGAGTATCTGAGAAAGGCTTACGAGGCCGGAGTGAGGAATATCGAGATGGAGTCCGCCGTCTTCGCCGCCATGTGCCGAGCCTGTGGGGTGAAAGCGGCCGTGGTGTGCGTGGCGTTGCTGAACCGCTTCGAGGGCGACCAGGTCACCTCTTCACACGATGTTCTGGTGGAGTACCAGCAGAGACCTCAAGTCCTGGTGTCCCACTTCATCAAGAAACGCTTGGGACTTATTCCCTGAAAGCCCCCACCCACACTCCCCCCTCCATCAAACTGTATATAGCTTTGACCACCGTGTGGATATATACTGTAT…	ATCTGAGAAAGGCTTACGAGGCCGGAGTGAGGAATATCGAGATGGAGTCCGCC	Q8CGR7	0	Uridine phosphorylase 2 (UrdPase 2) (UPase 2) (EC 2.4.2.3) (Liver-specific uridine phosphorylase) (L-UrdPase)	Upp2	Mus musculus (Mouse)	cytoplasm; nucleoside metabolic process; nucleotide catabolic process; protein binding; type III intermediate filament; uridine phosphorylase activity		0.3287	0.681032	0.6625	0.148		2.12659	0.417831	1.94986	0.292885	1.37655	1.13909	1.23922	1.21158	1.17823	1.04354	0.816282	0.687383
	346	An_u_5487|basic leucine zipper nuclear factor 1 [Mus musculus]_494-553	TAATTCGGGCCGAGGCTCGTGCCGAATTCGGCACGAGGTCAGCTCCATGGTAAATCATGTTTTTCTCACCGGGACGTGAGGTCAGAGCGAGTCAGTGTTACACTGTGAACAGATGCGAGCGCAGGCTTTGTTTTAACTGGAACATAACGCTGGTGTTAATGTGCTTTTTTTTTATTGTTGAATAAAAGTCCAGGATGCAGATGACGGGAAGTATTTGCACATAAAAACACCTCTTTGCATTCTTTTTTCCACTGTATGATGGTGCTTTGATTTTTATTTATTATCATGGAGTATATCTTGTTATGGATGCTGTAAAAACCTTCATATGAGACTCAGCAGACAAAGTGAACTGATGGTACTGTGCACTGTTGCAACAGATAAAAACCCGTTAGATTCTTG…	GCTGGATTTCGTCTGTATAGAGAACTGCACAGTTGCGGGTATGATTTAATTTACTGTGAA	0	0	RING finger protein PFE0100w	ZNRF2_PLAF7	Plasmodium falciparum	Golgi lumen; nucleus; protein binding; protein transport; vesicle-mediated transport		0.4837	0.747147	0.9812	0.636		1.01719	1.01041	0.272223	0.497222	0.75102	1.03595	0.800553	0.929568	1.15629	1.26133	1.08206	1.16212
	348	An_u_14024|NADH-ubiquinone oxidoreductase B12 subunit (EC 1.6.5.3) (EC 1.6.99.3) (Complex I-B12) (CI-B12)_310-359	TTTTTTTTTTTTTGGGTTATCACGAGATTTAATTAAACCAAAGAATGCAGAATATCACAGGATCACTTTACATATGGTGCTGGCTCCAGGGAGGAGAATCAGTGTCCTCCTTTCTTTGGAGGAAACATGGTGTACTCTATGGCCAGAGCGACAGTAAATGCAGCAAAGCCCCACTTAAATCCTCTCAGCAGCACCTCTGATAGAGTCACGCCCCGGGCGAAGCCGCCTGAATACCGCCACGCCTCGTTGCGTGCCCACGGGTCTTTGAGGCCTCTGGCCGCCAGTCTCTTCTGTGTGAACTCCAGCGGCGTTCCTTCTGTCTTCCACTGTCGCCAGTCCGGCATGGACAGCTTGCTGTGGCCGTGATCGCCTCCCATGCTGAAAGACTTGTTGTGAGCA…	GTTCCTTCTGTCTTCCACTGTCGCCAGTCCGGCATGGACAGCTTGCTGTG	Q02365	0	NADH dehydrogenase [ubiquinone] 1 beta subcomplex subunit 3 (NADH-ubiquinone oxidoreductase B12 subunit) (Complex I-B12) (CI-B12)	NDUFB3	Bos taurus (Bovine)	NADH dehydrogenase (ubiquinone) activity; electron transport chain; integral to membrane; mitochondrial inner membrane; transport		0.0486	0.35255	0.0907	0.3064		1.57016	1.14339	1.32612	1.47691	1.8199	1.74942	0.93812	1.17671	1.88692	0.164706	1.1097	1.31296
	350	An_u_9242|DnaJ homology subfamily A member 5 isoform 2 [Homo sapiens]_178-236	TCAAGGTAGCAGAGCTTGGGCCGCCATGTCTGCGCTGGAGAAGGAGCTGCAGCAGATTGAAGCTCAGTACGGAGAGGAGTTCGGAGACACGTCTGAGAGTGAGGAGGAGGAGGTGGATGTGGACACGTTTCAGAAAAACAGCCAAAGAGATGGAGATGCTGAGCAGCCAAATGAAGATGACCCCACCGTCGACTATTATGATGATCTTTATTGCCCAGCGTGTGACAAATCCTTCAAATCAGACAAAGCCATGAAAAACCATGAAAAGTCCAAAAAGCACCGAGAGATGGTGGTGTTGCTACGGCAACAGCTGGAGGGAGAGGACAATTTATTCTGCTTGAACGGGAAAGAGGATGGAGAGGATGAAAATGACCTGCAGGATGAGGAGGAGGAGGTGGA…	TGACCCCACCGTCGACTATTATGATGATCTTTATTGCCCAGCGTGTGACAAATCCTTCA	Q5F1R6	0	DnaJ homolog subfamily C member 21 (DnaJ homolog subfamily A member 5) (Protein GS3)	DNAJC21 (DNAJA5)	Homo sapiens (Human)	heat shock protein binding; intracellular; nucleic acid binding; zinc ion binding		0.0075	0.147163	0.0163	0.6981		2.43989	2.1278	2.15187	1.62756	1.5671	1.63801	2.34344	1.70332	1.66956	2.33701	1.86774	1.757
	353	An_u_15371|Phosphate carrier protein, mitochondrial precursor (PTP)_30-79	CGGCCATCTTTAGACTCTGAAACTCCGCCGCCATGTACCCGACTTCTCTGACGCAGCTGGCGAGGGCCAACCCGTTCAGCGCCCCTCTCTTCTCCCTCCAGAAGGTGGAAGAGCCCCAACAGAGCCTCGGCGGACAAAGGCCTCGCAGACTGGCGGCGGCCGCAAGCTTCTCGAGGATATC	GCCATGTACCCGACTTCTCTGACGCAGCTGGCGAGGGCCAACCCGTTCAG	P12234	0	Phosphate carrier protein, mitochondrial (Phosphate transport protein) (PTP) (Solute carrier family 25 member 3)	SLC25A3 (PHC)	Bos taurus (Bovine)	binding; integral to membrane; mitochondrial inner membrane; symporter activity; transport		0.8075	0.812429	0.0168	0.3982		3.79003	2.11886	3.42673	3.40791	2.98209	3.24456	3.17664	2.31064	3.21034	2.9556	3.04868	3.20229
	357	UnAn_26728|_533-586	AGCCTGATTGTTTGAAGATGATGTTTCAGGTCTTGCTTCNATTTCTTGGCGTTTTTATTGCAGAATGGATTCGATTTTCTAAATCTGGAACACATCGTTGCCAAATTTCACCTTGATCGCAGTGAGACGCCTTGTTTCATCCCCAGGCTCTCCTCGGCTATTCTTTCTGTGTTGAGTAATTAATTTTTTGGAGCAAAAGTATCATTAACAGCACCACAGTAGCTGAGAATGTGTGCGCGCTGTGTTGTAAATGATTAATGAAAACTGTTGTGACACCCCGTCTTGAATTTGTGTGTCACGTTGAGGAGTTGTTGAGTAACTCTGATGTCAGGGGTCTTCCTCACTGGTTCTACTCTACCAACATGCCCCCTTATATTTTTGGTACAAACTACTTATTTT…	CTCTGCAGCCCACACCCTCGGCAGTAGACACACGAAGCACAGGTATTAAACTGC	0	0	0	0	0	0		0.4866	0.747147	0.0016	0.619		0.197426	0.678631	0.212161	0.191862	0.932385	0.508575	0.161659	0.51615	0.373861	0.19842	0.412517	0.425483
	359	An_u_20122|UPF0197 protein C11orf10_245-304	GCTGGGGCATCTCGCTTCTCTACAAATGGAACTGGAGGCCATGACCAGATACACCAGCCCGGTGCACTCAGCGGTGTTCCCCCACCTCACTGTGGTGCTGCTGGCCATCGGCATGTTCTTCACAGCCTGGTTCTTCGTTTATGAAGTAACATCGACAAAGTACACACGGGACGTCTACAAGGAGCTGCTGATCTCCCTGGTGGCTTCACTTTTCATGGGCTTTGGTGTGCTTTTCTTACTGCTGTGGGTTGGCATCTATGTATAAAGGTGGCTGGGTTAGAAGAACGTTACACATTCCGATGGCCGTATGGGACAGAGGACATCCGACACAACACCAGATTCTAATTTAATGGCACTGACAATATGTTTTTGAATCACACGGACTCTGGATTTCATTTC…	TGGGTTGGCATCTATGTATAAAGGTGGCTGGGTTAGAAGAACGTTACACATTCCGATGGC	P61165	0	UPF0197 transmembrane protein C11orf10	C11orf10 (HSPC005)	Homo sapiens (Human)	integral to membrane		0.0979	0.471561	0.0075	0.9516		4.48651	3.61712	4.28492	4.32991	3.77639	3.87367	3.93653	3.05998	3.72131	4.07405	3.23837	3.40364
	360	An_u_20515|Zinc finger protein 214 (BWSCR2 associated zinc-finger protein 1) (BAZ 1)_42-101	GGGAATCGGGCCGAGCAGACTATACACGATATATCTTATATTATGTCTATGGTCGGTACCGGCTATAGCTGCTGGGCTTCATAAGCTGGAATGGATCAGCCGAACCAGAACCGGTTCAGGAGAACCAGAGCGGCTCCTCCTCTGCTCTCCCCGACCCACAGCTCAGAGTCCCGGACCCTGAGGACCAGAACCTCCGGGGACATCCACCAGAAGGAGAAAGACCAGGAGAAAGCAGAGGGTCACCGCTGTCAGCACTGTGAGAAGGTCTTCAGCAGAGCTTCCAGCCTGTGGAAGCATGAGAAGACTCACACAGGGAAGAAGCCACACACCTGTGGTCTGTGTGGGACAAAGTTCGCTCAGGCCGCCCACCTGAAGAGGCACCAGAACATCCACACTGTG…	TATGTCTATGGTCGGTACCGGCTATAGCTGCTGGGCTTCATAAGCTGGAATGGATCAGCC	Q9UL59	0	Zinc finger protein 214 (BWSCR2-associated zinc finger protein 1) (BAZ 1)	ZNF214 (BAZ1)	Homo sapiens (Human)	DNA binding; nucleus; regulation of transcription, DNA-dependent; zinc ion binding		0.9451	0.834718	0.1726	0.5953		-1.24315	-1.02945	-0.87938	-1.17624	-1.30737	-0.68342	-0.79294	-1.23758	-1.07166	-1.05564	-1.03122	-0.77763
	361	An_u_9970|Eukaryotic translation initiation factor 3 subunit 12 (eIF-3 p25) (eIF3k)_402-451	TCTGGCCGAAGATGAGGGCGAACGTGGGGGAGCTCCTGCGAGGGATCGATAGGTACAACCCTGAGAACCTCACCACGCTGGAGCGTTATGTGGAGACACAAGCTCGGGAAAACGCCTACGATCTGGAGGCCAACCTGGCTGTGCTGAAGCTGTACCAGTTTAATCCAGCTTACTTCCAGACTCCCGTGACGTCACAGATTCTTCTCAAGGCTCTGACCAACCTGCCACACACCGACTTCACCCTCTGCAAGTGTATGATCGACCAGACACACCAGCAAGAGGAGCGACCCATCAGACAGATCCTCTACCTGGGGAACCTGCTGGAAACCTGCCACTTCCAGAGCTTCTGGACGAGTCTTGAGGAGAACAGAGAGCTCATCGACGGCATTGCTGGTTTCG…	GACTCGGTCCGGAAATTCATCTGCCATGTTGTGGGCATCACCTACCAGAC	Q9SZA3	Q9UBQ5	Eukaryotic translation initiation factor 3 subunit K (eIF3k) (eIF-3 p25)	TIF3K1 (At4g33250) (F17M5.10)	Arabidopsis thaliana (Mouse-ear cress)	eukaryotic translation initiation factor 3 complex; nucleus; regulation of translational initiation; ribosome binding; translation initiation factor activity		0.7068	0.798921	0.2648	0.7392		3.85045	3.78935	4.01741	4.17181	3.99201	4.16801	3.78655	3.83675	4.4013	3.77688	4.02561	3.93971
	363	An_u_18367|Solute carrier family 2, facilitated glucose transporter, member 9 (Glucose transporter type 9)_328-379	TGGAACGAAGGGCTGTTATTGCAGGCTTTTGCTCAGGACCAGGTGGCATCCCATTTATCCTAACTGGGGAGCTGTTTGAACAGTCCTACAGACCTGCAGCTTTCATGATTGCTGGGACTGTAAACTGGTTGTCCAACTTTGCTGTGGGCCTCTTATTTCCCTTCATTCAAGAAAAGTTGCAGTCTTTTGCCTTCATGGTGTTTGTGGTGGTCTGCACCTTGGGGTCCATCTACCTCTGCGCTGTCCTCCCCGAAACCAAAAACAAAACCTTCATGGACATCAGCCAAAGCTTTGCTAAAATCAACAAAATACCAGTAGCTTCACCTGGCAAGGAGTTGGAACTGGTCCTATCCATTAAGCCCGAGACGAACACGGAGGCACAAGACATCGCAAAGATGG…	GCAAGGAGTTGGAACTGGTCCTATCCATTAAGCCCGAGACGAACACGGAGGC	Q9NRM0	0	Solute carrier family 2, facilitated glucose transporter member 9 (Glucose transporter type 9) (GLUT-9)	SLC2A9 (GLUT9)	Homo sapiens (Human)	glucose transport; integral to membrane; sugar:hydrogen symporter activity; transmembrane transport		0.0013	0.049137	0.0043	0.202		0.637947	0.454383	0.888772	0.153121	1.24325	1.3099	1.53038	2.03344	1.68535	0.080718	1.31163	1.62006
	366	UnAn_26662|_37-96	TAAAAGCCTTTTCTAGACGGCAGGCCTCGATCCTACAAATCTTAGTTAACAGCTAAGCGCCCTCTTTAGCGAGCATCTATCTAGCTTTCCTCCGCCTAGCCAAGCATAATAGGCGGAGGAAAGCCCCGGCAGGATTCAACCTGCTTCTCTAGATTTGCAATCTAGCGTGAAACACCTCAGAGCTTTGATAAGAAGAGGACTTAAACCTCTGTTTATGGAGCTACAATCCACCGCTTAAATCTCAGCCACCTT	AAATCTTAGTTAACAGCTAAGCGCCCTCTTTAGCGAGCATCTATCTAGCTTTCCTCCGCC	0	0	0	0	0	0		0.6385	0.790838	0.0978	0.4571		2.63377	4.37757	3.7331	3.29968	3.83489	3.50089	3.31193	3.05024	3.13854	2.9298	3.76449	4.02456
	367	An_u_10549|Fukutin (EC 2.-.-.-)_325-376	GGAATTCGGACGAGCCGACCCCTGCAGGATGGTTCCGGCAGTGCAGCATCATCTCCTACAGCCGGGACGTGGACATCGGCGTCTTCATCGCAGACTTTAGGCCCGACATCATCCCAGCCTTCAGAGCCGCGGGGCTGTCTCTCAAACACAAGTTTGGAAAGGTGGAGGACAGTCTGGAGTTGTCCTTTCTGGGTGAGGACGTCAAACTGGACATTTTCTTCTTCTACAAAGATGGAGACGTTGTGTGGAACGGAGGAACGCAGGCGAAGAGCGGCAGGAAGTTCAAGTACGTCTTCCCTTCATTCTCGCTGTGCTGGGCGGAGCTTCTGGAGGTCAAAGTTCGTGTTCCATGCGAAACGCTCGACTACATCATGGCGAACTACGGCGCCACCTGGAGCG…	TTCTGGAGGTCAAAGTTCGTGTTCCATGCGAAACGCTCGACTACATCATGGC	Q60HG0	0	Fukutin (EC 2.-.-.-)	FKTN (FCMD) (QmoA-10950)	Macaca fascicularis (Crab eating macaque) (Cynomolgus monkey)	Golgi membrane; integral to membrane; transferase activity		0.1832	0.582667	0.4901	0.8816		2.63642	2.73699	2.49588	2.8977	2.95154	3.15546	2.93144	3.06488	3.03087	2.6263	3.1031	3.03019
	368	An_u_20169|Uridine/cytidine kinase-like 1_394-445	GAAAAAGTCCTGCTGCGATGGATAAAGAGGAGAAGCTTGCTCTGTTTCCACAGTGGAGGCGGTGAGGGATCGCTGGACCGACTGCTTCCCTCCGTCGGCATGGGCCGCCCTCCCAGGAAGCGGACCACCAGCCAGTGTAAATCCGAGCCTCCGCTGCTGCGCACCTCCAAACGGACCATCTACACGGCGGGTCGCCCGCCCTGGTACAATGAGCATGGAACTCAGTCCAAGGAGGCCTTTGTCATTGGTCTTTGTGGAGGCAGCGCTTCAGGAAAGACCACAGTTGCAACGAAAATCATTGAAGCTTTAGATGTTCCATGGGTCGTACTCCTCTCAATGGACTCTTTCTATAAGGTCCTGTCCCCTGAGGAGCAGATGCTGGCAGCCAACAGCGATTAT…	GATTATAACTTTGACCACCCCGACGCCTTCGACTTCGAGTTGCTGACGCACA	Q9NWZ5	0	Uridine-cytidine kinase-like 1 (EC 2.7.1.48)	UCKL1 (URKL1) (F538)	Homo sapiens (Human)	ATP binding; endoplasmic reticulum; interspecies interaction between organisms; metabolic process; nucleus; phosphotransferase activity, alcohol group as acceptor; uridine kinase activity		0.4022	0.713909	0.096	0.0395		0.014585	0.040624	0.548657	0.716415	-0.13957	0.08494	0.384079	-0.3919	-0.12258	-0.00394	0.230558	-0.063
	369	AN_v_17489|RNA-binding region containing protein 2 (Hepatocellular carcinoma protein 1) (Splicing factor HCC1)_151-208	ATCGGGATCGTGAATGGTCAACTCTCCACCTGTTATACCCACAAGCAGAAGATGATCCCAACTGGGCCTCTGAAATCCAAGACGATGTGATTGATGAATGCAACAAGCACGGGGGAGTCGTTCACATCTATGTCGACAGGAACTCCTCCCAGGGTAATGTGTATGTGAAGTGTCCCTCAATACCCGCAGCAATGGCGACTGTAAACGCACTTCATGGACGCTGGTTTGCAGGTAAAATGATAACGGCTGCTTACGTTCCTTTACCGACCTACCACAACCTTTTCCCAGATTCAGTAACGGCGAAGCAGCTTCTAATGCCTTCACGTCGATAGTCTGAGACGTCTTTCAGAGGGTCGGTGTAAATACATTTGTTTGTGTTTCATGAAAATCTCACTGAAG…	AGGGTAATGTGTATGTGAAGTGTCCCTCAATACCCGCAGCAATGGCGACTGTAAACGC	Q14498	0	RNA-binding protein 39 (RNA-binding motif protein 39) (RNA-binding region-containing protein 2) (Hepatocellular carcinoma protein 1) (Splicing factor HCC1)	RBM39 (HCC1) (RNPC2)	Homo sapiens (Human)	RNA binding; RNA splicing; cytoskeleton; mRNA processing; nuclear speck; nucleotide binding; regulation of transcription, DNA-dependent		0.0787	0.424561	0.6526	0.5312		1.03673	0.982254	1.20789	0.719369	0.561438	0.492869	0.909693	0.94899	0.838615	0.510162	0.710013	1.10469
	371	An_u_16915|Protein C20orf52_94-149	GGGATTCGGCCGAGGTCTGCTAGAAAGACTTTAAACGCTGCTGCGCTCGAAAAACGGGGCTAATTTCTAGCGGAGAGAAAAAGCAGCGAACTTATCAGAGCAGAATAAGTGAAGATGCCGGTAGCTGTAGGTCCGTACGGCCAGACCCAGCCGAGCTGGCTTTGATCGGGTCAAGATGGGCTTCATGATGGGGTTCGCTGTAGGAATGGCTGCAGGCGCCATGTTCGGTACTTTCTCCTGTCTCAGGATCGGGATGCGGGGCAGAGAGCTGATGGGAGGAGTTGGGAAGACCATGATGCAGAGCGGAGGGACGTTCGGCACCTTCATGGCCATCGGAATGGGCATCCGCTGCTGATGAGAACCACAACCTCCGTCTTTTATTCCCTTCAACAACTGTAC…	ATCAGAGCAGAATAAGTGAAGATGCCGGTAGCTGTAGGTCCGTACGGCCAGACCCA	P60602	0	Reactive oxygen species modulator 1 (ROS modulator 1) (Protein MGR2 homolog)	ROMO1 (C20orf52)	Homo sapiens (Human)	cellular response to reactive oxygen species; integral to membrane; mitochondrial membrane; positive regulation of cell proliferation; positive regulation of oxygen and reactive oxygen species metabolic process; replicative cell aging		0.2309	0.627165	0.725	0.4724		2.29375	2.08285	2.01227	1.85469	1.84919	2.06448	2.30013	2.45894	2.19503	1.84202	2.38841	2.31878
	372	gi|14915705|dbj|AB066243.1||mRNA for V-ATPase subunit A, complete cds_1489-1538	CCGGGGGAAGTCAGCTGACCTCAGCTTACCGTCACGCAGCGCAGTCGCGAGCTTTTCTCCTTCGAGGCAAGACATTAAACGAGCACTTCAACATCAGACGGTCAGGACACTAACCGGTGAAGATGGACACGTCCAAGCTGCCTAAGATCAGGGATGAGGAGCGAGAGAGCCAGTTTGGATATGTTCACGGCGTCTCTGGACCAGTGGTGACGGCCACGGCCATGGCGGGAGCGGCCATGTACGAGCTGGTTCGTGTCGGCCACTGCGAGCTGGTGGGGGAGATCATCAGGCTGGAGGGAGACATGGCCACCATCCAGGTCTACGAGGAGACGTCCGGCGTGTCGGTGGGAGACCCCGTGCTGCGGACGGGGAAGCCTCTCTCTGTGGAGTTGGGTCCCG…	AGTACACGCGCGCCCTGGACGAATATTACGACAAGCACTTCCCCGAGTTC	Q90ZF4	0	V-ATPase subunit A	0	Fundulus heteroclitus (Killifish) (Mummichog)	ATP synthesis coupled proton transport; hydrogen ion transporting ATP synthase activity, rotational mechanism; proton-transporting ATPase activity, rotational mechanism; proton-transporting V-type ATPase, V1 domain		0.8943	0.826267	0.5404	0.5292		0.172684	-0.30906	-0.07549	-0.03798	0.019113	-0.09501	-0.05552	-0.26781	0.065403	-0.43662	-0.15222	0.062465
	375	AN_v_5068|ATP synthase a chain (EC 3.6.3.14) (ATPase protein 6)_485-544	GAATTCGGGATCCTGAATGTCCCAGACCTTGATTTATAACATTCCTTATTACCTGATCAATTTTATTAACAGTAGTTCCTATGCAAATTATAGCCTTAACTTTCCCCTACGAACCTAATTTACAAACAGAACAAGACTCTTCAACACAAACTTGAAACTGACAATGACTGTAACATTATTTGACCAATTCCTTAGCCCAACCTTGTTTAAGATGCCATTAATTGCTATCGCATTAGTATCCCCATGATTACTTCACCATGTAGTAACAACACGATTTTCTTCAGAACGTTTATTAAGTGTTAAAAAAGTTTCTGTTTCTGCCTTAACTAAACACATTTTTCAACCCTTAGGTCCTTTAGGACATAAGTGAGCCCTTATATTCGTATCCTTATTTATATT…	CCCTTATGATTAGCAACCGTACTAATCGGCTTTCGACTTGATCCAACACGAGCCCTCGCT	O47872	0	ATP synthase subunit a (F-ATPase protein 6)	MT-ATP6 (ATP6) (ATPASE6) (MTATP6)	Alligator mississippiensis (American alligator)	ATP synthesis coupled proton transport; hydrogen ion transmembrane transporter activity; integral to membrane; mitochondrial inner membrane; proton-transporting ATP synthase complex, coupling factor F(o)		0.7452	0.801931	0.9235	0.4032		1.6988	3.4941	3.21868	3.1469	3.70507	2.91237	3.1368	2.40023	2.37119	3.33781	2.42329	2.92632
	377	An_u_12334|Inner centromere protein_210-263	AGAGTCGGGATCCTGAATGGTCAGACGACGAGTCTGCCCCGAGAAACCGATTCCCTCCTGGGCCGAAGGTGCCAATCTGAAACAGCTGATTATTAGGCAGTACTTCAAACCACCTGATTTGGATTCTTTCTTTGGACCTATTGAGCCACCCAGACTGGAGAGCATATTCTACAAAAGCAAACCTCGATACTTTAAACGCACCAGCTCTGCAGTGTGGCACTCGCCTCCAGGAGCCAAGTGAAATCTCTACACCGATACAGTCATGGTGCTGTACACTGCTGTATAAAGTTTATATTTTTGACTTTCAAATAAAGTTTGTGCTTTTCATGTTTTTATTTGTTTTTTTGTTTTTGGTTTTTTTGTAATCAGAAAACATGTAAAACTGAAGATTTTCTGCTA…	CAGTGTGGCACTCGCCTCCAGGAGCCAAGTGAAATCTCTACACCGATACAGTCA	P53352	Q9NQS7	Inner centromere protein	INCENP	Gallus gallus (Chicken)	centromeric heterochromatin; chromosome segregation; cytokinesis; microtubule; mitosis; nucleus; protein binding; protein complex; spindle		0.9385	0.834718	0.7747	0.2797		-0.74938	-0.54379	-1.14466	-1.2528	-0.80053	-0.65888	-0.65568	-1.01194	-1.02652	-0.45168	-1.05451	-0.84655
	379	An_u_11064|H-2 class II histocompatibility antigen, A-B alpha chain precursor (IAalpha)_643-700	TGGGACGAGGCTGTTGGTACCTTCTTCCTGATCAAGGAAACGAGTGCAGCTGATTGGCTGATGGTCACTGGCTGCAGCTGATTGGCTGCTGCTGATTGGCTGATGATGTCACAATGAATCAACCCAGGTGTTAATAATGTTTTAGAGCCTCTTCAATAAAACTTTATCCACATGTGTCTCTAATAAATGAGTGTTTCCTCTGTTCCTCTAAACTTAGCAGGTCTGTCTGGTTTTCACACTGAAACATTAATATATGTAACTTTAGGAAATCACCTGTTATCTCCAGCCTGGTCCACTGTTTAACTCTAGAAGGAACCAGAACCTCCAGCTGGGTCGACTGGTTCTAGAAGGAACCAGAACCTTGGTCTCAGGTTCTGAGCTCGGTCTACTTTATGTTGT…	TTCTGCGTGAGACGAGGCTTCAGTTGCCACATCTTCGTAATGAGATGTTACGAGATGC	P14434	0	H-2 class II histocompatibility antigen, A-B alpha chain (IAalpha)	H2-Aa	Mus musculus (Mouse)	MHC class II protein complex; antigen processing and presentation of exogenous peptide antigen via MHC class II; external side of plasma membrane; immune response; integral to membrane; lysosome; peptide antigen binding; positive regulation of T cell differentiation		0.6602	0.792565	0.1664	0.7335		0.034991	1.52872	1.43263	1.17773	1.58879	1.09052	1.54098	1.94834	1.00472	0.657874	1.34964	1.14761
	381	An_u_10947|GTPase activating Rap/Ran-GAP domain-like 1 (GAP-related interacting partner to E12) (GRIPE) (Tuberin-like protein 1)_78-127	GTGGGAATCGGCACGAGGCGGNTCCGGGAAGTGACAGTCGNCGCTGGAGCCTCGGTGTATGGTGAAACACAGGTGATTTCTGCTTCCACGGTCCCATTTCACAACGGAATGTTCACTCGAAGGGGACATGGGGACGTCAAGAAATCTACACAGAAAGTTCTGGACCCAAAGAAGGATGTTTTGACCCGGCTGAAGCACCTGCGGGCGCTGATAGATATCATTGACAAGAGTGAACTGAAGCCGTTTTTTGAAAGCAATTGCTCTCAGATTTATTTTATCTTCTATGAAAATTTCATTACACTGGAAAGCAGCCTAAAACAAAAAGGGAACAAATCTCAAAGGGAGGAGCTGGACTCTATCCTCTTTATTTTTGAATGTTCCCAGCACCAGAACTAATCA…	TTCTGCTTCCACGGTCCCATTTCACAACGGAATGTTCACTCGAAGGGGAC	Q6GYQ0	0	GTPase-activating Rap/Ran-GAP domain-like 1 (GAP-related-interacting partner to E12) (GRIPE) (Tuberin-like protein 1)	GARNL1 (KIAA0884) (TULIP1)	Homo sapiens (Human)	GTPase activator activity; mitochondrion; nucleus; regulation of small GTPase mediated signal transduction		0.4871	0.747147	0.6075	0.7403		-0.08188	-0.37618	-0.12457	0.349613	0.168851	-0.05717	-0.05936	0.262085	0.008595	-0.01089	0.335758	-0.16967
	383	An_u_17510|rTS beta protein isoform 2 [Homo sapiens]_210-269	CCTTTTCTGGCTTCAAGCGCTTGCAGTTTGTTCAAATAGACAGCTGTCGGCTGGGCAAGCGTCAACGAGAACCTGGCCGTGCTGCTGATGGCCCACAAGTTCAAAGTGCCCGTGTGTCCTCACGCCGGAGGAGTCGGCCTGTGTGAGCTTGTCCAGCATCTCATCCTGTTTGACTACATCTGCGTGTCGGCGGATCTCAGCGGCCGAATGTGTGAATATGTGGATCACCTCCACCAACATTTCGCCAGTCCTGTGGTAATAAGGAACGCCCGCTACATGCCCCCCAAGGATCCAGGCTACGCCTGTGAGGTGCT	GTGTGAATATGTGGATCACCTCCACCAACATTTCGCCAGTCCTGTGGTAATAAGGAACGC	Q7L5Y1	0	Mitochondrial enolase superfamily member 1 (Antisense RNA to thymidylate synthase) (rTS)	ENOSF1 (RTS) (TYMSAS)	Homo sapiens (Human)	amino acid catabolic process; isomerase activity; magnesium ion binding; mitochondrion		0.2661	0.643248	0.7668	0.4287		0.515119	1.23618	1.08033	1.16781	1.14506	0.71942	0.83013	0.445549	0.96252	0.42656	0.745972	0.471708
	385	UnAn_27747|_187-246	ATGCAACATCGTGCATCGTCGGCCTTTTCCTGCTGGCTGTGAGTCCATGCATCTTCTCCTCTGCAGCTCACTATCCGACATTGAAGAACCGTCCGTGCTGCCTCAGCGTCACCAAGCAGGACATGAGCAGCAAAGTCAACGTGACGGCGATATTCAAGCAGCCGGCCAGGTTTCCCTGGTGTGAGGGCCATGATATTCAACACGGATGACGGACCGATTTGTGTTAATCCCGAAGATACTTGGGTCAAAAAAGTCATCGCCAGTTTTAAGAAGAATGAATAAAGCTTCCCTGCCTGTCAGAGCAACTTGCACCCTTGGTCATGTATATATGCAAATTAATAAAAAAGATATTAATCACCCTAAGAGCTTTTACATTAAAGAGAAGTCCTGCTGTTAATG…	GCCATGATATTCAACACGGATGACGGACCGATTTGTGTTAATCCCGAAGATACTTGGGTC	0	0	0	0	0	0		0.6531	0.792565	0.065	0.2848		1.39077	1.66649	0.153746	0.041607	0.951179	0.632953	1.06448	2.10147	-0.10924	1.11359	0.363645	0.532669
	386	UnAn_28411|_30-88	GTTTTTGGTACGACCATGAATTGTANCATTGTGTCTATATCTTAAGTTATNCGGTTTATCTTAATAAAGCGCACCAGTCATAAACCTT	TGTGTCTATATCTTAAGTTATACGGTTTATCTTAATAAAGCGCACCAGTCATAAACCTT	0	0	0	0	0	0		0.3017	0.66686	0.1564	0.8242		0.714877	0.640195	0.633914	0.506396	0.288383	0.609512	0.626308	0.733932	1.06414	0.56904	0.617287	1.0017
	387	UnAn_28248|_1-59	GGAACTCGCCCTCGGTAGATGCAGTAACATTCAAGCCAATGCAGTTTTAATGACATACATTGTCAGGGTTTCCCGCAGCGCTATCTTGGCGAGGCGGCCGCAAGCTTCTCGAGGATATC	GGAACTCGCCCTCGGTAGATGCAGTAACATTCAAGCCAATGCAGTTTTAATGACATACA	0	0	0	0	0	0		0.1522	0.548332	0.4177	0.18		-0.52292	-0.51044	-0.06513	-0.15988	-0.06285	-0.63955	-0.68254	-0.08533	0.576036	-0.70485	-0.54586	-0.74463
	392	AN_v_16853|Proteasome subunit beta type 7 precursor (EC 3.4.25.1) (Proteasome subunit Z) (Macropain chain Z) (Multicatalytic endopeptidase complex chain Z)_491-550	GGGGGGAATCGGGGGAGGGCAGAGAGAGCGCAGGAGAAATCACTATGGCGCTGTCTGCTGTCCTCGAAACTCCCGGAGCTGGCTTTAACTTTGACAACGCGGCGAGAAATGCTGCGTTAGAGGGTCTCTTTGATGGCGCAAAGACACCAAAACCTCTTAAAACAGGCACTACAATAGCTGGAGTAGTGTTTAAGGATGGTGTTGTTTTGGGAGCCGACACAAGAGCCACGTCCGGCGAGGTTGTGGCCGACAAGATGTGTGCCAAGATTCATTACATTTCCCCAAACATATATTGTTGTGGAGCAGGAACAGCAGCAGACACAGAGAAAACCACAGATATTCTGTCATCAAACCTCTCCATCTTCTCACTGAATAGTGGAAGAAACCCTCGTGTTGTCA…	CCACCTGTACACTGTGGGTCCATACGGAAGCGTAAATAAGGTTCCCTACCTTGCAATGGG	Q99436	0	Proteasome subunit beta type-7 (EC 3.4.25.1) (Proteasome subunit Z) (Macropain chain Z) (Multicatalytic endopeptidase complex chain Z)	PSMB7	Homo sapiens (Human)	anaphase-promoting complex-dependent proteasomal ubiquitin-dependent protein catabolic process; cytosol; negative regulation of ubiquitin-protein ligase activity during mitotic cell cycle; nucleus; positive regulation of ubiquitin-protein ligase activity during mitotic cell cycle; proteasome core complex; threonine-type endopeptidase activity		0.2451	0.635512	0.0616	0.3673		1.47522	2.7068	1.34772	1.03263	1.78996	1.54896	2.00373	2.26842	0.921576	1.3253	1.09428	1.05126
	394	An_u_24922|hypothetical protein LOC79170 [Homo sapiens]_205-259	ACACAAATTCGGGCCGAGGCCTCGTGCCGAATTCGGCACGAGGGCTGAATCAAGCTGGTGGAAGCTGACCTTCTCACGCAAGAAGAAATCTGAACCCAAGGTTTTGTATGAAATCCCAGCAGAGCATGGAAGCAACAATGAGAACAAAGACCAAGCAGGCATCTCTTCAGACAATATGGACAGCCAGTTCAATGCCAGGCTGGAGAAGATTGTGGATAAATCTGCCACCAAGGGCCGCCACGTCAAAGTATCCCACTCTGGTCGCTTCAAAGAGAAAAAGAAAGTCCGATCCACGCTGTCGGAGAACCCAAGTCTGTTTGCAGAGCACCACCTCAGTAACGAGAACCATAAAAAGAAGACGGAAAAATAGCAAAATACACATACTTGATCATAAAAGTG…	GAAGATTGTGGATAAATCTGCCACCAAGGGCCGCCACGTCAAAGTATCCCACTCT	Q9BU68	0	Protein ATAD4	ATAD4	Homo sapiens (Human)	0		0.7608	0.802497	0.0079	0.29		1.70109	1.36479	2.28139	1.32692	1.37118	1.97655	1.43903	1.96324	1.84045	1.19111	2.0973	2.17773
	396	An_u_10426|Forkhead box protein K1 (Myocyte nuclear factor) (MNF)_306-360	GGGATTGGGGCCGAGGTCGCCCCCGGCACATCAGTGTTCCCAACTCCTGTCCTGCTAGCCCTCGAGGGGCGGGGTCATCAGGGTATCGCTACGGACGAGACGTGACGTCTGACCTCCAGTTAGCAGCCGAGTACGCTGCGAAGGCCGTATCTGAGCAGAGGCGAAGCCTAGCGGAGCACCGGGGCGGGGGAAGTGAGCAGCGTGGAGAGTCGGCGGGAGGAGACAGCCCCAAGGATGAGTCCAAGCCGCCGTATTCCTACGCACAGCTGATCGTCCAGGCCATCTCTTCGGCTCCAGACAGACAGCTTACGCTCAGCGGGATCTACGCCCACATCACCAAACACTACCCCTACTATCGCACTGCAGACAAGGGTTGGCAGAACTCTATCAGACACAATT…	CTTACGCTCAGCGGGATCTACGCCCACATCACCAAACACTACCCCTACTATCGCA	P42128	0	Forkhead box protein K1 (Myocyte nuclear factor) (MNF)	Foxk1 (Mnf)	Mus musculus (Mouse)	cell differentiation; negative regulation of transcription, DNA-dependent; nucleus; positive regulation of transcription, DNA-dependent; protein binding; regulation of transcription from RNA polymerase II promoter; sequence-specific DNA binding; skeletal muscle tissue development; transcription activator activity; transcription factor activity; transcription repressor activity		0.069	0.406526	0.0652	0.0231		1.93225	0.700508	1.56522	0.715594	0.535912	1.0422	1.05076	0.961482	1.50625	0.577211	1.51869	1.36994
	397	UnAn_29478|_57-116	TGGGAATATTGTCGCTCCTTACATCGCTCGTCNTGAGGACTTGATCACAGCTGAAAGCTGCTAAAGACGGTAGTTTTGCTCTTTTTCCGTGACTTTCTTTCCTCTTCACTGCCTGCTTCGAAAATAAAATAAAAAAATGTGTGAAAGATACCTTTCCC	GCTGCTAAAGACGGTAGTTTTGCTCTTTTTCCGTGACTTTCTTTCCTCTTCACTGCCTGC	0	0	0	0	0	0		0.0657	0.400534	0.8629	0.8598		2.83299	2.31185	2.67096	2.51272	2.6029	2.74099	2.75106	2.94912	2.73085	2.16649	2.1831	2.31432
	398	An_u_17023|Protein FAN (Factor associated with N-SMase activation) (Factor associated with neutral-sphingomyelinase activation)_24-74	AAAATTTCGGGCCGAAGGGCAGCATACAGTCATCCGCAGAATCCCTGCACACTCAGGTGCGGTCACAGCCATGTGGATGAACGAGCTGTGCAACACGGTGATCACCGGAGGAGAGGACAAACAGATCATGTTCTGGAGGCTGCAGAGTTAAAGGTCTCTCTGCAGCGACACAGACCAGAACATCCAGTGCAATAGACATGCCCTGCATCCTCGTGATCATGTGACCCACAACTGCCTGATAAAGAACAGAGACTCATGAGACAGCTGGGATAAACTCAGAACGTACCCCTACATAATGTCAGTCATTGTTGTTTATCTAGGTACAAAAATATCTAAATGCAGTGTTTGCTTGAAAGCAGGAAGCTAAAACAATGAAATTGCCTTATTTTCCATTCTGCT…	ATACAGTCATCCGCAGAATCCCTGCACACTCAGGTGCGGTCACAGCCATGT	Q92636	0	Protein FAN (Factor associated with neutral sphingomyelinase activation) (Factor associated with N-SMase activation)	NSMAF (FAN)	Homo sapiens (Human)	ceramide metabolic process; cytoplasm; receptor signaling protein activity; signal transduction; soluble fraction		0.7495	0.801931	0.1234	0.2364		0.768162	0.682025	1.16286	1.0334	0.853722	0.603164	0.878364	0.596051	0.698196	1.37197	0.671229	0.660676
	399	UnAn_27379|_105-158	GGCTTTTTTACGTTGTCTCAGTATTTCAGAATATATATATAAATAGTGTATTTATCCACAAATGTGCATCTGCTTAGAGCTGGAGGGACTTGTTCAGGTCTGCGTTCCACCGATGCGTCTGTCTGACAGAGACGACAGGGTCAAGATCACATACAATGCGCTTTAAGCCACATTTTATTTAGGAATGTAAAAGGCAAATCCTTCTGCTCTT	TTCCACCGATGCGTCTGTCTGACAGAGACGACAGGGTCAAGATCACATACAATG	0	0	0	0	0	0		0.076	0.421503	0.7922	0.8732		1.92659	2.12806	1.84574	1.48639	1.38153	1.29688	1.82114	1.53923	1.70061	1.65	1.36324	1.71556
	403	An_u_18283|Small EDRK-rich factor 2 (4F5rel) (h4F5rel) (Gastric cancer-related protein VRG107)_1-51	TGGAACGTACGGGTGCTAAATGACCAGAGGTAACCAGCGAGAGCTTGCACGCCAGAAGGCTGCCAAGAAACAGACGGAGCAGACCAAAGGCAAGCGGAACGAGGATGGACTCTCTGCTGCGGCCAGGAAACAACGGGACGCTGAAATCATGCAACAGAAGCAGAAAAAAGCAAACGAAGTGGGAAAAGGAAGCACGAAGTCCAAGTGAAAGATGAGACGGAAGAATTTAACTCACCGTTTAGAGAACATCACTTGTTCGCCGTTGTTTCCTGATATTTATAAGATTGGATCTGTCAGTTTTGTCTAAACTCCAGGATCCACCAGCCCCCCTGGCAAATGACTGACAGTTGGTATAATTTTACATGGTTAAATTATATGTATGGGTTAAGCCTTACCCCC…	TGGAACGTACGGGTGCTAAATGACCAGAGGTAACCAGCGAGAGCTTGCACG	P84101	0	Small EDRK-rich factor 2 (4F5rel) (h4F5rel) (Gastric cancer-related protein VRG107)	SERF2 (FAM2C)	Homo sapiens (Human)	0		0.5199	0.755104	0.3615	0.5643		1.20073	1.48558	1.58408	1.49618	1.63176	1.45259	1.72078	1.62683	1.46328	1.40026	1.79156	1.65114
	404	UnAn_26747|_101-153	TGGGGTCGTCGAGCAGATCTGATCGGTTCTGTGAGACGCGGCGAGCGGAGGAGGTTCTGGACGAGAACCCGGAGAGAACGAGTTTAACGGATAATTGTTTATTTTCCTGTGAATCCTGAGGTCGATGAACGGAACCATTAAACGGGCCGACGTGGTACCGGCTCTTCTGTTTGTTCTGACGCGTGAACCCAAACGGGTCGGTGGGTTCTGAAAGCATCCAGAACATTTTCTGACCCGCCTGCCGTCACCACAGATGATAAAATAAAAGGTGATGTGGAGCAGCGCTGACAGAACCGGGTCATTCCATGAGTACCGGGAAAACGGAGGGACCCTGAAGGGGCCTTGGGTTTAGCCCCGCCCCCTAGAACAGCTGGTAGTGACGTCATGGCTGAAGGAGCT…	ATTTTCCTGTGAATCCTGAGGTCGATGAACGGAACCATTAAACGGGCCGACGT	0	0	0	0	0	0		0.9867	0.84023	0.1546	0.6758		1.52903	1.56456	1.53313	1.8335	0.947281	1.60134	1.46214	1.33389	1.82989	1.49972	1.37535	1.73427
	411	An_u_12592|Kinesin family member 21A (Kinesin-like protein KIF2) (NY-REN-62 antigen)_47-96	TTTCGGGTCTAGACTGCTGGAGAGTGCAGCTGTGTATGAGAACCTGAGAAAGAATCTGTCCCGCGCCTCCACTCGTCAGTCAATCTATGGAGGGCCGGGCTCCTTCTCCAACACTCTGATGGCCCCAGAGAAAGAGACCGCTGACATCATTGAACTTGCTAAGAAAGACCTGGAGAAACTGAAGAAGC	AGAAAGAATCTGTCCCGCGCCTCCACTCGTCAGTCAATCTATGGAGGGCC	Q7Z4S6	0	Kinesin-like protein KIF21A (Kinesin-like protein KIF2) (Renal carcinoma antigen NY-REN-62)	KIF21A (KIAA1708) (KIF2)	Homo sapiens (Human)	ATP binding; microtubule; microtubule motor activity; microtubule-based movement		0.8592	0.818854	0.6339	0.8334		1.76649	1.64125	1.71339	1.82554	1.98369	1.73725	1.62675	1.83863	2.01077	1.57881	1.93447	1.68572
	418	An_u_10968|Guanine nucleotide-binding protein beta subunit 2-like 1 (Receptor of activated protein kinase C) (RACK)_526-585	GGACCGAGTTTTTTTTTTTTTTTTTGCCTAAATTCAATAAAAATTTAGTTTTCCCCGGACCCTTTAAAAATCCAAATCCTTCCTTGCAAAAGGCCCCCCCAAACCTCCCCAAAATAACCAAAAAAATAAAAGTGAGGGGAACCCTCAAGGGCCAAAGGGAATGGGTCACCCAAATCCCCACTACCCCCCATTACCCCAAATTTTTTTTTTCGGCTTCCCAAAAAAATTCCTTCTTTTTGTGAAACCTAACCCGTGATAAAACCAATTACGGCTTCCCCCACCCCTCCCTGAGGGGCCCCTCTCATTTTTTGAGCAAATTTTTCTTCTCCTCAAATGGCCATTTCCCCCTCCCCGAACCCTGGAAAGGAACCCTGCCCCTGGGGAACCTAACCATTGGCC…	GCAATTACACCTTTCAGGAAAAAGGCCATACTGAGTGGGTGTTTTGTGTCCGCTTCTCCC	Q93134	0	Guanine nucleotide-binding protein subunit beta-2-like 1 (Receptor of activated protein kinase C) (RACK)	0	Biomphalaria glabrata (Bloodfluke planorb)	0		0.0232	0.246016	0.0194	0.1642		5.49169	4.70037	4.9981	4.86565	5.20636	5.34538	4.59722	4.27139	5.01858	4.75203	4.26835	4.82838
	424	An_u_12812|Lysosomal protective protein precursor (EC 3.4.16.5) (Cathepsin A) (Carboxypeptidase C) (Protective protein for beta-galactosidase)_393-443	TTTACAAACATATNGAACTGNACGACGATAAGGTCGCTGACGATAATTACAAAGCTCTTCAGAGCTTCTTTGTCAAGTTTCCAAACTTCACTCAGAACGAGTTCTTCATCTTTGGGGAGAGTTACGGCGGCATTTATGCTCCAACGCTGAGCCTGCGTGTGGCCACAGGAAAGGCTAAAATCAACTTCAAGGGCTTTGCAGTGGGAAATGGTCTCAGCAGCTTTGCTCTCAATGACCAATCTCTGATCTACTTTGGCTATTACCACGGCCTGTTTGGAGAAGACTTGTGGCGTGATCTGAACACAAACTGCTGTGACAAGGGAAACTGTAACTTTTACAACAGTACATCTGAGAACTGCAAGACGCTGGTGAATGTGGCCTTTGGCATCGTGTATGAAA…	TATGAAAGTGGACTCAATGAGTACGCCCTCTACCTGGACTGCGAGGGGCGC	P10619	0	Lysosomal protective protein (EC 3.4.16.5) (Cathepsin A) (Carboxypeptidase C) (Protective protein for beta-galactosidase) [Cleaved into: Lysosomal protective protein 32 kDa chain; Lysosomal protective protein 20 kDa chain]	CTSA (PPGB)	Homo sapiens (Human)	endoplasmic reticulum; enzyme activator activity; intracellular protein transport; lysosome; protein binding; proteolysis; serine-type carboxypeptidase activity		0.8036	0.81133	0.5439	0.9925		2.92522	2.65611	2.94489	2.92373	2.87765	3.0007	3.05696	2.80125	2.96127	2.77905	2.7759	2.81109
	425	An_u_3549|Acidic leucine-rich nuclear phosphoprotein 32 family member B (Leucine-rich acidic nuclear protein) (LAN) (Acidic protein rich in leucines)_92-147	GAATTTCATAAACGTCGGCCTAATCTCAGTGTCAACCTACCGAAACTAGCAAAACTGAAGAAGCTGGAGCTGAGCGACAACAGAATCAGCGGCGGCCTCGACGTCTTAGCAGAGAAACTCCCCAACCTCACACCTCTTACTCCTTGTCTCTTCTGTTGTCTCAAATGAGTCATCCTGTGCAGTTTGACATCTTTGAAAGCAGCCGCATGCAGCACACAAGTTGAAT	GCGGCCTCGACGTCTTAGCAGAGAAACTCCCCAACCTCACACCTCTTACTCCTTGT	Q6A1I3	0	Acidic leucine-rich nuclear phosphoprotein 32 family member B (Acidic protein rich in leucines) (Leucine-rich acidic nuclear protein) (LAN)	ANP32B (APRIL)	Ovis aries (Sheep)	nucleus; protein binding		0.7283	0.800568	0.6164	0.6372		2.34467	1.44467	2.29686	1.79012	1.52661	1.6945	2.19041	1.75835	2.05162	1.71626	2.26008	1.80633
	426	An_u_13993|NADH-ubiquinone oxidoreductase 23 kDa subunit, mitochondrial precursor (EC 1.6.5.3) (EC 1.6.99.3) (Complex I-23KD) (CI-23KD) (TYKY subunit)_547-603	AAAAAATAAGCCGAAGGGGGTCAGTATGTGATGCCCAGGAGGTCCCAACAGACATGAAGTCCATCACAGACCGAGCTGCACAGACACTGATGTGGACAGAGCTCTTCAGAGGTCTGGGCATGACAATGAGCTACCTGTTCAGAGAACCTGCCACCATTAACTACCCGTTTGAAAAGGGACCGCTGTCACCGCGCTTCAGAGGGGAACACGCTCTGCGCAGGTACCCCTCAGGAGAGGAGCGCTGCATTGCCTGCAAACTCTGTGAAGCCATTTGCCCCGCCCAGGCCATCACCATTGAAGCTGAGACCCGCGCCGACGGAAGCAGGAGGACAACTCGCTACGACATCGACATGACCAAGTGCATCTACTGCGGGTTCTGTCAGGAGGCGTGTCCTGTGG…	CGTCTCACACCCAGCGCCTACGTTACTGGGAGACTTAGACGTGACACGTGTGATATG	P42028	O00217	NADH dehydrogenase [ubiquinone] iron-sulfur protein 8, mitochondrial (EC 1.6.5.3) (EC 1.6.99.3) (NADH-ubiquinone oxidoreductase 23 kDa subunit) (Complex I-23kD) (CI-23kD) (TYKY subunit)	NDUFS8	Bos taurus (Bovine)	4 iron, 4 sulfur cluster binding; NADH dehydrogenase (ubiquinone) activity; electron carrier activity; electron transport chain; iron ion binding; response to oxidative stress; transport		0.6978	0.798921	0.3018	0.7794		0.245793	-0.13545	-0.03044	-0.00594	-0.2143	-0.23721	0.047728	-0.24271	0.146915	0.222815	0.157707	-0.17586
	428	UnAn_28085|_243-300	TTTCGCTGCAGACAATAAAATGTTTGATATTTAATGTAGACAGCGATGAATTTAAATATTTATGATCAGATTGTAGAGATAAACTCACTTTGGCTGTAATCTGAGTTTTTTGATGTTTTACTTGTCTGTTACAGAGGTTTGATGCCAGCGGCAGCCGGGCGCTTTCATTTTGGAGGTCTGTGGACTGTAAATACTCGCGAAGCCCGTTAGTTTGTCAAAGAGAAGCTGAAGCCAGATTCTGGCCAAAGCCTGTATGATTATAACGAGCTTCTACATCAGTCAGGAGATTCTTATCACTGTATGATATTCATGTAAGAATTGTTTGGTTTCATCATTTCTGAGTGACCTGCAATAAAGCATGTCGGCAAC	CCAAAGCCTGTATGATTATAACGAGCTTCTACATCAGTCAGGAGATTCTTATCACTGT	0	0	0	0	0	0		0.1334	0.523329	0.0009	0.4425		0.826605	1.78315	1.71648	1.74687	1.94422	1.74199	1.0598	1.88415	1.27443	1.2109	1.81401	1.39364
	433	An_u_17433|RIKEN cDNA 2410016O06 [Mus musculus]_308-367	GGGATTCGGGCGGAGCCCCGGGTGGACGCCGCCGTCGATCAGAAAGCCAGAGAGTTCTTCCATGACTGCCTGCCCCCCGTGCTCACTCCAGATGAACTGGCCACCAGCGTGCATGGAGCACCGACCAGATGGGCGGAGGGTAAAGTTACGGACGTTGGCGTCCACATCACTACCCAGACCCAGATCAAAATTCTTCGTGCTGAGTGTGCAAGACTATGCAGCAACGGAGATGCCGTGCACCTTTGCCACACCACGGATAACTCCAGAGTTTACCACAAAGAGGAGCTCAAGAGCTTTGAGATACAAACAGAGCATACCGACGCCGTAGAGTTTCTGATCCATTCTTATCCCAGCTTTGTGACGGTTGGAAGTTTACCGTGTGATTCTGTTCAGGACAAG…	CAGAGCATACCGACGCCGTAGAGTTTCTGATCCATTCTTATCCCAGCTTTGTGACGGTTG	Q9JJF3	0	Nucleolar protein 66	No66 (MNCb-7109)	Mus musculus (Mouse)	chromatin remodeling; nucleolus; regulation of transcription, DNA-dependent; ribosome biogenesis		0.0594	0.385005	0.855	0.8934		1.98546	1.71651	1.77771	1.81024	1.93462	1.8274	1.6441	1.67734	1.79553	1.39575	1.38043	1.59818
	434	UnAn_22918|_288-347	GATGTTGGCGATCTTCCTCATCTTGTCTTTGGTCGTCCTCATGGCCGAACCAGGAGATTGTTTTTTCAGATCTTTATGGAGAGGGGCGAAGGCCGTGTTTAGAGGTGCCAGACAAGGATATCGAGCATACAGAGACCAACGCAGAGAGGAGAAACTAAGGTGCGGCTCAGAACAGCAAGAACAATTGCAGAATGAACGCTGAATCTCTTCTGGTGATATGAAGAACTCCAGCTACAGCTTATTGTTTGCTCAATAAAAAAAGGATATATAGAGATGTAATAATTGATAATAAGCCTAATGGAGAAGCTTGAAGCATGACATATGGGAACGATTTCCTGCATAACTCAAATAATTTTCAAGTACTGCAAAATGTGCTTGTCTTGAAAGCTTGTATGAATA…	AATAAGCCTAATGGAGAAGCTTGAAGCATGACATATGGGAACGATTTCCTGCATAACTCA	Q8UUG0	0	Piscidin	0	Morone saxatilis	0		0.7657	0.803502	0.0977	0.2467		0.640254	2.20282	0.45749	-0.24252	0.878265	1.73354	0.322775	1.11158	0.448246	0.71266	0.791795	0.779703
	437	An_u_18991|Translationally-controlled tumor protein (TCTP)_66-116	GCCGCGGGCTGGAGGATTCGGCANGAGANAAGTCTCGGAAACATCAGAACTATCAGTTTTTCACAGGAGAGTCGATAACGTAGATGCATGGTGGGCCTGCTGGACTACCGTGAGGACGGATNACGCCGATACATGCTTTTCTTCAAAGATGGGCTGGAGGCTGAGAAATGTTAACTGGTCGGAATAAAACTGCTGTTCAATTGACTGCTGCTCCCCCCAAATTCCCCCAAAGGGCAGACTTGAAGGGGCCTCATTCTGCATCATGAAGGGATACTCGTCCCGCCCTCACTGTGGCCCGCAGCATCAACAAACTGTAGCAATCTTTTGCCATTCGGTCACCAGATACAGTTTTTAACTCTTCGTNNCGGTCTTCNGTTTCCCCGGCCCCTNTACGGGTAT…	GGAGAGTCGATAACGTAGATGCATGGTGGGCCTGCTGGACTACCGTGAGGA	Q9DGK4	0	Translationally-controlled tumor protein (TCTP)	tpt1 (tct1) (tctp)	Danio rerio (Zebrafish) (Brachydanio rerio)	calcium ion binding; cytoplasm		0.8162	0.813885	0.958	0.3626		5.82822	5.63719	5.21885	5.2775	5.48467	5.56849	5.23675	5.60037	5.82051	5.78134	5.50199	5.73492
	438	UnAn_21654|_268-327	AAATTCGGGATCCTGGATGTCTTGCACAAGAAAGATTACACAGTAGAAAATCCATTCCTAAGGAGTGAAGTGGCATGCTATCGTCATCAACTGATGTATCCGTGGGCTTTCTGCTTTTATTAGATCAAACGAAGAAAATTTTATATGCAATTACAAAAAAAACAACTACCAACAGACTAAAGGGAATGTATTGCAAGGGATGTTCAGTTGTCATTTAAAAAGGGAAAACCAAACAAACAAAAAAAAGAGAACTGAATAAGGGATATTCGAAATTCCTGGTCAAACGTTTCCTACCTTAATCCAGATGAATTAGGGTACTCTGGTGGGATACAGAACAGCATCTTCTATTGAACACAGAAATTGCTTAAGTGGATCTCCTAAAATGTCTGATGAGGCTAA…	CGAAATTCCTGGTCAAACGTTTCCTACCTTAATCCAGATGAATTAGGGTACTCTGGTGGG	0	0	0	0	0	0		0.5211	0.755104	0.9138	0.6176		2.59688	1.96335	1.61763	1.54544	1.72111	1.90295	1.476	1.9041	1.79291	1.26558	1.76947	1.69744
	439	An_u_26616|PREDICTED: hypothetical protein XP_580238 [Rattus norvegicus]_290-346	AAGAAATTCGGATCCTGAAATGTCTGTTCTTTACTTCCCTCCTTCTTTGTCTGCATGACAGATTACTGCCCTGGTCTGCGCCAGTTTGCTCCTGAAACAGATCAAGAGAGAGCATCAGGCGGTCACCACTTACTATTCGACTGTGTACTAAGAACAGGAGGACTGTTGAGGGTTGACCCTCGCCCTCGTCTGCTTCATCTTCAGTGACCATCGCTGGAAACTCAACCAGCGGATCAGTGTTTACAGCTTTTCCTGTGTGCGTGTGTGTGTGTGTGAGCGTGTGTGTGTGTGTGTGTATGCGTGTGTACAGTTGGAGACAGTCTGCGGAAAACGTTGTTGTACACCACTAGATTTACCATCCTAAAAGATACTCCGAACCAGCCAGATCTGCAAATACCT…	TGTGTGTATGCGTGTGTACAGTTGGAGACAGTCTGCGGAAAACGTTGTTGTACACCA	0	0	0	0	0	0		0.901	0.827099	0.201	0.4463		1.76777	2.91834	1.6688	1.33109	1.9152	2.19733	1.86583	2.59313	1.46547	2.10671	1.86967	1.97842
	442	UnAn_29885|_176-233	TTTTGGTGAGTTTTCATCCAATGATGAGAAGACAATTCCTGTCCTCTTTTTTCAGCAGTTGTTTGATTTTTATTATTTCTGTTTTTTCTTCTTAGGGAGGTCTTAAGTTGCGTGTGAAACAGTTGAGTGTACTCTTTGAAAAACTATATCTGGGGATGATCAGCTTTGTTTTTAATGTAGCTCACTTTCGTTACTCTGTAGGCAAAGATCAAATTAAATCTGTAGCGGTCCCTACAGTAAAACAAGACAAACAGGTGTAGAAGATTCGTTTATTTGTTTAGCTTCCCTCCGTTTTATTTCTCATTTAATTTTTTTCCATTTCTAACTTGTTTTTCCAGTTGTACATTTGCCATTACCTACTGTTGTACCTGATACACATCTGCCTTTGATGATGAAATA…	TGTAGCTCACTTTCGTTACTCTGTAGGCAAAGATCAAATTAAATCTGTAGCGGTCCCT	0	0	0	0	0	0		0.2783	0.65102	0.257	0.7823		3.31614	3.02383	3.09429	3.03143	2.94071	3.16787	3.06101	3.00336	3.07735	2.77331	2.66793	3.12856
	444	An_u_10024|Exocyst complex component 7 (Exocyst complex component Exo70)_120-174	GGGAATTCGGCACTAAAAAAAGGGGGCAGCTTAAATGTTTGCTCTGTACTGTGAACTAGAAATCTTACTGGAACTGATCTCGTTCACCTCTCAGGGAAAGACGATGTCCTCGACATCGAGATCGACTCGTACATCCACTGTATCAGTGGCCTTCGTTAAGCTGGCGCAGAGTGAGTACGCCCTCCTGACAGAAATCATCCCCGAGCATCACCAGAAGAAGACCTTCGACTCCCTGATTCAGGAGGCGCTGGATAACCTGATGCTGGAGGGAGACAACATCGTGTCAGCGGCTCGCCGGGCCATCATGCGTCACGACTACTCGGCCGTCCTCACAATTTTCCCCATCCTCAGACACCTGAAAATGAACAAGTCCGACTTCGACTCGACGCTGCAGGGAAC…	GATCGACTCGTACATCCACTGTATCAGTGGCCTTCGTTAAGCTGGCGCAGAGTGA	Q9UPT5	0	Exocyst complex component 7 (Exocyst complex component Exo70)	EXOC7 (EXO70) (KIAA1067)	Homo sapiens (Human)	centriolar satellite; exocyst; exocytosis; plasma membrane; protein transport		0.6686	0.79501	0.5331	0.9773		1.14525	0.708697	1.00069	0.669835	0.6853	0.848865	0.646831	0.60016	0.840426	0.943737	0.712023	0.791917
	446	An_u_6578|Cofactor required for Sp1 transcriptional activation subunit 2 (Transcriptional coactivator CRSP150) (Vitamin D3 receptor-interacting protein complex 150 kDa component) (DRIP150) (Thyroid hormone receptor-associated protein complex 1_58-111	CCCCGGCCAATGCGGCGCCCCTGCGTCCAAGAGGAGCTTCATGTGCTGGAGAGGTTCTTCGAGACTCGGGTTGCCGGTCCTCCCTTTAAATTCAACACTCTGAGTGCCTTCACCAAGCTGCTGCGGGGCTCCCACTAATGTTCTCAGAGACTGTGTGCGCATCATGAAGCTGGAACTGTTCCCCGACCAGGCCGGACAGCTCAAGTGGAACGTCCAGTTCTGCCTCACCATCCCTCCGAGCGCTCCCCCCATCGCCCCTCCTGGGACCATCGCTGTGGTGCTCAAGGCCCAAATGCTTTTCTTCCTGCAGCTGACTCATCGTATCCCGGTGCCCCAGGAGCCCGTGACCATCATTGTGCCCATTGTGTATGACATGGCCACGGGTCTCACTCAGCAGGC…	TTCGAGACTCGGGTTGCCGGTCCTCCCTTTAAATTCAACACTCTGAGTGCCTTC	O60244	0	Mediator of RNA polymerase II transcription subunit 14 (Mediator complex subunit 14) (Cofactor required for Sp1 transcriptional activation subunit 2) (CRSP complex subunit 2) (Transcriptional coactivator CRSP150) (Vitamin D3 receptor-interacting protein complex 150 kDa component) (DRIP150) (Thyroid hormone receptor-associated protein complex 170 kDa component) (Trap170) (Activator-recruited cofac…	MED14 (ARC150) (CRSP2) (CXorf4) (DRIP150) (EXLM1) (RGR1) (TRAP170)	Homo sapiens (Human)	RNA polymerase II transcription mediator activity; androgen receptor signaling pathway; ligand-dependent nuclear receptor transcription coactivator activity; mediator complex; positive regulation of transcription from RNA polymerase II promoter; receptor activity; thyroid hormone receptor binding; transcription initiation from RNA polymerase II promoter; vitamin D receptor binding		0.0023	0.0671447	0.0609	0.0989		0.09139	-0.35208	-0.17903	0.24386	0.242241	0.047072	-0.11466	-0.44226	-0.24015	-0.26574	-0.25663	-0.03519
	448	An_u_9880|ER lumen protein retaining receptor 2 (KDEL receptor 2) (KDEL endoplasmic reticulum protein retention receptor 2)_319-377	GGATTCGGGCCGAAGCTTTACAGGGCGGAGAAGGGACTGTCTACCCGGACAGGGACAGGAATTCACCGAACAGCTCTGAGATAGGTCGGCGACTGAGGAGGGGGGCTTTCCTCAAACATGAACATTTTCAGGCTAACCGGCGACCTGTCCCACCTAGCAGCCATCATCATTCTGTTGCTGAAAATATGGAAAACCAGGTCCTGGCGCCGGTATTTCTGGAAAGAGTCAGGTCCTGTTCGCCTTGGTGTTCACCACGCGCTACCTGGACCTGCTCACAGCCTTCATCTCCCTCTACAACACCACCATGAAGGTGATCTACATCGGATGTGCGTACGCCACAGTCTACCTGATCTACATGAAGTTCAAGGCGACCTATGACGGCAACCACGACACGTTCCG…	CATCGGATGTGCGTACGCCACAGTCTACCTGATCTACATGAAGTTCAAGGCGACCTATG	Q9CQM2	0	ER lumen protein retaining receptor 2 (KDEL endoplasmic reticulum protein retention receptor 2) (KDEL receptor 2)	Kdelr2	Mus musculus (Mouse)	ER retention sequence binding; endoplasmic reticulum membrane; integral to membrane; protein retention in ER lumen; protein transport; receptor activity; vesicle-mediated transport		0.5358	0.758865	0.0045	0.5157		3.01968	2.08551	2.77837	2.61219	2.01723	2.56398	2.77225	1.82616	2.43022	2.52685	2.54175	2.51272
	449	An_u_19272|Troponin C-akin-1 protein_565-619	AGTGTAAGAACAGAGACGTGAGGGTGAGAGAAGGAAGTTTTTTTTGGGGGAGGGGAGGACATTGGCCGGGCCTCGTGCCGATTCGGCACGAGGGCCGCCTTCTTCTTCTGTCCTCATGCATCGCGTCTTTGTTTACGGCTCCCTAAAGAGGGCGCAGCCAAACTACCCTCTCATAACAGACAGCAATAATGGAAAGGCGGAGCTCCTCGCCACAGCTACAACCGTCCAGAAGTACCCACTGGTGATCGCTACTCAGCACAACATCCCCTTCCTCCTTAACCTCCCAGGACAAGGCCACAGAGTCCACGGAGAGCTCTACAGAGTGGATGAAAAGATGCTGAAATACCTGGACTGGTTCGAGAACATCCCCACCATGTACCAGCGGACTGTAGTAGAGCT…	GAAGGACCGCCACTAGCCTCGATGTTAATGACTTCCACCTCTGTGCAAATGAGCA	Q9W0Y1	0	Troponin C-akin-1 protein	Tina-1 (CG2803)	Drosophila melanogaster (Fruit fly)	heart development; structural constituent of muscle		0.9565	0.834718	0.5005	0.8708		1.10307	1.37389	1.54158	1.44543	0.942979	1.31637	1.29628	1.24311	1.44424	1.28589	1.35323	1.42664
	451	UnAn_26791|_156-210	TCTTTTAACAGTTAGCACATCATCCTACAGCTGTAGCGCTACAAAAATCCACTTATTTATGCAGCACAGGTTCAGTCCTCAACAGCGTTTATTGGGACACTCTTGTTGACAGGAAAAGAAAGCAAGGAAACATTCAGATTTCTGCTATTTGAACTCTGCGGCTACTTCGGGTGATGGTCTATGGTTACATGTGGGCTTTATGGTCCAGGAAATCTGAACGGAGCATGAAACATAAAGCCTTTGCTGTGCTGGGCCCCAGAACAGGACAGAGTTCTCTTTGTGCTGTGGAAGAACCACGTCAGTGTCCTGTTTGTAACCCGAAAATGTCAATTAAACTGAGCGAATGATGGAAATTTTAAAACCAAAAATATATAATGATGCAATTTTTTTAAAAAACTG…	CTGCGGCTACTTCGGGTGATGGTCTATGGTTACATGTGGGCTTTATGGTCCAGGA	0	0	0	0	0	0		0.1509	0.546219	0.8056	0.1688		1.20049	1.39255	1.12057	1.04818	1.41002	1.1767	1.06422	1.0039	1.22157	1.30233	0.685305	0.747706
	454	UnAn_28282|_189-248	TTTTGCTCTTCAGNTTGCTATGCCGATTGCTCTGTTCATAGCAATGGTCCCTTTTTTTTTTATTTCAGCCTTACAACTAGAAAGATACAAACCAGGTAGAGATGAGTTGCTTTCAATAGACAACTGCAAGGTATGTTTCTCATTCTTTTAAACAGCAAACATTTTCTTCCCGGTTGTAGTAATTTTACTTGGTGTGTAAGTTTAGCCCAGTAGCTGCTAAGTAAACATCTAGCATCTGCCTACCTTGGTTTATATCCTCCTAGTATTGAACGAAAGATTATGCAAATACCATGAAGAGAACGGTTATGGGCGACACTGGAAAAAGGAAAAAGTCCAAAAGCCAATAAAAAAATTGAAAAC	TTGGTGTGTAAGTTTAGCCCAGTAGCTGCTAAGTAAACATCTAGCATCTGCCTACCTTGG	0	0	0	0	0	0		0.3154	0.677357	0.0009	0.2934		4.87554	4.44208	5.4299	5.70406	4.61636	4.69105	4.94418	4.23006	4.94409	5.37019	4.57428	5.46613
	455	An_u_18889|Transcription elongation factor B polypeptide 1 (RNA polymerase II transcription factor SIII subunit C) (SIII p15) (Elongin C) (EloC) (Elongin 15 kDa subunit)_68-121	ACTTTATTTAATCTAAATACCAACGAAATCGGATCTGATGTCGGTCAAAGTGGTTTGTGGCTACGCTCAATCTCCGTCGCTCCTTTATCCACAGGACGGATTAACCCAAATCCCGGAACAGGATTGATGGTGAGGAGAGAACCTACGGTGGCTGTGAAGGGCCAGATGCCATGTATGTGAAGCTCATCTCCTCTCACACAGGAGGAATTCATTGTGAAAAGAGAGCATGCCTTGACATCTGGAACCATCAAAGCCATGTTAAGTGGGCCAGGGCAGTTTGCCGAGAACGAAACCAACGAGGTGAACTTCAGGGAGATCCCGTCTCACGTCCTCTCCAAGGTCTGCATGTATTTCACCTACAAGGTCCGCTACACCAACAGCTCCACAGAAATCCCCGAG…	CAATCTCCGTCGCTCCTTTATCCACAGGACGGATTAACCCAAATCCCGGAACAG	Q15369	0	Transcription elongation factor B polypeptide 1 (RNA polymerase II transcription factor SIII subunit C) (SIII p15) (Elongin 15 kDa subunit) (Elongin-C) (EloC)	TCEB1	Homo sapiens (Human)	cytosol; nucleoplasm; protein binding; regulation of transcription from RNA polymerase II promoter; ubiquitin-dependent protein catabolic process		0.1753	0.571528	0.8023	0.844		-0.2042	0.046853	-0.18987	-0.12765	-0.14888	-0.16675	-0.12694	-0.51719	-0.35594	-0.36845	-0.46578	-0.49586
	456	An_u_12111|Histone H2B_216-266	GTAGAATTGGGGCGGAGCCTGAACCCGCCAAGTCTGCGCCCAAGAAAGCTCCAAGAAAAGCCGTGACCAAGACGGCTGGCAAAGGAGGCAAGAAGAAGAGAAAGACCAGGAAGGAGAGCTACGCCATCTACGTGTACAAGGTGCTGAAGCAGGTGCACCCCGACACGGGCATCTCCTCCAAGGCCATGAGCATCATGAACTCGTTCGTCAACGACATCTTCGAGCGCATCGCCTCCGAGGCTTCCCGTCTGGCTCACTACAACAAGCGCTCCACCATCACCTCCAGGGAGATCCAGACCGCTGTGCGCCTCCTGCTGCCCGGCGAGCTGGCCAAGCACGCCGTGTCTGAGGGAACCAAGGCCGTCACCAAGTACACCAGCTCCAAGTAAACAAGCTGTT…	ATCTTCGAGCGCATCGCCTCCGAGGCTTCCCGTCTGGCTCACTACAACAAG	P27807	P06899	Histone H2B.1	0	Triticum aestivum (Wheat)	DNA binding; nucleosome; nucleosome assembly; nucleus		0.0542	0.374241	0.0521	0.9803		0.520765	0.394156	0.146396	0.93065	0.620983	0.637776	0.489195	0.32404	0.104319	0.492496	0.141151	0.199293
	459	An_u_3532|Accumulation-associated protein precursor_466-525	GAGAATCCGGCCGAAGGCGGACTTCGCAGGCTGGTCCAGCACACGGACACGGATGAAGCCTCCAAGGAGAAATGGAACAGCTTGGCTACCTCTCTGCATTGTTTTGGTGACCACATGAAGTTCAGATCGCTTGGCCCAGAGGCTTCACACCTTTCAGTGATGCAAGCAAAAGAGCACCCGACGCCTCTGTCCATGCTTCCTCCAAGATGTGGCTACAGAATTCATGTGAACACCATGCTGTTGATCATGATTGTTCCATACCATGGCTGCCACATGCTTCAGCAGGGTGGAAACTATGTGCTGCCTCTACTGTGGCAAGACCATCCACTGTCCCTGACATGTCCTAAATGGCCGCAGGCGCCCCAGGTTCCGCAGGCGCCCCAGGTTCCGCAGGCGCCC…	TCCCTGGCTGAACCTGCACCACAATCTAGATTCCCCTTATACCCACCCTTCTTGCCTTAC	0	0	Accumulation-associated protein	SE_0175	Staphylococcus epidermidis (strain ATCC 12228)	cell surface; cell wall; extracellular region; hydrolase activity; membrane		0.0315	0.29112	0.9264	0.7314		-0.37473	-0.59315	-0.60781	0.009979	-0.06371	-0.02219	-0.43803	-0.26923	-0.48322	-0.67044	-0.38829	-0.37733
	461	An_u_11988|HERV-R(b)_3p24.3 provirus ancestral Env polyprotein precursor (Envelope polyprotein) (HERV-R(b) Env protein) [Includes: Surface protein domain (SU); Transmembrane protein domain (TM)]_690-749	TCCAGTGAGATCGGCCGAGGGGAGTTCACAACATGGGTGTCGTCACACAGAGGGGTGTAGGATTAACATACACAGCTGGATAAGGTAAGACATTTCTTGTCTGGGAGAAGCATTTGCTCTTCCTGTTTTCAAGTTAAAACAGTAGAACATCCCTAAAAGCCAACTCTTAAAACAGACTAAGTGACTGTAACTTAATGAAAATATAATGAATACAATAACATTTCACTAATAATTCCCCCCTGTTTATCATTTTATTTACAATTGAAGCTTGACTTAACCTACTTCAAGTACTTATTTCTTGCATGCTGCATTTTTAATGAGACTGTCATTTTGTTAAGCATTTAACAAGGTAAAACATAAACTATGGGCTGTATTTCTTCAGGAGGGATTAGTGAAAGC…	ACAGCAGGATATTTCAATCATTACGCATACGCTGCCTTGACTAGCAGTTAACATGTTCAA	P60509	0	HERV-R(b)_3p24.3 provirus ancestral Env polyprotein (Envelope polyprotein) (HERV-R(b) Env protein) [Includes: Surface protein domain (SU); Transmembrane protein domain (TM)]	0	Homo sapiens (Human)	integral to membrane; plasma membrane; structural molecule activity; transposition; viral capsid		0.638	0.790641	0.3958	0.3355		2.62292	2.20182	2.912	1.78645	2.27296	1.94651	2.66009	2.98553	1.14736	1.4176	2.72723	1.92424
	462	UnAn_26710|_344-403	TTGCCTAAATGGCTTAATATTTGTTCAAGCTTTTGAGAAAAAGAAACCGCTAAATTAACTTGATAAAATTGATTTGTTATAATGCAGACCGCGGGCTCTATGTAGTTTGTTTGAGTGGCGCCGCCATAATGTGACGTCATCGGGAGGCGCAGGGACCATGGAGAATTTATTCGTAAAATTGTCCGTTTACAAACCGCAATCCCGCTCTGGAATAAGACCTACACCCCGCTATAATTACTTTAGTAAGTTGTCCAGACCAATTAAAATATTTTGCGCAATTGAGCAAACGTTAAACCAACTATGTATAGTGACGTCATCAGAAGGCGCAGGACCCGAGTCAATCTGGTACATACACCGGGTCACATTTATCCGACCTGTACGTCACCGATACTCGACAAA…	TGGTACATACACCGGGTCACATTTATCCGACCTGTACGTCACCGATACTCGACAAACGTC	0	0	0	0	0	0		0.1218	0.50271	0.2766	0.8533		1.44724	1.26363	1.3687	0.852279	1.13581	0.836906	1.18772	1.72152	1.25579	1.50547	1.80791	1.22705
	463	An_u_16869|Protein C10orf70_251-300	TGGGTCGGCGGATTTTTCTCCTCAGCCGTTACCTGAGCAGCCGGACCTGCAAGAAGGGTCATGTGAACGCATCGTTCAGCAAAGACAGCCCCAAAGTGGTGCACAGCTTCGACATGGAGGACATCGGCACCAAGGCCGTGTACTGCCGCTGCTGGAAATCCAAAAAGTTCCCGTTCTGCGACGGCGCCCACACCAAGCACAACGAGGAGACCGGGGATAACGTCGGGCCGCTCATCATCAAAAAGAAAGACGTGTAGCGCCACGACGCAGACCAACCCGTCCCGCACTGACTGCGTTCCTGGGCGGGCCGGGGACTACGGCGGTCGCTGCAGTCAGAGCGGGGGGGGGN	CGTGTAGCGCCACGACGCAGACCAACCCGTCCCGCACTGACTGCGTTCCT	Q9NZ45	0	CDGSH iron sulfur domain-containing protein 1 (MitoNEET)	CISD1 (C10orf70) (ZCD1) (MDS029)	Homo sapiens (Human)	2 iron, 2 sulfur cluster binding; integral to membrane; iron ion binding; mitochondrial outer membrane; zinc ion binding		0.7897	0.807287	0.0246	0.1395		1.01532	-0.56759	0.782019	0.208927	0.018281	-0.08626	0.795022	-0.44265	0.395471	-0.21755	0.117722	0.845812
	468	An_u_18376|solute carrier family 35, member B3 [Homo sapiens]_34-92	AGCCATGAAGCTCCACCAAGGCTGTTATCTGAAAATGGTGCTGTACTCGTACTCGATCGGCATTCATCTACATACTGGGAGGCTTGCTCTGGTGTGGGTGGGCTGGGACCAGATGTGGCTTTCTGCTCAGAGACATCATGTTAAGACCTACGGCTATGCCTTCTTCTTCTCACTTACGGGTTATTTCGGGATCTCCTTTGTGCTAGCCTTAATCAAGCTGTTTGGAGCCCTGGTTGCAGTAAGCAGTGACCACTGGACGAAAGGCCATGACTATCGTACTTTCCTTCATGTTCTTCACCAAACCGTTCACTTTTCAGTACATCTGGGGCGGCCTCCTGGTGGTCTTTGGCATCTTCTTGACTGTTTACAGTAAACAACAAGAGAAAATGAAACTCCCCT…	AATGGTGCTGTACTCGTACTCGATCGGCATTCATCTACATACTGGGAGGCTTGCTCTGG	Q9H1N7	0	Adenosine 3'-phospho 5'-phosphosulfate transporter 2 (PAPS transporter 2) (Solute carrier family 35 member B3) (3'-phosphoadenosine 5'-phosphosulfate transporter)	SLC35B3 (C6orf196) (PAPST2) (CGI-19)	Homo sapiens (Human)	Golgi membrane; integral to membrane; transport		0.8296	0.813885	0.3468	0.5542		0.703285	0.930595	1.03773	1.20349	0.686807	0.802766	0.928692	0.374351	0.911381	0.963989	0.832791	0.77517
	469	AN_v_12872|Malate dehydrogenase, mitochondrial precursor (EC 1.1.1.37)_698-747	TACTTGCTGNAGTGCGTTGGTGTCACAGAGGAGAGCGGCTCGTCGACTCTTTTTATTTTCGCCCAGCCACACGCAAAGAAGACCCCAAAGCAAGATGTTCTCCCGCGCAGTGAGACCCACCGTGAGCCTGGCTCGGAGCCTGTCCACCTCCTCGCAGAACCACGCCAGGGTGGCGGTGCTGGGCGCTTCTGGCGGCATAGGCCAGCCGCTGTCCCTGCTGCTGAAGAACAGCCCCCTGGTGAGCCAGCTCTCCCTCTACGACATCGCCCACACGCCCGGGGTGGCCGCCGACCTCAGCCACATCGAGACCAGGGCCCAGGTGAGCGGCTACATCGGCCCCGACCAGCTGGACGCGGCGCTGCAGGGCTGCGAGGTGGTGGTGATCCCGGCCGGCGTGCC…	AAGGACATCATCCCCCTGATCTCCCAGTGCACTCCGAAGGTCGACTTCCC	Q43744	0	Malate dehydrogenase, mitochondrial (EC 1.1.1.37)	MDH	Brassica napus (Rape)	L-malate dehydrogenase activity; binding; glycolysis; malate metabolic process; mitochondrial matrix; oxidation reduction; tricarboxylic acid cycle		0.9395	0.834718	0.1431	0.1801		1.34377	0.628888	0.977377	1.24979	0.46236	1.25713	0.653975	0.994382	1.19502	0.609428	0.932722	1.05532
	473	UnAn_28508|_165-215	TCTTTCATTTTTTTTTTTATTTTATTTTAACGAGAGGCTTTACACTAGGAGCAAAAGATTCTTAAGTTATTTAAGGCCTGGTTAAGGTTAAAAAAAACGTCACACACCTCGTATCCCGTCCTGTGAATGGCGCTTCCTCCTCATTCCAGCCTGATCCCAGGAATCGCCGTGTTGCATCGAAATGAACCAGTCGGCACTGTTCAATATCCCAAACTCATTTTTATTTTTACTTGTTTTGCTGGTGACCCGAAGGACAAGGACACCTGATTGTAGGGATTTAGTTTTCTGCATCGTCTGCTCATCATGAATGTGCAATCAAAAACGACGGCGGGTTCATCAGATGTTCTTCAGAGAGATCCACATCGTGGAGGAGCAAGAGAAGCAAACTGGGTTTTAGCT…	CGCCGTGTTGCATCGAAATGAACCAGTCGGCACTGTTCAATATCCCAAACT	0	0	0	0	0	0		0.217	0.612861	0.2214	0.4761		1.87485	1.92394	1.62305	1.71059	1.8236	1.71946	1.93176	1.92414	1.97122	1.38599	1.95699	1.65899
	475	An_u_3975|Adiponutrin (iPLA2-epsilon) [Includes: Triacylglycerol lipase (EC 3.1.1.3); Acylglycerol O-acyltransferase (EC 2.3.1.-)]_294-343	GCAGGTTTTCTCGAGCGGGTCCACAGCTCGTGCACGGGGCCTCTAAATTTGGGGGAGCTTCCTCTGGTTGTCTCGTGGCAGCAGCCCTGGCTGTGGGTGTTCCTATTGGTTCTCATGTGCAGCTGCTTCTTTCCGGTCTACTGTGGCTTTATACCACCGTCATACCATGGAGTGCACTACGTGGACGGAGCTCTGAGCAACAACATGCCTCTGTTTGAGCACAGAAACACCATCACCATGGCCCCGTTCTCGGGCGAGAGCGACATCTGCCCCAAGGAGGGCACATTCAACTTCTTTGAGGTCAGCTACGGCAACGTTAGCATTCAGGTCAACACCGGCAACGTCCATCGCGTGTGTTCGTCGTTCCTCCCTCCTACTCTAGAGAAGCTGGCGGAGATC…	CTTTGAGGTCAGCTACGGCAACGTTAGCATTCAGGTCAACACCGGCAACG	Q9NST1	0	Patatin-like phospholipase domain-containing protein 3 (EC 3.1.1.3) (Adiponutrin) (Acylglycerol O-acyltransferase) (EC 2.3.1.-) (Calcium-independent phospholipase A2-epsilon) (iPLA2-epsilon)	PNPLA3 (ADPN) (C22orf20)	Homo sapiens (Human)	diolein transacylation activity; integral to membrane; mono-olein transacylation activity; phospholipase A2 activity; triacylglycerol lipase activity; triglyceride biosynthetic process; triglyceride catabolic process		0.971	0.838137	0.0023	0.8594		0.163122	1.26177	1.34875	0.674678	0.854351	1.701	0.26932	1.61999	1.3068	0.268199	1.53014	1.41692
	476	An_u_17537|S100 calcium-binding protein A13_82-140	TACGTAAAAGGAAGGAAGGGAGCAGCTGCTGAGAGTTTCTGTTCACTTTTTGTTACCCTGTGCTGTAGAGATATGGAGTCGGCCATTAAGACCGTTGTGACAACGTTTCTTAGTTCTGCCAGAGGGAAGGAGAGCCTTGACACTAAATCCTTCCAGAAGCTGGTCCAGAAACAGCTTGGTGGTGTCATGGAGGACACAAGCAGTTCTTCTGCCATTAAGGAGATGCAGCAGGGCCTGGACGAGAACAGCGACGGAAAAGTCAGCTTCCAGGAATATCTCCAGTTGATTGGCTACATCGCCAACAGCCTCAGTCAGAGCAAGTCCGGGTCCAAAGAAAACGCGTCATAGGGGAGAAGAGGCCTTCAAGAGATCTTCAAACTAAAGCACACCTTCTTTGTT…	GCCATTAAGACCGTTGTGACAACGTTTCTTAGTTCTGCCAGAGGGAAGGAGAGCCTTGA	Q99584	0	Protein S100-A13 (S100 calcium-binding protein A13)	S100A13	Homo sapiens (Human)	calcium ion binding; cell differentiation		0.8394	0.815197	0.1949	0.4288		0.876043	1.35643	0.830146	0.507834	0.99221	1.08057	0.864735	1.04478	1.04809	1.0469	1.00536	0.75628
	477	AN_v_9846|Ependymin precursor (EPD)_173-226	AAATTCGGAATCTGGATGTCGAGAGTCTGACACATGAGAGCTCTCGTCCTGCTAGCGTGCCTGTCGGTGGTCTGCCTGGCTCAGAGACCCCAACCCTGCTCCTCCCCGTGGCTGATGACCGGTTCCCTGTCTGTGTCCACGCAAAACGAGAAGCTGGCAGCCTTCGCCAAGTACACCTACGATGCCCTGGGACAGCGTATCCGTCTGAGAGAGTTTGGGTCCTACAATAATAGGACCTTCCACCTGGACGTGCTTCTCCTGTACAAACAGGGTGTTATGTACAAGATCAGCTACAGAAACCACACATGCTGCAAGAAGTCTCTGAACAGAGAGTTCCACCCGCTGGCCATTCCAAAGAACGCTTCCCTGCTGGGCCAAGCTGTGCTGGGCAGCTCCTCG…	ACACCTACGATGCCCTGGGACAGCGTATCCGTCTGAGAGAGTTTGGGTCCTACA	P17561	Q99M71	Ependymin (EPD)	epd	Danio rerio (Zebrafish) (Brachydanio rerio)	calcium ion binding; cell-matrix adhesion; extracellular region		0.51	0.754109	0.2042	0.0664		0.126545	0.576115	-0.49725	-1.08949	-0.0358	0.065986	-0.01119	0.146043	-0.86694	0.47917	-0.89056	-1.01784
	479	UnAn_22441|_141-196	TTTTACTGACGTCAGTGGTACGCACGCACACGTGCTCCTGTTGGCTGCACCCACCTGCGCCGGGGCGAGGCGGAGCCGAGGCGCTTTTCCTTGCGGGGCGTGTTCGGCCCGAGGGTCTCTGCACGAGACAGACGGCCGGTGTTTGTTTACAAGTTCTGTCTCTTACCGACCATCCGCCTATCGGCGCCCTTGTTGCCGCTGCCTGTTGTTTACCCTCTTGCACTGCAATCAGACTTACCCTAAATGGCAGGTTGGGATGCTATTGAAATGATGGAAAAATGCAATGGACTATCTTTATGAATTCCGTATTTTGTGAGTTTTGGTTCCTCCTTCGCAGCTCTTTGTGTTGTTTTTGTTTTTTCTTTCCCTTTGCAGAGTTGAAGCTGTTTATGGCCAGCA…	GTTTGTTTACAAGTTCTGTCTCTTACCGACCATCCGCCTATCGGCGCCCTTGTTGC	0	0	0	0	0	0		0.2297	0.626755	0.1116	0.806		2.0184	2.17257	2.66867	2.08609	2.18729	2.13542	1.72235	1.87824	2.01549	2.04968	1.85831	2.43564
	482	An_u_9060|DEAD (Asp-Glu-Ala-Asp) box polypeptide 59 isoform 2 [Homo sapiens]_184-241	CGGAGTGAGACAAAACGCTTGAAGACAANGTGAACATCTGACANGAGAGAGTAACATGTGCATCTGGAGCCCAGTCCTCAAGATGACGATGATGATGATGATGAAGAAGAAGAGCCAGTCAAGTCTTTCAGAAAGAGCCAGAGATGGCCCGAGCCTGGAGAACCTGTCTGTGTGATGTGCGGCCGCTATGGGGAGTACATATGCGATGCCACTGATAATGACGTCTGCAGTCTTGAATGCAAAGCCAACCACTTACTCCAGATGGGGATCAAGAGCTGGGGATCATGCCTTTGACGTCAAGGACGAAAACACAGAGAACANGACCCCGAAGCCTGCCCCCCGGCAGCGAACACGGGGGCAAACGAAGCAAGCTATTCCTACANGGAAGACCCGTTCATA…	CGCTATGGGGAGTACATATGCGATGCCACTGATAATGACGTCTGCAGTCTTGAATGCA	Q5T1V6	0	Probable ATP-dependent RNA helicase DDX59 (EC 3.6.1.-) (DEAD box protein 59) (Zinc finger HIT domain-containing protein 5)	DDX59 (ZNHIT5)	Homo sapiens (Human)	ATP binding; ATP-dependent helicase activity; RNA binding; intracellular; zinc ion binding		0.0011	0.0443805	0.0015	0.1269		-0.22186	-0.94486	-0.71891	-1.0281	-1.42309	-1.0618	-0.90584	-0.88581	-1.03629	-0.42503	-0.88277	-0.99799
	484	An_u_19815|Tumor suppressor candidate 3 (N33 protein)_128-179	GCTCGANNNNNNTNCTANGACTATCGCTCGTGTTAACTTGCACCTATTTGCTGTTCTCTTGCTGCTGGCTCTATGTCTGCCGTTCGGAGGTGGGCAGAAGAAGAAAGAGAACTTGCTGTCTGAGAAGGTTGAACAGATGATGGAGTGGTCTTCTCGGCGCTCGGTTATCCGGATGAATGGGGACAAGTTCCGCCGTTTCGTCAAGGCCCCACCCAGGAACTACTCTGTTATCGTCATGTTCACAGCTTTGCAGCCTCAACGGCAGTGTTCTGTCTGCAGACAAGCANATGAAGAATACAAGGTCCTGGCAAACTCCTGGCGTTATCATCTGCATTTTCCAACAAGCTCTTCTTCACGGTTGTGGACTACGATGAAGGAGCTGATGTCTTCNAACAGTTG…	GTTGAACAGATGATGGAGTGGTCTTCTCGGCGCTCGGTTATCCGGATGAATG	Q13454	0	Tumor suppressor candidate 3 (Protein N33)	TUSC3 (N33)	Homo sapiens (Human)	integral to membrane; oligosaccharyltransferase complex; protein amino acid N-linked glycosylation via asparagine		0.1475	0.542988	0.3159	0.5428		1.4025	1.4836	1.3664	1.96326	1.82528	1.9261	1.91772	1.33172	1.68962	1.91657	1.73469	1.36145
	485	UnAn_23652|_143-201	TCTTTTTTTTTTCCTTTTTTCTTTATGCACTCCAGTGGGCAAAAAGAACAAATGGTAAAATGAAACCAGTCGTCACCACCATATCGGAGGGCTCTGTTGTGTACATTGCTGCTTTATCATCCTGCAACAAGATTTCCTTTCTGGTTCTACAGTCTTGCATGGGATCTGTTGGAAGTTGTCGACTAATAAAACTTTGGAGTT	GGTTCTACAGTCTTGCATGGGATCTGTTGGAAGTTGTCGACTAATAAAACTTTGGAGTT	0	0	0	0	0	0		0.0559	0.378013	0.2975	0.8434		1.79074	2.09855	2.11504	2.18147	2.08292	2.13354	1.80869	2.15697	2.08728	1.66385	1.83463	1.70373
	487	UnAn_27796|_135-194	AGCAATACGCACCAGCTCCTCCTCTCCTCCTTCGTTTTCTCTTTCTGATTTGATGGGCTCCAGGGCGGACGCCTGCGGTCCTGGTGCCGCGGCCGTCTGTAGGCTTCTTAAAGGCAGGAACAGGACTCCTTTAAGGCTGCGGCGCTCAGTGTGAGAGTCGGCGTTTAGCTCTAGTTTAGCTCTTGTTTAACTGCGTCTTTGGTTTAATCCAGTTGTCTTCAGGATGAAGGCGTTCCACAGCAGACAAATCCAGTATATTCAGTTCAGCCACTTCTGCTTTTTCTACCTTGTTTCCCTGGGTTCTGACCCTGTTTCCACTGCTGACGCTGTAACATACTGATTTAATGGAAGCTGTATATACTGTATAAAAGTTTTAATAGGATGATCTGTACACGATGT…	GGCTGCGGCGCTCAGTGTGAGAGTCGGCGTTTAGCTCTAGTTTAGCTCTTGTTTAACTGC	0	0	0	0	0	0		0.7356	0.800904	0.0266	0.9446		-0.31249	-0.78989	-0.46809	-0.3672	-0.68882	-0.81631	-0.3821	-1.18658	-0.69475	-0.264	-0.83099	-0.61705
	488	UnAn_28045|_168-227	TAAGCATTGCTTTGTTTCACCCAGTAAGTGTTCAGCATGACAGGGTACTGTTCTGATCCTCAGCCGGTGGAGGGACCCAGAAGGAAGCACAAGGATCCGTTCAGGTGTGACTGCTGTCAGGATTCGGGACACTTCATCCAAATCTGGCCGCCACCATGTATGTTTGTTCGGTTACGTTTAACAGCTGCCATATTATCTTTGACCTTTATCAGTTCAGAGTGTCATGGTCATCATGTACATAAAGGAAATAAAATAATTATGGATT	TCGGTTACGTTTAACAGCTGCCATATTATCTTTGACCTTTATCAGTTCAGAGTGTCATGG	0	0	0	0	0	0		0.9294	0.83236	0.1883	0.9035		0.28097	0.307295	0.575211	0.56294	0.092009	0.556124	0.455308	0.133115	0.45187	0.304965	0.266736	0.312178
	490	An_u_8997|Cytochrome P450 2J5 (EC 1.14.14.1) (CYPIIJ5) (Arachidonic acid epoxygenase)_544-599	AAAAATCGGGCCGAAGGGTTGATTGTGAGGTGTTTTACTGAGATAACTAAAATGATCAACAGTCCATGGGCAATGCTGTATGACTCTGTCCCTTTAATACGTCACCTGCCGCTGCCCTTCAACAAAGCCTTTGAAGACATGGAGATTTTTCTGAATATAGCGAGACATTTGGTGAATGAACACAAAAGAACCCGAGTCTCTGGAGAGCCACGAGATTTTGTTGACTGCTATTTGGATGAACTGGAAAACAGAGACGACGATTCTACGTTTTCTGAGGAACATTTAACAAGAACCACCTTTGATCTTTACATTGCTGGGACAGACACAACCTCCAACACCCTCCTTACTGGGTTTCTCTACCTCATGAACTACCCACACATACAAGAACGATGTCAGCAG…	ACAGAGCTCATGGGATTCTCTATTCCCAAGGGTGCAATGATCATCCACAACCTGGA	O54749	0	Cytochrome P450 2J5 (EC 1.14.14.1) (CYPIIJ5) (Arachidonic acid epoxygenase)	Cyp2j5	Mus musculus (Mouse)	aromatase activity; electron carrier activity; endoplasmic reticulum membrane; heme binding; microsome; oxidation reduction		0.4159	0.718328	0.3007	0.753		-0.15729	0.683973	-0.23669	0.209555	1.17864	-0.23215	0.383175	1.11753	1.50782	-0.31273	0.290352	0.861309
	494	UnAn_29702|_78-137	CTTGGGAGCCTCCATTTATANCATACATTTGTGATCAAATGAAATCTCTAATACATAAACATGTTTTACTGAATGAAAGTGTAAATGAAATTAACTCAAACCGCATCTTGCATAATGATTCAGGAGGTGTACGGTCATTAAGAAAAATACAATTTTTTTTTTTACATTTTTGTCTCCCCTTTATATGTACTTGCATTACTGTTTATTTAAGCAAAACTTCACATTCTCTGTATCTCCCAATTTGTCTGTTTTTATTTCAAAAGCTGAAAGGACAAAGATGACCTGTGCGATACATGACATCTGATGCGTTGACGTGATGGGCCTTTTTAAAAGTTAAACTGAAATGTCTCTATGAATTGTTTCCAAATAAATGCGGTCACATACAC	AGTGTAAATGAAATTAACTCAAACCGCATCTTGCATAATGATTCAGGAGGTGTACGGTCA	0	0	0	0	0	0		0.0833	0.436024	0.1936	0.4353		1.44725	0.820787	1.2948	1.1986	1.15859	1.35915	1.00134	1.04584	1.41916	0.290063	0.889885	1.01729
	496	An_u_20451|WDNM1 protein precursor (Fragment)_537-589	AATTCAGCCGAGGCCTCGTGCCGAATTCGGCACGAGGCTGTGGTGCTTTTATCGTTGTCTTTACTTGCGGTCTCCGGATCAATTCTACTAAGGCCTGGCAAGTCTGTTGTTCTTACATTTCTGTTATGTTTTAAAAGATTTGTATTTATCTATTTACTGATGCAAGTCAGTCGCCAGACAAGCCCAGTAATGCTCTGATATCACTTGTCTTAAACCAGGTCACTGCCCAGATGACTTCCAACCTTATGTGCCAGCAAAACCATGTGTGCATGATGGAGACTGCAACGAAGGGGAGAAATGTTGTGTTTATTATGGAAACCCAGTCTGTGCCCCTGCCCTTTTGTGTAAGTTACACTATGTAGCCAAGTGGCTGTCGGAAATGTAGTTAATCAGTAAATT…	AATGGGTGTGGCCATCAATGCACATCAACTAGACCAGGTGAGATGCGAACAAA	P14730	0	Extracellular peptidase inhibitor (Protein WDNM1) (Fragment)	Expi (Wdnm1)	Rattus norvegicus (Rat)	endopeptidase inhibitor activity; extracellular region		0.2962	0.661026	0.2748	0.4562		2.69243	0.545827	0.352018	1.89486	2.03763	0.708857	0.966994	1.31057	1.23559	0.238004	0.788644	0.169292
	497	An_u_6029|Cathepsin B precursor (EC 3.4.22.1) (Cathepsin B1) (APP secretase) (APPS)_564-614	TCGGGCACGAGGGTGGAGGGGCGACTCTGCAGAAGGTGACGACAAAAAAACAACAACAACCCAGATCAATAAGCGACAGAATGTGGTGTCAAACTCTCCTGGTGCTGGCTGCCAGCTTGTCTGTGAGCCTGGCCAGACCCCACATCCATCCTCTGTCCAGTGACATGATCAACTACATCAATAAGCTTAACACGACCTGGAAGGCTGGCCACAACTTCCATGATGTTGACTACGGTTATGTGAAAAACCTCTGCGGCACTCTGCTTAAGGGACCTAAGCTCCCCATCATGGTTCAAAGCGCAGGAGGCATGAAGCTGCCAAAACAGTTTGATGCCAGAGAGCAGTGGCCTGAGTGTCCCACTCTGAAGGAGATCAGAGACCAAGGCTCCTGTGGATCCT…	GAACAGGGATTGGTGACCGGCGGTCTCTACAACTCTCATATTGGTTGCCGG	P07858	0	Cathepsin B (EC 3.4.22.1) (Cathepsin B1) (APP secretase) (APPS) [Cleaved into: Cathepsin B light chain; Cathepsin B heavy chain]	CTSB (CPSB)	Homo sapiens (Human)	cysteine-type endopeptidase activity; lysosome; melanosome; proteolysis; regulation of apoptosis; regulation of catalytic activity		0.8419	0.81556	0.3309	0.2581		2.63298	2.94353	2.02651	1.85587	2.28821	2.6542	2.49257	2.68507	1.83471	2.77	2.12748	2.04399
	507	UnAn_26932|_7-56	TGGGGGCTCCAGCCATGGATGTAGCCCTCCCGAACGGACAGAGACTGACCCAGACTGAGGCCGAGGCCGAGGGGGACGCGCAGGGCAGACCAGCAGCGGCGGCACCGGGATCAAAACCAAAGAACTTCGCTACGGGGGGAAACAAGTGAGAGCCAAAGGCTGTGGGCATTGTGTGCACTGCCAGCCCTGTGAGAGCAGACAAAGTGGGAGAAAATATACTGATAAAAAGACC	CTCCAGCCATGGATGTAGCCCTCCCGAACGGACAGAGACTGACCCAGACT	0	0	0	0	0	0		0.326	0.680996	0.6956	0.3288		0.87126	0.52765	0.986727	0.999316	1.2666	0.91963	0.858989	1.0607	1.03135	1.03459	1.3645	0.871594
	509	An_u_15294|Peripheral-type benzodiazepine receptor (PBR) (PKBS) (Mitochondrial benzodiazepine receptor)_440-499	GGGGATTCGGGATCTGAATGTCCTGGGACTCATTTTTCTTCGGCGCACCAAGCTGAAAGGGGCCTTGGTGGAGATCGTGTTCCTCACCGGGACGGTCGGAGCCACCATGGCGTCGTGGTATCCCGTCAGCCGCGCCGCCTCCCTGCTCCTCGCTCCCTACCTGTCCTGGCTGTGCCTGGCCACAGCCCTCAACTACCGCATATGGAGAGACAACCCAGAGAAAAAGGACGAGTAGAACACCTTGCCGGGTGTTTGTCTCCGTTACTAAACCCAATTCAGCCACATTCAATTCCTTTGCAGCAATAACAGATCGGTTTCACAGCTAAGCTTTTCCAGTTTCTGGATTCAGCTTTTGTCAAAAGGTTGATTAGATCGGTGTGACAAGCACCTGGTCTATGT…	ACCTGGGGGTCCGTTTCTTCGTACGTCGCTAACTCAGTTAGCAGGATTTCATTGTTGACG	P30536	0	Translocator protein (Peripheral-type benzodiazepine receptor) (PBR) (PKBS) (Mitochondrial benzodiazepine receptor)	TSPO (BZRP) (MBR)	Homo sapiens (Human)	anion transport; apoptosis; benzodiazepine receptor activity; cell proliferation; cholesterol binding; heme biosynthetic process; integral to membrane; mitochondrial outer membrane; protein targeting to mitochondrion; regulation of cholesterol transport; steroid metabolic process		0.1575	0.557507	0.1362	0.3324		1.98647	1.69501	2.03508	1.20149	1.56454	1.29296	1.51853	1.98885	1.50482	1.15941	2.2421	1.66036
	512	UnAn_23185|_1-59	TGCAATGGGTTTACCTCTTTAGCCCCGCCCACTCACACTCTTCGGAAAAGTAAACATGAAATATTAGAATAAATAGTTCCGCTTTATGTAATAAATGTTTTTTTTGTTAATAATAAATCATTTGTGTTTTAAAAGATAATTTTGTTTTATAAAATATTGATAATTTTATTCATGTAATGACATTTACATAAATGTTTATTTACTTTGACCATATTTGGACGTCCATTGAGAAAACTCGAGTGCTGTTTTCAGATGAACCCCAGTGTTTCTAAGAATTTGTGTTTT	TGCAATGGGTTTACCTCTTTAGCCCCGCCCACTCACACTCTTCGGAAAAGTAAACATGA	0	0	0	0	0	0		0.7792	0.805319	0.6361	0.1752		1.93946	1.30393	1.84908	1.58961	1.38325	1.45887	1.39846	1.59247	1.77592	1.06248	1.91457	1.59091
	514	An_u_14240|NADH-ubiquinone oxidoreductase chain 2 (EC 1.6.5.3) (NADH dehydrogenase subunit 2)_104-158	CGATAATCGGGATCCGGATTGGCACGGGTGACGGGCACAACAATTCACCTTCTGCAAGCTTCCATCGGACTTCCGGGCTTGAATAGGGTTAGAAATTAATAACTTCTCGCAATTTCTACCCCTTATATGCCAGTCTCACCATTCCTCGGGCCGTTGAAGCCACAATTAAATATTTTCTCACTCAAGCTACCGCTTGCTGCCATACTACTTTTTGCCAGCATTACCAACGCTTGAATTACGGGACAATGAAATTTAGAATTCATAAGCTACTCCCTCCCTACTACTCTGGTCACTGTGGCCTTAGCCCTAAAAATTGGCTTAGCACCCCTCCACGCTTGGATACCAGAGGTTCTTCAAGGCCTTGATTTAACCACAGGTTTAATCCTCTCAACATGACAA…	TTCTCGCAATTTCTACCCCTTATATGCCAGTCTCACCATTCCTCGGGCCGTTGAA	O63767	P03893	NADH-ubiquinone oxidoreductase chain 2 (EC 1.6.5.3) (NADH dehydrogenase subunit 2)	MT-ND2 (MTND2) (NADH2) (ND2)	Anas acuta (Northern pintail)	NADH dehydrogenase (ubiquinone) activity; integral to membrane; mitochondrial electron transport, NADH to ubiquinone; mitochondrial inner membrane; transport		0.1301	0.519289	0.0173	0.1477		4.55346	4.35024	4.72424	4.55644	5.04691	5.00145	4.59017	3.45728	4.72232	4.59325	4.14523	4.81499
	515	An_u_18724|Tetraspanin-1 (Tspan-1) (Tetraspan NET-1) (Tetraspanin TM4-C)_476-531	CAAATTCAGGACGAGGATCTCTTCTCATCGAGGTCGCAGGCGCCGTGGTGCTGCTCGTCTTCAGGATCTGGCTGGTCAATCTTCGACAGTGTGGAGAATGAAATGAGGGACGTGATCCAAAAAGATTACGGAAAGGAAGAACAAATGACCTCTGTGTGGAACGCAACCATGGAGGAGTTCAAGTGCTGCGGATACAAGAACTACACGGATTTTGATGGCTCTCCCTTCAACGAACTTCACGGAGGAGAGCTGTACCCCGTGACGTGCTGCTTGTCTAATGTCACCATGGGGTTATGCAACACAAACGCAGCACATAGATCGAATGTCCCGGGCTGTTTCAATAGGCTGGTGCAGCTCTTTGAGGAGAACGCCGTGATCATCGCTGCTGTAGCTATGGGA…	TCCAGCTTGGGGTGACACATAACACCGACGATGTCGTTCGTTCTGATAATACAGCC	O60635	0	Tetraspanin-1 (Tspan-1) (Tetraspan NET-1) (Tetraspanin TM4-C)	TSPAN1	Homo sapiens (Human)	integral to membrane		0.6221	0.78621	0.4552	0.5789		1.28118	1.58	1.27591	1.05794	1.25787	1.55156	1.09433	1.63706	0.899833	0.881448	0.943214	1.33877
	516	An_u_15257|Peptidyl-prolyl cis-trans isomerase like 2 (EC 5.2.1.8) (PPIase) (Rotamase) (Cyclophilin-60) (Cyclophilin-like protein Cyp-60)_133-182	GGAATCGGGACGAGGTTCCANGGTGGCGAGTCCTTCTGGGGAAAACCTTTCAAAGACGAGTTTCGGCCCAACTTATCTCACACCGGCCGGGGGGTTCTCAGCATGGCTAACTCCGGTCCCAACACCAACAAATCCCAGTTTTTCATCACGTTTCGCTCATGCCCGTACCTTGACAGGAAGCACACGGTGTTTGGAAGGGTTGTTGGTGGGTTTGAGACGCTCACAGCCATGGAGCAAGTGGAGAGTGATCCCAAAAATGACAAACCAAAGTCGGAGATCAAGGTCATCAGTACCACCGTGTTCGTGGACCCGTACGAAGAGGCGGACGTTCAGATTGCAGCCGAGAGAGAAAAGGAGCTGCAGAAACAGGAGGAGGAGAAGCAGCAGGCCAGCGTGGCC…	TCCCAGTTTTTCATCACGTTTCGCTCATGCCCGTACCTTGACAGGAAGCA	Q13356	0	Peptidyl-prolyl cis-trans isomerase-like 2 (PPIase) (Rotamase) (EC 5.2.1.8) (Cyclophilin-60) (Cyclophilin-like protein Cyp-60)	PPIL2	Homo sapiens (Human)	Golgi lumen; nucleus; peptidyl-prolyl cis-trans isomerase activity; protein folding; protein polyubiquitination; ubiquitin ligase complex; ubiquitin-protein ligase activity		0.2596	0.643248	0.1375	0.8183		1.74469	1.8971	1.5492	1.70198	1.84747	1.61851	1.93716	1.76489	1.60653	1.69563	1.44469	1.44191
	517	An_u_20390|Vitronectin precursor (Serum spreading factor) (S-protein) (Glycoprotein 66)_529-582	CCCGGGGCGGATCGGGCCGGAGGAAAGGCCTACTTTTTTAAGGCGATAAATATTACCAGTATGAGTTCAAGCACCAGCCGTCCCACGAAGAGTGCGTCTTCATGAGCAGAACCTCTCCATCCATTCTGTTCACGCGATACACAGACCTGTTCTGCGATCAGCCACTGGAGAACCTCTTCACGGATCTCTTTGGAAACATTTACAATCATGACACCAGCGCCAAACTCACCGTGAGGGACTGGCAGGGCTTCAGCCCCCCTGTGGATGCTGCCATGGTAGGGAAGGTTTCTCTCAGTCCCAATCCCACGTTACCTTCTCCACCAGTGAGGCAACGGAGCAGAGGGCGGAGGAAGAGGCCCAGCAGGAGACGGGGCCCCCAGCGCAGAAGGCACAGCCGCT…	AAGATAAGTACTACAGAGTGTCTCTGCGGACGAAACGCGTGGACCGCGTCAGCC	P22458	0	Vitronectin (Serum-spreading factor) (S-protein) (Glycoprotein 66)	VTN	Oryctolagus cuniculus (Rabbit)	cell adhesion; extracellular region; heparin binding; protein binding		0.7112	0.798921	0.3027	0.7107		5.24499	5.02373	5.01461	5.13647	4.92068	5.47027	4.84081	5.08505	5.55405	5.15468	5.43272	5.47602
	521	UnAn_28980|_217-268	TAAAAAAACACATAATGAATAAAACCAACAAAAAAAATAATGCCAACATAAAGGCTGTGTATATCAGTTGTTTTTATGCTGTACAGTTTTTGTTTTGTTTTGTTTTTTTCCTTTTTTGTATAGTTAACACTACACAAGTATGGTGTCTGTATCCTTCTGCCAGTCTTATTTTCTTCCCAGTGGTAGTTTTTCTAGACCACTATCCTGCCTGGTACAGTGTAAAGGTGTGGGCTTACAGTATTTCCCTTAGCTAGCAGTGAACAGCACAT	GTGTAAAGGTGTGGGCTTACAGTATTTCCCTTAGCTAGCAGTGAACAGCACA	0	0	0	0	0	0		0.0502	0.35624	0.4157	0.5303		4.26359	4.26746	4.2146	4.0351	4.68252	4.00392	4.03998	4.09978	3.92497	4.49101	4.46173	4.64003
	522	An_u_16818|Proteasome subunit alpha type 7 (EC 3.4.25.1) (Proteasome subunit alpha 4)_237-291	TTTTTGCATCAGCATTTTATTTGTTGTTTCTCTGTTTCCATCCAGACAGCAGGCCACGTGTGATGCTTATGGAGACTGGGAAGTCAACAGCCATGTGGCTGAAATCCACACCTCTCCTGGCATCTTCACGTCTTCAGCTCTGTAAGTGACGGGGCGCAGCTGAAGTTTAGCATTTGTAGAGCCTGTTCAGCCTGTCGATATCATTCTTGCTACATCTGTGTGGCCTGGCCAAAGTGGGCATGCGTCGCGGCTAACAGTTGAAGATCCCGTCACAGTGGAATATATCACAAGATACATTGCAACACTGAAACAGCGTTATACTCAAAGCAATGGACGCAGGCCGTTTGGAATCTCTGCCTTAATTGTCGGCTTCGACTACGATGGGACCCCAAGACTGTA…	GGCATGCGTCGCGGCTAACAGTTGAAGATCCCGTCACAGTGGAATATATCACAAG	Q9Z2U0	0	Proteasome subunit alpha type-7	Psma7	0	cytosol; embryonic development ending in birth or egg hatching; locomotion; nematode larval development; nucleus; positive regulation of growth rate; proteasome core complex; reproduction; threonine-type endopeptidase activity; ubiquitin-dependent protein catabolic process		0.8168	0.813885	0.0348	0.203		0.128511	0.111882	-0.38186	-0.30167	-0.17712	-0.03713	0.292253	-0.31135	-0.38248	0.2139	-0.3683	-0.46602
	523	UnAn_29125|_292-351	AGAGTTTTTTTTATTTTGTTCCGCCTTATTGCACACTCTTAGATCACTGTTTTCTTATTATACTCTGTTCTGTATTGTTATTTATGTTGTAACATGGTGGTTAATGGAGACTGGGGAATCACTTAGTGTGTGTGTTCACGTTATTACCGAAGTCTGGTATACCTCTAGCTTTGCCTTTTGTGTGCAAATTTGCAGTTTATTTGTCCTTAACTGAACAAGACTGTGTCAGAGGCCTTGAATAATACTTCATAGATGTGTTTAGTATTGCCTGTAAAGATATACAGTCTGTACAGGAGACTGGTACTTACACTACGCTTATCTCACGAATGTCCCTTTACAAGAGGAGATACGATGTTAAAGCATAGATAGACCCGAAGCTTGTACAAATATATCAGCTGT…	AGGAGACTGGTACTTACACTACGCTTATCTCACGAATGTCCCTTTACAAGAGGAGATACG	0	0	0	0	0	0		0.5426	0.760278	0.0316	0.4981		0.456773	0.769985	0.226882	0.031771	0.389308	0.43143	0.298779	0.574783	0.09053	0.381895	0.431948	0.033965
	526	An_u_18677|T-complex protein 1, delta subunit (TCP-1-delta) (CCT-delta)_332-383	TTTGCCTGAAGTGCGCGCCTACATCCTCACTCTGGTGAAGCAGATCAAGAAAGCCGGCTGCAACCTTCTGCTCATCCAGAAGTCCATCCTCAGAGATGCCCTGAGTGACCTCGCTCTGCACTTCCTCAACAAGATGAAGATCATGGTAATGAAGGAAATCGAAAGAGAGGACATCGAGTTCATCTGCAAGACCATTGGCACAAAGCCCATCGCCCACATTGACCACTTCACTGCAGAGATGCTTGGCTCAGCGGAGCTGGTAGAGGAGGTCAGCCTGGACGGCTCTGGAAAACTGGTCAAGATCACAGGCTGCAGCAGCCCAGGGAAGACTGTAAGCATCGTGGTTCGGGGATCCAACAAGCTTGTGATTGAGGAGGCTGAGCGCTCCATCCATGACGC…	GTAAGCATCGTGGTTCGGGGATCCAACAAGCTTGTGATTGAGGAGGCTGAGC	Q9NB32	0	T-complex protein 1 subunit delta (TCP-1-delta) (CCT-delta)	0	Aedes triseriatus (Eastern treehole mosquito) (Ochlerotatus triseriatus)	ATP binding; cytoplasm; protein folding; unfolded protein binding		0.3612	0.691459	0.0483	0.9985		2.12972	1.6862	2.0507	2.11589	1.77132	2.11217	1.87957	1.6721	2.03628	1.75561	1.45211	1.86637
	530	An_u_20394|Voltage-dependent anion-selective channel protein 1 (VDAC-1) (mVDAC1) (mVDAC5) (Outer mitochondrial membrane protein porin 1) (Plasmalemmal porin)_142-193	TGTCGNACCTCCGCTGTANATTTCAAGACATGGGAATGAGACTGTGGGGATTGTGGTGCACGCAGCAGGAGAAGACAGAAACAGGCATGCAGGCAGGAAACAANGATGTCTGTGTGACATGTCAGCANCACACCCCCAATGGTCACGGNACAATGGCTGTCCCACCAGCATTCTCACGACTTGGGAAAATCTGCTANAGACATCTTCAGCAAAGGCTTTGGCTATNGAGTTCTGAAACTGGATGTCAAGACCAAGTCTCAGAGTGGTGTTATGGNGTTCGTCACCTCGGGCTCNAGCAANANAGACANATGGAAGTCAGGAGGCCANCTGGAGACAAAGTANAAACTGAGCGACCTGGTCNCACTTTTAACCATNANATGGNNNACAGANANNACTCNG…	GTCACGGAACAATGGCTGTCCCACCAGCATTCTCACGACTTGGGAAAATCTG	Q60932	0	Voltage-dependent anion-selective channel protein 1 (VDAC-1) (mVDAC1) (Voltage-dependent anion-selective channel protein 5) (VDAC-5) (mVDAC5) (Outer mitochondrial membrane protein porin 1) (Plasmalemmal porin)	Vdac1 (Vdac5)	Mus musculus (Mouse)	anion transport; apoptosis; behavioral fear response; integral to membrane; learning; mitochondrial inner membrane; mitochondrial outer membrane; nerve-nerve synaptic transmission; nucleotide binding; plasma membrane; voltage-gated anion channel activity		0.8799	0.822125	0.2114	0.8853		2.21631	2.85859	2.40199	2.27066	2.44348	2.40372	2.48399	2.57158	2.17444	2.35372	2.46986	2.13909
	531	An_u_4648|Asparagine synthetase [glutamine-hydrolyzing] (EC 6.3.5.4) (Glutamine-dependent asparagine synthetase) (TS11 cell cycle control protein)_402-461	CGAAGGCTTTCAGTGACGGCATAATGTCTGAGAAGAAGTCCTGGTACACCTGCCTGCAGGAGCATCTGGACTCTGTGGTGAACAATGACCAGATGGAGAAGGCTACCAAGACATTCCCCCACAACCCGCCCAGAACCAAGGAGGCATACTACTACAGACAGGTGTTTGAGAAGTTTTATCCTGGCCGGGCCAAGTGGCTGTCCCATTACTGGATGCCTCGTTGGATCAGCGCCACTGACCCATCGGCGCGGACCCTGTCCATCTACAAACCGGACAAGGACCAGTGATAGGCTGGAGCTTTTGTGTGTTTGTGATTTCTCTGTTTGTCTCTGCTGTAGGTTTGAAATTGTTTGCAGCTACTGAAAGTGGGCTGGTTGTCTGTGAAGATGTGGGCTTGTC…	GGGCTGCCACAGGTTTGCTGGAGACTGAGCCGGACTTTAAGACTCTGTTCATTCATTATC	P08243	0	Asparagine synthetase [glutamine-hydrolyzing] (EC 6.3.5.4) (Glutamine-dependent asparagine synthetase) (Cell cycle control protein TS11)	ASNS (TS11)	Homo sapiens (Human)	asparagine biosynthetic process; asparagine synthase (glutamine-hydrolyzing) activity; cellular response to glucose starvation; cytosol; glutamine metabolic process; negative regulation of apoptosis; positive regulation of mitotic cell cycle; soluble fraction		0.3764	0.700296	0.8494	0.8364		1.84252	1.56977	1.34156	1.87511	1.8928	2.10161	1.98138	1.86468	1.74197	1.65459	1.77778	1.76046
	534	An_u_12870|Malate dehydrogenase, mitochondrial precursor (EC 1.1.1.37)_529-588	AAATCGGGGATCTGGATGTCCGAAGGTCGACTTCCCCTCCGACCAGCTGACCGCCCTGACCGAGCGCATCCAGGAGGCCGGCACGGAGGTGGTGAAGGCCAAGGCCGGAGCGGGCTCCGCCACCCTGTCCATGGCCTACGCGGGCGCCCGCTTCACCTTCTCCGTCCTGGACGCCATGAACGGGAAGGAGGGCGTGGTGGAGTGCGCCTTCGTCCGGTCCGAGGAGACGGAGTGCAAGTACTTCTCCACGCCCCTGCTGCTGGGCAAGAACGGCATCGAGAAGAACCTGGGGCTGGGCAAGCTGTCTGCGTTTGAGGAGAAGCTGGTGGCCGACGCCATCGGCGAGCTGAAGGCCTCCATCAAGAAGGGCGAGGACTTTGTGGCCAACATGAAGTGATC…	TTGTTTTGCTCCCCTTCACCAACCATGGCTTTGCTCTCTGTGTATAATCGATACCCATTC	Q43744	0	Malate dehydrogenase, mitochondrial (EC 1.1.1.37)	MDH	Brassica napus (Rape)	L-malate dehydrogenase activity; binding; glycolysis; malate metabolic process; mitochondrial matrix; oxidation reduction; tricarboxylic acid cycle		0.3077	0.672754	0.5029	0.2903		2.95205	2.36124	2.50485	2.96362	2.45103	2.42546	2.46968	2.50786	2.29474	1.94848	2.09017	2.65071
	542	An_u_29388|hypothetical protein LOC388389 [Homo sapiens]_311-362	GGATTTTTTTTTTTGAGGAACGTTCACTGTTTAATTGAAACACAAGAGGATAAAATTTTTTTTATTACATTTGCTTTTCTTGTTTATTGAACAGATAAAAATCAAAACAATGTTTTTAAGGTCAACATCTGATATCATCTGAATCTGAACTTTTCTATAAAGTGAACAGAACCAAAAGCTGGTCATCCTGGCTGCAGACTGAGACATGGTCCATCACGGGTTTCCTGGAGCTACAGGGTTCCATGGTTGCTTCCGTGGACCTCCGTCTTTGTCCTTCTTGTCCAGAGGCTTCAGGTGAGAGGACCGAACCAGACCTCTGAACTGATCGTAGTCCACTCCCTGGTTCACGGCCCTCAGCTTGGCCTGGTTCTCCCGCTGGTATCTCCTCTCAGACTCCAC…	AGACCTCTGAACTGATCGTAGTCCACTCCCTGGTTCACGGCCCTCAGCTTGG	Q8IW40	0	Coiled-coil domain-containing protein 103	CCDC103	Homo sapiens (Human)	0		0.0002	0.0163217	0.1542	0.3802		-0.49825	-0.0286	-0.27337	0.629855	0.451279	0.199018	-0.18679	-0.04793	-0.31683	-0.19777	-0.20075	-0.24884
	543	An_u_19757|Tubulin alpha chain_297-347	CAACGCCATGGCTTCGAGCCGGCCATCAGATGGTGAAGTGCGACCCTCGCCACGGTAAGTACATGGCCTGCTGCCTGCTGTACCGCGGCGACGTGGTGCCCAAAGACGTCAACTCGGCCATCGCCACCATCAAGACCAAGCGCTCCATCCAGTTCGTGGACTGGGTGTCCCACCGGCTTCAAGGTGGGCATCAACTACCAGCCCCCCACCGTGGTTCCTGGAGGAGACCTGGCTAAAGTCCAGAGGGCCGTCTGCATGCTGAGCAACACCACCGCCATCGCAGAGGCCTGGGCCCGCCTCGACCACAAGTTTGACCTCATGTATGCCAAGAGGGCCTTCGTCCACTGGTACGTGGGCGAGGGGATGGAGGAGGGGGAGTTCTCCGAGGCCAGGGAGGAC…	CCTCGACCACAAGTTTGACCTCATGTATGCCAAGAGGGCCTTCGTCCACTG	P53372	P68363	Tubulin alpha chain	TUB1	Pneumocystis carinii	GTP binding; GTPase activity; microtubule; microtubule-based movement; protein complex; protein polymerization; structural molecule activity		0.7016	0.798921	0.0365	0.2513		1.26459	1.62759	1.35388	1.26911	1.30079	1.15166	1.91041	1.44004	0.972336	1.67799	1.27603	1.03112
	544	An_u_16928|Protein C6orf166_145-194	ATTCGGGAATCTGAATGTCAGAAATCCGTTGTTGTGGAGAGGAAGAAGACGGAGCGGACGTTCGAGGAAACGTTTGGAAGGCGGCGTTAAACCCCATCACGGCGGGTGTTTTTTTTTCTCTCTCCACTGCTTCTCTCCCAGTGTGTTTTAGCTACCATGGCTTGCGGCGCGACGTTAAAGCGGTCGATGGAGTTTGAGGCCCTCCTCAGTCCCCAGTCTCCCAAGCGGAGAAGGTGCAACCCACTACCGGGGACTCCGAGCACTCCGTCCCCGCAAAGATGCAACCTCCGTACCCCGGTGGAGAGCCCTGGCCACTCGGTGTCCCCTCAGCCCATCGGAGGCGAACATAGGCTCACTCCAGAGCAGATCTTCCAGAACCTGCGCCAGGGTTACAGCCGC…	GTTTTAGCTACCATGGCTTGCGGCGCGACGTTAAAGCGGTCGATGGAGTT	Q53H80	0	Akirin-2	AKIRIN2 (C6orf166)	Homo sapiens (Human)	innate immune response; protein binding; regulation of transcription, DNA-dependent; transcriptional repressor complex		0.1104	0.489051	0.1082	0.7359		0.516794	0.438967	1.01026	0.017371	-0.21833	0.181452	0.797947	-0.1386	0.340281	0.452203	0.341929	0.711132
	546	An_u_50|26S protease regulatory subunit 8 (Proteasome subunit p45) (p45/SUG) (Proteasome 26S subunit ATPase 5)_14-63	GGGGATTCGGACGAGCGGAGTCGACATATGGAGATGGGGGACAGTAAAGGCGGGTCAGGTCTCCGTCAGTACTACCTATCCAAGATAGAAGAGCTCCAGCTGACTGTGAACGACAAGAGCCAGAATCTGAGACGTCTGCAGGCACAAAGGAATGAGCTCAATGCCAAAGTGCGTCTGCTGCGTGAGGAGCTGCAGCTGCTGCAGGAGCAGGGCTCCTACGTGGGAGAAGTGGTCCGGGTCATGGACAAAAAGAAAGTGCTGGTCAAGGTACATCCTGAAGGGAAGTTTGTTGTGGACGTAGACAAGAACATAGACATCAATGATGTGACTCCAAATTGCCGCGTGGCGTTGCGCAACGACAGCTACACCCTGCACAAGATCCTGCCCAACAAAGTGGAC…	AGCGGAGTCGACATATGGAGATGGGGGACAGTAAAGGCGGGTCAGGTCTC	P62194	P62195	26S protease regulatory subunit 8 (Proteasome 26S subunit ATPase 5) (Proteasome subunit p45) (p45/SUG)	PSMC5 (SUG1)	Bos taurus (Bovine)	ATP binding; cytosol; nucleoside-triphosphatase activity; nucleus; proteasomal ubiquitin-dependent protein catabolic process; proteasome complex; thyrotropin-releasing hormone receptor binding; transcription factor binding		0.9495	0.834718	0.2313	0.8953		2.24156	2.04752	1.83788	2.21636	1.97473	1.7899	2.2543	2.04394	1.88752	2.03096	2.16987	2.13648
	549	An_u_14548|neuroendocrine differentiation factor [Mus musculus]_173-227	TGGGATCGGGCCGAGACCGAGTGGTCTCAGAGATCAGAAAGGAGATGAGAGTGATTGACAGACAAATTCGAGATATTCAAAGAGAGGAGGAAAAAGTTAAACGCTCCATCAAAGATGCTGCCAAAAAGGGACAGAAAGATGTTTGCGTGATCCTCGCAAAGGAAATGATTCAGTCCAAACGGGCCGTAACAAAACTGTACGCATCCAAAGCTCAAATGAACTCGGTGCTTATGAGCATGAAGAATCAACTGGCTTTGGTTCGTGTGGCTGGCGCCCTGCAGAAGAGCACAGACGTCATGAAAGCCATGCAGAGTCTAATCAAAGTCCCAGAGATCCAGGCCACAATGAGGGAACTCTCAAAGGAGATGATGAAGGCCGGAATCATCGAGGAAATGCTGG…	GTCCAAACGGGCCGTAACAAAACTGTACGCATCCAAAGCTCAAATGAACTCGGTG	Q9CQ10	0	Charged multivesicular body protein 3 (Chromatin-modifying protein 3) (Vacuolar protein-sorting-associated protein 24)	Vps24 (Chmp3)	Mus musculus (Mouse)	cytoplasm; membrane; protein transport		0.0788	0.424561	0.3726	0.6822		2.72444	2.61875	2.66746	2.4549	2.23149	2.34891	2.35429	2.36912	2.48753	2.59051	2.01174	1.92023
	550	An_u_11248|HECT, UBA and WWE domain containing 1 [Mus musculus]_301-354	CAGCGTAGAACCTTCAGCCTATGAGAGCTACGAGAAGCTGAGACACATGCTGCTGCTGGCCATTCAGGAATGCTCAGAGGGCTTCGGCCTGGCTTAGACCACCAGACTCAGAGACACGCATACACCTAATTAGTTTGCCTCCTCCTGACACATTCATACTGATGACCTCTGAACGCACGCACACACTATCATAGACATGACTGGATTACTTGTTGAGCGGCCTAGGCTTTGCTGGTTTCTATTCCATGTAAAACCGATAAAACCAGCGAGTGAAATAGACTGATGGATATTGCGTACAACACAGAGAGCCTCATTCGGACACGCTCGTGTCTCCCTTCCCAATTTATCGCAAATGCAAGCGAGGATTCATGGACTAATAAGAGATGTTTTCTTCATTTA…	ACAGAGAGCCTCATTCGGACACGCTCGTGTCTCCCTTCCCAATTTATCGCAAAT	A2AFQ0	0	HECT, UBA and WWE domain containing 1	Huwe1 (RP23-211L10.4-002)	Mus musculus (Mouse)	histone ubiquitination; intracellular; protein binding; protein polyubiquitination; ubiquitin-dependent protein catabolic process; ubiquitin-protein ligase activity		0.204	0.603757	0.5137	0.7309		2.87205	2.687	2.69305	2.98246	3.12972	3.06414	2.66262	2.73667	2.94406	2.41639	2.61024	2.86268
	551	UnAn_23594|_78-137	CCCATCATAAAACTGACTCTAGCTGTCGCTCAGGCGGGATGGAGCCTGCAGGAGCTTCTGCTCTGAGATCAAACCTAAAGGCTGATTACTGCAACTCCAATCATCGCAACTAAATTCGTCTTGCTTTTACTTGTGGAAAAGAATCGTAAAATCACAAAGGAAAGCTAGCTCTCCGGGTTAAATGTCTAAATTCAGACTTTTTGGCATTGAGAAGTGAGGTTTTTGTTCTCGCTGGTTCTCCCAGCAGTTGATCCAAGGTTCTGGGGCAGTTCTGATTTACCCCCTCAGAGCAAAAACCAAACAAATGCGGAGCTTTTCAAAGACATTGATGATGGAATTTGAGCTTTGGAAGCAGAGAATCATTCTATAAAAATCTTATTGG	AAGGCTGATTACTGCAACTCCAATCATCGCAACTAAATTCGTCTTGCTTTTACTTGTGGA	0	0	0	0	0	0		0.6966	0.798921	0.3174	0.889		0.286492	0.164099	0.799806	0.260094	0.111777	0.075014	0.405917	-0.10351	0.184814	0.283474	-0.02269	0.311403
	552	UnAn_29606|_96-145	TCACGGGTGTCTTCGGTGTTTACTCCTCAGTCACCACAGGTCCAGACGGCAGAGTCAGCCCTGCTTCTCTTCACTCCGGCCCTGAAGGACAGGATACGCCAGTCCACCTGTCCGAATGATCTGATGGTCTTCACCCCTCCTAACCTATAGAGTATTTCTGGAACCGTTCAGTTTGGATTTGTAAAAACATGTCAAATGTCTGTAAAAATATGTGCTTTTAGATATACCCATTTTAAAATCAGTAGAAAATCTCAGTTCAGTTTTACAAAGAACTTCTAATTAAAGTTTGATTTGC	ACGCCAGTCCACCTGTCCGAATGATCTGATGGTCTTCACCCCTCCTAACC	0	0	0	0	0	0		0.1403	0.537659	0.0107	0.5764		0.978892	0.851896	0.33236	1.05543	0.969777	0.976737	0.865657	0.362167	0.399612	0.996254	0.67691	0.140264
	554	An_u_17455|RNA (guanine-7-) methyltransferase [Homo sapiens]_153-209	CAAATTCGGGCCGAGGTTTTGTCAGAGAAGCTGGAGGACCCCAAGCTGATGTTCGACATCTGCAGCTGTCAGTTTGTGTATCATTACTCGTTTGAGAGCGAGCAGAAGGCGGACATGATGCTGAGAAACGCCTGCGAGCGTCTCAAACCTGGAGGCTTCTTCATTGGAACGACGCCAGATGCCTACGAGCTTGTTAAACGCATAGAGGCATCAGACTCCCTGTCCTTCGGTAATGAGGTCTTCAACGTTTCCTTTCAGTCCAAAGGCTCCTATCCTCTGTTCGGATGTCAGTATCACTTCAGCCTGGAGGGAGTGGTGGACGTTCCCGAGTTTCTTGTCTACTTTCCCCTTTTTGAACACATGGCCAAGCAGTACAACATGCGTCTGGTGCTGAAGCAG…	AGGCTTCTTCATTGGAACGACGCCAGATGCCTACGAGCTTGTTAAACGCATAGAGGC	O43148	0	mRNA cap guanine-N7 methyltransferase (EC 2.1.1.56) (mRNA (guanine-N(7)-)-methyltransferase) (RG7MT1) (mRNA cap methyltransferase) (hcm1p) (hCMT1) (hMet)	RNMT (KIAA0398)	Homo sapiens (Human)	RNA binding; mRNA (guanine-N7-)-methyltransferase activity; mRNA capping; nucleoplasm		0.0104	0.176986	0.0113	0.3079		-0.40626	-0.72009	-0.88788	-0.85823	-0.69221	-0.79087	-0.62203	-0.97579	-1.04207	-0.8477	-1.07939	-1.11274
	555	An_u_24742|hypothetical protein LOC54942 [Homo sapiens]_49-103	GAGGGCCCTCGTTGCCGAAATCGGCACGAGGAGAAACTCCAAATCTCTTGCTACAAAAGCCGTCAACCGACGGATATATTGCCGTCATCCTTCCGAAGTTTGAGGAAAGCAAGAGCATAACCGAAAGCCTCCTGACGAGGGAAGAGTTTGAGAAGGTCGTCTCCAAACGCAGCCTGTGCCAACCCTCCTGATGGAGCGTCGAAGGCTAAACCGTTCTGGGGAGGGTTTATTTTGTTTGGTCTGTTTTCCTCTTCTGGCTCATCTGCAGGTTGATTCCAAACCAAGACTGAGGCAGAGGACCTTATCCCCCTCCTGAAAGACATTTATGTGCGACAGAAGCACCGTGCCTTCACTTTTTTTTCCCCGTTTCGGAGTTCAGGATGTTTTCAACTTCAAAGT…	TGCTACAAAAGCCGTCAACCGACGGATATATTGCCGTCATCCTTCCGAAGTTTGA	Q9NX38	0	UPF0436 protein C9orf6	C9orf6	Homo sapiens (Human)	0		0.7156	0.799106	0.0642	0.678		0.473359	0.082183	0.106814	0.112464	-0.26912	0.347679	0.208917	0.076458	0.267247	0.417492	0.074094	0.233442
	556	UnAn_27707|_10-68	TTTTTTTCCTGTATGTCACTTTTCTAATGGATGGTACTGGGCTTGTCAGTAGGGGGCGCTAGAGCGCAGCAACACCGAAACTTCAAGGCTGAAGTGTACATGCAGTAAATAAATTATGCAATAATAAAGTCATAATTATCACATC	TGTATGTCACTTTTCTAATGGATGGTACTGGGCTTGTCAGTAGGGGGCGCTAGAGCGCA	0	0	0	0	0	0		0.2645	0.643248	0.7745	0.4051		2.19652	2.28974	2.64588	2.12754	2.49801	1.27792	1.32353	2.01633	1.70039	2.17789	1.46345	1.73463
	557	UnAn_28757|_318-372	ACATGGGAAGTTTTATTAACTCGTTATAACCNGGGGAGAGGATCACATTTATTTTAGTATTTAACCCTTCGACAGCCGATCAGAGGCGATCAAGACCAAGTGAGCTTGCGCATCTCTAATTAGGTTTTTAAAGCACAGGGGGCAGCGCGCGGTAACGTTTCAGGTTTTTAACCCTTTGCTCTGCCTCCATAGCAGAAACGGGCCCATGCCTAGATTGGATTTAATTGTTGGTCAGTATCTGACACGGGTGATGGGTTTAGCTATGGCCAACGCCTCCAAGCACCCACTTGGGGTCCTGTTTGGTGTCGCACTGGTTCTGGCAACTTTACCACGAACGCTGGACTGACCGAGTGGAATTGCAGCTTGTTTATCT	TGGCAACTTTACCACGAACGCTGGACTGACCGAGTGGAATTGCAGCTTGTTTATC	0	0	0	0	0	0		0.1611	0.561017	0.8823	0.8408		1.21063	1.2073	1.13726	0.492431	0.555337	0.919376	1.27514	1.26309	0.7476	0.767681	0.852935	0.627098
	560	An_u_20456|WD-repeat protein 4_519-573	CAAAGTCGGGGCACGAGGGACTTGAGACACTCAGAGTTCTAATGCTGCCAAAGGAAAGACTATAGCTGTGCGTCGTGTCAGCAGCTCCCCAGGTGGCCGTGATGTAGCTGTGCTGTGTGAGGGAATCATGAAGGTTTACATTTTCACGCTGGACCAAAACAGCGATGACAAGCTGGTTCCTCACAGCAAACTTCAGCTTTCCTACCATCCCCTGGACATGGACTTTGACCAGGAAGGACAGCTCTGGGTGCTGTTGGACTCCACTGATGTTCCACTCCAAATCCACACTGTCAAACAAAACTCCTGGGAGTGTGTAACTACGAGTAATGACCTCACCAGAGTTACTGACATGCTGAGAACACACTGGATTACATCTGATGATTTCAGAAAGATCACAAA…	ACAAGCGGTCAATGAAGGAGCGAGACGAAGTTTTGACTCAGCCTTCTGCCTGAGT	P57081	0	tRNA (guanine-N(7)-)-methyltransferase subunit WDR4 (WD repeat-containing protein 4)	WDR4	Homo sapiens (Human)	nucleoplasm; protein binding; tRNA modification		0.4748	0.745633	0.5765	0.3694		1.08776	1.58109	1.41217	1.56588	1.38026	1.10518	1.27981	1.17169	1.2788	1.2672	1.17753	0.996902
	561	An_u_7355|Cytochrome c oxidase polypeptide VIa, mitochondrial precursor (EC 1.9.3.1)_231-281	GGGAATCGGGCCGAGCACGAGGCCCGGAGCAGCAGCTCCTCTGCGGAGTGTGACCTTGCTGAGTTAGCGCTAGCTCCTTTAGCAGCCGCTCCACATCCTTGAGCTTCTCCGGACGCCCCCTAAAACCACAGCTAAGACATGGAAGATCCTGAGCTTTGTGGTTGCCCTGCCTGGCGTTGCCGTGTGCATGCTGAACACCTTCCTGAAGGAGAAGGAGCACAGCCATGAGCAGCCTGAGTTTGTCCCATACTCACACCTTCGCATTCGCACCAAGCGTTTCCCCTG	AGCCTGAGTTTGTCCCATACTCACACCTTCGCATTCGCACCAAGCGTTTCC	O74471	P12074	Cytochrome c oxidase subunit 6A, mitochondrial (Cytochrome c oxidase polypeptide VIa)	cox13 (SPCC1739.09c)	Schizosaccharomyces pombe (Fission yeast)	cytochrome-c oxidase activity; mitochondrial respiratory chain complex IV; oxidation reduction		0.7484	0.801931	0.092	0.3193		3.02292	2.69663	2.37411	2.6145	2.05687	2.82767	2.66454	2.56286	2.59144	2.84284	2.34461	2.42174
	563	An_u_5181|ATP synthase delta chain, mitochondrial precursor (EC 3.6.3.14)_522-576	TTCGAACCGGCTCCTGNACTGCCTTCACGCTTGGGCCGGGCATTTCTATCATTCAGCTGCACTTGAATTTGATAAAAACTTCCAGACATGATGGCAGCCAGGTTTCTCCGCCGGGCTCTTCCTGCGCTGAGGCAGGCTCGCTGCTACGCTGAGGCCGCCGGCGGTTCCCCGCAAATGTCCTTCACGTTTGCTTCTCCGACACAGGTGTTCTTCAAAGAGGCCAGCGTGAAGCAGGTCGATGTCCCCACACTCACCGGTGCGTTCGGTATCCTCCCGGCTCACGTACCCACCCTGCAGGTGCTCCGGCCCGGTGTCGTCACAGTCTTTAATGATGATGGCTCCGCCGCCAAATACTTTGTGAGCAGCGGGTCGGTGACGGTCAACGCTGATTCATCGGTA…	TCAGATCAGCATAGAAGCCAACGAGGCCATTGTCAAGGCTCTGGAGTAGACCAGC	Q92196	Q9D3D9	ATP synthase subunit delta, mitochondrial (F-ATPase delta subunit)	atpD	Agaricus bisporus (Common mushroom)	ATP synthesis coupled proton transport; hydrogen ion transporting ATP synthase activity, rotational mechanism; mitochondrial inner membrane; proton-transporting ATP synthase complex, catalytic core F(1); proton-transporting ATPase activity, rotational mechanism		0.6872	0.797089	0.2308	0.3829		4.70359	4.44403	4.12538	4.40309	4.07867	4.51819	4.46782	4.38768	4.7365	4.45748	4.18163	4.46794
	564	UnAn_29212|_28-87	TAAAGCAGTGGTGGATGTGAGTGGTTATGAGTGATGTGTTGATGACGGTACTCTATCTGTAGTCAAAGATAATCACACCCAGTACGATGTTTTAGTACTATGTTTCATTATTTGACATCATGTACATTCAGATGATTTATATTTCAATAAATGATTTATAATGTAAACATT	TGAGTGATGTGTTGATGACGGTACTCTATCTGTAGTCAAAGATAATCACACCCAGTACGA	0	0	0	0	0	0		0.7649	0.803202	0.2357	0.1894		1.423	2.01874	1.10711	1.61998	1.61909	1.66944	1.53048	1.83349	1.75124	1.87788	1.57193	1.473
	568	An_u_9275|Dual specificity protein phosphatase 16 (EC 3.1.3.48) (EC 3.1.3.16) (Mitogen-activated protein kinase phosphatase 7) (MAP kinase phosphatase 7) (MKP-7)_221-275	TACGTGGAAGGTCACAGGCGGCTGCTGCGGACGGTGTGNTTCAGCATACAGGAGAGGAAGCTTCTGCAAGCCCCGCTGCTGCAAGAGAAAGAGAGAGAGAGAGAGAGAGAGAGAGAGGTGGACGTCCCGCACACTATGGTCTGGTCCCGGAGACTCCGAGGCACAGCGACCCCCGCTGTCCGTCATCCTGCCGCGGCTCTACCTCGGAGCGGAGCGCGACGTGACGCAAGACGGACTGGCTTCTCTGGGTATTGGCTACGTGTAGAGTGTGAGCCGATGCAGCCCCCAGCCTTCTTTCCTGCCTTGCTCCAGATACCTGCGCATCCCCATCGATGACTCCCTGTGGGACGACCTGCTGCCCTGGATCCCGCAGGCACTGAGCTTCATCGATGCAGCCAT…	GTGACGCAAGACGGACTGGCTTCTCTGGGTATTGGCTACGTGTAGAGTGTGAGCC	Q9BY84	0	Dual specificity protein phosphatase 16 (EC 3.1.3.48) (EC 3.1.3.16) (Mitogen-activated protein kinase phosphatase 7) (MAP kinase phosphatase 7) (MKP-7)	DUSP16 (KIAA1700) (MKP7)	Homo sapiens (Human)	MAP kinase tyrosine/serine/threonine phosphatase activity; MAPK export from nucleus; MAPK phosphatase export from nucleus, leptomycin B sensitive; cytoplasm; inactivation of MAPK activity; nucleus; protein amino acid dephosphorylation; protein tyrosine phosphatase activity		0.3245	0.680996	0.0002	0.2335		-0.63444	-0.05062	0.198699	-0.04583	0.169777	-0.0697	-0.42998	0.130709	0.016477	-0.41075	0.570272	0.16751
	576	An_u_20595|Zona pellucida sperm-binding protein 4 precursor (Zona pellucida sperm-binding protein B)_470-526	GGAATTCGGGCCGAGGCAAAATAACTCTATGCTGTGAGCTCATGAGAATGAGGCTGAGTTACTGCTGTCTTTTGGCCGTCGCCATCCATGGCTACCTGGTAGGTGCTCAGCCTGGAAAGCCTCAGTATCCTTCGAAGCCTCAGCAACCCCAGCAGCCTCAGTATCCTCAACAACCCCAGCAGCCTCAGTATCCCCAGCAGCCTCAACAACCCCAGCAGCCTACAGTATCCTTCGAAGCCTCAGCAACCCCAGCAGCCTCAGTATCCTTCGAAGCCTCAGCAACCCCAGCAGCCTCAGTATCCTTCGAAGCCTCAGACACCTACAGAGACATTTCACACCTGCGATGTGCCTGCACCCCTCAGGAGACAATGTGGCGCCCCGACCATCTCTAACACAGAA…	CCAAGGATGGCCAGTTCATCATAGTTGTGGCTAGAGATGCCACTCTACCGCACATTG	Q9BH11	Q12836	Zona pellucida sperm-binding protein 4 (Zona pellucida sperm-binding protein B) [Cleaved into: Processed zona pellucida sperm-binding protein 4]	ZP4 (ZPB)	Bos taurus (Bovine)	integral to membrane; plasma membrane; proteinaceous extracellular matrix; receptor activity; single fertilization		0.7588	0.801931	0.068	0.5737		2.25827	3.3161	0.989908	2.79988	1.97948	2.16403	2.24485	2.06796	1.72933	3.7996	2.95452	1.2733
	578	UnAn_29698|_17-70	CCATTTAATATTCCGACATATATCTCTGTCTCTTTGGGTGCATTGCAGTTGCCCATTTGGGCCACGAGGTAGCTGTCTTGCGCTGCAGGGGAAGAACGAGACGATCCGCTTGCCTATGCCAACAGAAACCAACAACACAAGCAATAATGTGACAAAAGACAAAGACGTCAATGGAACTTGGAACAGAACTCTGAGTCCCAAGGACAGCAATGCTACCTTTCCCCTAAAACCTGATGAAAAAGAGATGCCAGAACAAAGTAAACAGACGATTATTAAGGTCTCAAAGGTCCAGAAACGAAGTGCAGCTCCACCTGAAGCTGATCAACAACAACAAAACCAAGGGAAACCTCCTTCGGATGACCAGCATTCATTTGACCATTTTTCATTGCCAACAAAGTG…	CATATATCTCTGTCTCTTTGGGTGCATTGCAGTTGCCCATTTGGGCCACGAGGT	0	0	0	0	0	0		0.6502	0.792565	0.6878	0.4354		1.63364	3.5724	4.08485	3.13678	3.57914	3.05882	2.47573	2.48473	2.53574	3.43743	2.87249	2.38204
	579	An_u_5871|Calcium-binding mitochondrial carrier protein Aralar2 (Mitochondrial aspartate glutamate carrier 2) (Solute carrier family 25, member 13) (Citrin)_498-548	AAAATCGGGATCCTGGATGTCTACGGGTTTACCCTGGGGCTCNATCGCTGGAGCCACCGGCGCCACCGCCGTGTACCCCATCGACCTGGTGAAGACCCGCATGCAGAACCAGCGCTCCACGGGCTCCTTCGTGGGAGAGCTGATGTACAAGAACAGCTTCGACTGTGCGAAGAAAGTGCTGCGTTACGAGGGATTCTTTGGGTTTTACAGAGGTCTCCTCCCGCAGCTCATCGGCGTCGCTCCAGAGAAAGCTATCAAACTCACGATGAACGATTTTGTCAGAGACAAGTTCACCACACAAGATAATACCATCCCTCTTCTTGCCGAGATTCTTGCTGGTGGATCTGCTGGAGCGTCGCAGGTGATTTTCACCAACCCCCTGGAGATCGTCAAGATCCG…	CTTGCTTCCTGCGCGACATCCCCTTCTCTGCCATCTACTTCCCCGTTTATG	Q9UJS0	0	Calcium-binding mitochondrial carrier protein Aralar2 (Mitochondrial aspartate glutamate carrier 2) (Solute carrier family 25 member 13) (Citrin)	SLC25A13 (ARALAR2)	Homo sapiens (Human)	ATP biosynthetic process; L-aspartate transmembrane transporter activity; L-glutamate transmembrane transporter activity; L-glutamate transport; aspartate transport; calcium ion binding; cellular respiration; integral to plasma membrane; malate-aspartate shuttle; mitochondrial inner membrane; response to calcium ion		0.1401	0.537659	0.8446	0.9497		0.512225	0.679398	0.429854	0.993947	0.845793	0.906521	0.543894	0.560072	0.601617	0.477916	0.618295	0.489299
	580	An_u_10434|formin 2 [Homo sapiens]_15-64	GGGGGGTCATCCCCCTCTCTGACTCGCAGCTGGCCCCTCGAGTGAGGCTCATCGTTCCACCTAGCGGAGCTCCACGCATCAAGGAGAGCCAGCTGTGGGATTTCTTCTACGGTGACCGAGACGACCTTCTGCCCTGCTGGCCAGCTGCTCACCCCCGAGATTGCCCCAGATTCCTCATCTGTCCCCTCCCGGCGAAGACAGAAGAACCACCGGCACGGAGGGTCCGTCAAGGCTCAAGAGGAGGATCCGCCTCCAACCCCGGCGCCGCTCTCTGAAGCCTGTAGCCCGGCGCCGCTCTCTGAAGCCTGTAGCCCGACGCCGCCGCCCTCCGAAGCCTGTTGCCCGTCACTGCCTGAAGTAGCCGAGGAGATGGTTCTGCCTCCACCAGTAAGCTCCGCT…	CTCTCTGACTCGCAGCTGGCCCCTCGAGTGAGGCTCATCGTTCCACCTAG	Q9NZ56	0	Formin-2	FMN2	Homo sapiens (Human)	actin binding; actin cytoskeleton organization; establishment of meiotic spindle localization; meiotic chromosome movement towards spindle pole; meiotic metaphase I; multicellular organismal development; oogenesis; polar body extrusion after meiotic divisions		0.1347	0.52631	0.6171	0.6279		2.75902	1.74019	1.58553	2.61295	1.54906	1.97079	0.679984	1.29736	1.36075	1.99425	2.02848	1.82492
	581	UnAn_29023|_151-208	GGGGGGTGTGACGCAACGGGAAGCGCGTCAGTTCAGTCTAAAGAACATGGCGGCTTCAGCCGATGAAACTAGCGTTAGCGTGGCTATCGAGCAAGTTTTATCGGAATTACAGAGTATTTCTTTGCTGAGCTAACGAGCCTTTACCTGCAGCAGCAAGAGTAGCTTGGCTTGTGGTTGTGTTTTCGTTGTCGCTCGTAACAGAGTGACGACGAATCTGATTGGTTCATTTGGCCCGTCTATCACCAACATAGGCCAATCAGCTAACCAGTATTTTCGCCCCTTCCCAAAGTTACTTCAACGGAAGGTTTCCAGATGGATATGCGGAGCAAATCTATCTGACGGAGTCAGGTAAATTTATCAATTGCAAGATGGAAAAAAATAACACTGC	CAGCAAGAGTAGCTTGGCTTGTGGTTGTGTTTTCGTTGTCGCTCGTAACAGAGTGACG	0	0	0	0	0	0		0.966	0.836637	0.0873	0.9702		2.23195	2.29564	2.12756	2.13448	2.40397	1.87237	2.04179	2.57768	2.10408	2.21703	2.45596	2.01645
	582	An_u_5104|ATP synthase a chain (EC 3.6.3.14) (ATPase protein 6)_458-517	CACGTCATACCAGTAACCTTGATTTTAACATTTCTTATTACCTGATCAATTTTATTAACAGTAGTTCCTATGCAAATTATAGCCTTAACTTTCCCCTACGAACCTAATTTACAAACAGACCAAGACTCTTCAACACAAACTTGAAACTGACAATGACTGTAACATTATTTGACCAATTCCTTAGCCCAACCTTGTTTAAGATGCCATTAATTGCTATCGCATTAGTATCCCCATGATTACTTCACCATGTAGTAACAACACGATTTTCTTCAGAACGTTTGTTAAGTGTTAAAAAAGTTTCTGTTTCTGCCTTAACTAAACACATTTTTCAACCCTTAGGTCCTTTAGGACATAAGTGAGCCCTTATATTCGTATCCTTATTTATATTCTAANTTACTC…	CATCCTCACTTGGCTCTCCCCTTATGATAAGCAACCGGAACTAATGGCCTTTCGACTTGA	P55778	0	ATP synthase subunit a (F-ATPase protein 6)	mt-atp6 (atp6) (atpase6) (mtatp6)	Gadus morhua (Atlantic cod)	ATP synthesis coupled proton transport; hydrogen ion transmembrane transporter activity; integral to membrane; mitochondrial inner membrane; proton-transporting ATP synthase complex, coupling factor F(o)		0.8235	0.813885	0.8326	0.4695		3.37396	4.22418	4.02693	3.9276	4.06834	3.97825	3.6712	3.49087	4.07723	4.51862	2.77982	3.32913
	586	UnAn_29691|_130-188	ATTGCATTTTTATTTTTTCCTGCCGGCTTAAGCAGATTCTCCCCGGTGTCTGGGAAAACGAGCGGCCCGTTGGAAGGGCCTCCCCGGGTTCGGCCGACTGCTTTTAATCCAATTGAGATCACATGAGAAGCTGGTATGGCTCCTCTGAAACTACGTGCGTCACGTTAACTTTAAGGGGAAACACAATGTAGAGACTGTGCACCGCTGGAGACAAAACCAAACGATGGAGCTGACAGGAAATGCAACAACTGGACAATAAAACTATTCTGACATG	GCTGGTATGGCTCCTCTGAAACTACGTGCGTCACGTTAACTTTAAGGGGAAACACAATG	0	0	0	0	0	0		0.1031	0.478771	0.2911	0.2865		0.226633	0.210227	0.123521	0.581859	0.992629	0.339726	0.299575	0.449163	0.646569	-0.32019	0.258705	0.564508
	587	An_u_15525|Plakophilin 4 (Armadillo related protein)_230-284	GCCTTTGCTACTGCTAGAGCAGCTACCAACCCCGCTATCTCTTGAAGGCTCAGCAGGTTCCCTTCAGAACCTGTCAGCTGGCAACTGGAAGTTTGCGGCATACATCCGTGCAGCTGTTCGTAAAGAGAAAGGCCTTCCCATCTTGGTGGAACTGCTGCGGATGGACAACGACCGGGTGGTGTGTTCAGTCGCCACGGCTCTAAGAAACATGGCCCTGGACATCAGGAACAAGGAGCTTATAGGGAAGTACGCAATGAGAGACCTGGTAAACCGCCTCCCCGGGGGGAACACCACCCTGCTGTCAGATGAGACCGTGGCCGCCATCTGTTGCACGCTGCATGAGGTCACCAGCAAAAACATGGAAAACGCGAAGGCCTTGGCCGACACGGGCGGCATCAA…	AAGGAGCTTATAGGGAAGTACGCAATGAGAGACCTGGTAAACCGCCTCCCCGGGG	Q68FH0	0	Plakophilin-4 (Armadillo-related protein)	Pkp4 (Armrp)	Mus musculus (Mouse)	cell adhesion; cell junction; protein binding		0.34	0.685768	0.6832	0.0167		-0.25541	-0.57278	0.040943	-0.20216	-0.25923	-0.38628	-0.19119	-0.10591	-0.00786	-0.58389	0.082419	-0.52555
	588	AN_v_12824|Lysozyme C precursor (EC 3.2.1.17) (1,4-beta-N-acetylmuramidase C)_328-377	TATTCCTCCCGGGGGCACCTACTGCTGCTGCTCTTGGTGGCTGTGGCCAACGCAAAAATCTTCCAGCGCTGTGATTGGGCGAGAACGCTGAAGGCCAAAAATATGGATGGTTACCGTGGCGTCAGCCTGGCCGACTGGGTCTGTCTGACCCAACACGGGTCAAAGTTCAATACCCGAGCAATCAAATATAATAGAGACGACTCGACTGGCTACGGCATTTTCCAGATCAACAGCAAATGGTGGTGCAGCGATGGAGGCGAATCGAGAGGCAACGGGTGTGGGATTAGCTGCAGGGAACTGCTGACAGACAGCGTGGAAACGGCGATCAGCTGCGCCCAAATGGTCGTCCATTATCCCCTACAACTCAGAGGATGGGTGGCCTGGGAGGCTCACTGCCAG…	AGCTGCGCCCAAATGGTCGTCCATTATCCCCTACAACTCAGAGGATGGGT	P79687	P08905	Lysozyme C (EC 3.2.1.17) (1,4-beta-N-acetylmuramidase C)	LYZ (LZM)	Allenopithecus nigroviridis (Allen's swamp monkey)	cell wall macromolecule catabolic process; cytolysis; defense response to bacterium; lysozyme activity		0.6196	0.78621	0.8601	0.7413		1.88053	2.35363	3.25768	2.0492	1.95271	0.829909	2.39218	0.776882	0.736885	1.45938	2.73256	1.48391
	593	UnAn_21534|_372-431	TCCCATCTGCAACTACAGATATTGAGCTTGTGGGGCTGCAGTTTGTCAAGATCAGCTGTGACTCTCTGTGTTTGGCGCTGAAGTCCAACCCGTCCCATCTGACACAACTGGACCTGAGATGGAACTACCTGGAGGAGTCAGATGTTCAGCAGCTGCAGGATCTTGTAAAGAGTCCAGACTACAAACTGCAATATGTCAACTGGAGGCCATCCTTTGCAGAGGAGAGAAGCTGAGCTGTCCTGATGATCCAGAGGTTGAAGCTGCAGCAGTTTGAGTTTAAAGAGACTCTGACTGGATCCTGATGATGAACTCTGTGTTTAGAGATGTTGATCCTGTTTATCTGATCATGTCTGTCATTTAGTGTCTGATATTGTTTGTCTCTGTGGACCAATGAGGATG…	TGTTTGTCTCTGTGGACCAATGAGGATGAAATGAAAACTAAGCTGCATTTAGTGGCTCCA	0	0	0	0	0	0		0.371	0.697665	0.3167	0.7371		2.49466	2.75619	2.45613	2.19834	2.40665	1.84804	2.06446	2.78633	2.01789	2.22664	1.97719	2.2061
	594	An_u_20250|Vitamin K-dependent protein S precursor_249-302	CGGGGCCGAAGGGTAAACCCTGAGGCCCTGCAGAAGGCACTGGGGGCGCCTTAACGCCACCATGCAGAACCCCGTAGCAACATACATTGGTGGGATACCAGACGACGTCCCGTTGCCCGCCACCCCGGTGTCAGCCTTTTACCACGGCTGCATGGACATCACCGTAAACGGCGTGCAGCTGGACTTTGACGAAGCTCTGAGCAAACACAACAGCATCAAGTCTCATTCCTGTCCTCCTGTCAGTGACCCAGAACGCCCAGATGTACCCCGGCCTGCATAGGAAGTGACCTCAATTAGCAAACTATGATTAAATAAAGCCCTCGAGTTTGCCAGCGCCCCCGCCTGGGACGCCTTCTTGGGACAGGTTGGATAGAAAGTGGGGTTTTTACGTTTTTGTCT…	CAGAACGCCCAGATGTACCCCGGCCTGCATAGGAAGTGACCTCAATTAGCAAAC	P07224	P07225	Vitamin K-dependent protein S	PROS1 (PROS)	Bos taurus (Bovine)	blood coagulation; calcium ion binding; extracellular region		0.3477	0.688893	0.2644	0.3027		1.4064	0.704424	1.58838	0.920596	1.329	1.18284	0.993591	0.495281	0.594764	1.82042	0.804579	0.542208
	596	An_u_10889|Glycoprotein 25L precursor (GP25L)_239-288	GATTTGGGCCGAGGGCCGACGAAGCTCTACACCAGACGTTTCAGCGCTGACGCATAAACCAGAGTGGGGTTGAGAGGAGTCGCCTTCCTCCTCCAGTGCTCGCTGACGTTGGCTGCAGCCATGTATTTTGATCTGGGAGAGCAGGAGGAAAAATGCATCATTGAGGAGATTCCTGAAGACACTCTGGTGACGGGACACTTCTTCTTAGAGCCATGGGACGTGAAGTCTTTCAGTCGCTCGGCTCACCTCGGTGTCACCGTTACAGTCAGAGACCCAAACCACGAGATTCAGATGTCCAAACGCTACGGAAAATTTGGTAAATTCACCTTCACAGCTCACGCCTCTGGTCAGCACTATCTCTGCTTCCAAACCAACTCCACAAGGTTCTCCGTTTTTGCT…	CGGCTCACCTCGGTGTCACCGTTACAGTCAGAGACCCAAACCACGAGATT	P27869	0	Glycoprotein 25L (GP25L)	0	Canis familiaris (Dog)	endoplasmic reticulum membrane; integral to membrane; transport		0.6909	0.797516	0.0852	0.9796		1.34018	1.81453	1.03451	1.33109	1.38821	0.897904	1.2484	1.32138	1.09221	1.19649	1.26833	0.801015
	598	UnAn_22926|_15-73	TTCAGAAACCGCTTCATGCACAGAATTCACCAATAGAACCGGCTACAGACCACAAGTTTGTCTCCAACGATGCTTTGATGTGTCTTCACAAATAAAGGTTAAAAATAAAATAAAAAAAACTCCACTTT	CATGCACAGAATTCACCAATAGAACCGGCTACAGACCACAAGTTTGTCTCCAACGATGC	0	0	0	0	0	0		0.3338	0.682781	0.3879	0.411		3.05966	5.00826	3.43013	3.59607	4.61491	4.82336	4.04007	3.79134	5.16096	5.12269	5.35098	4.42559
	601	UnAn_29771|_80-138	TGGGAACTCTTTGTGGCTCTGGCTGCTGTCATGGGACTCTATGCATTGTAGAGACGGTAAACGAAAATACTGTGTATTTTCTTGTTCGTGTCCTTTTAATCTAACCTGACGGTCCCTTTTGTATACGACTGATAACAATTCCAACAGCCTGTGTAATATACTGTATTTGTTTCCATTGTGTACTGACTTGATTTGTACTGTTTTCTCTATCACGCTGATAACGCAAAATGCATTAATATGTGCAATACTGAAGGTAAACTGTATATATGCCAACTTTTGTAATAAAATAAAATCTGTGAACAGGGG	TCTTGTTCGTGTCCTTTTAATCTAACCTGACGGTCCCTTTTGTATACGACTGATAACAA	0	0	0	0	0	0		0.3525	0.689407	0.004	0.9936		2.15894	1.36671	1.0998	2.07961	0.793442	1.04217	1.4348	0.572097	0.734527	1.83497	0.676227	0.665568
	603	An_u_6609|Cohesin subunit SA-2 (XSA-2) (Stromal antigen 2 homolog) (SCC3 homolog 2)_306-363	GGCGCGTCGGCCNAGAGATCTCAGACACCAGACGCCCATGGATTACAATTCCCAGGTGACGTGGATGCTGGCTCAGAGACAGCAGGAAGAGGCGCGCCAGCTAGCAGGAAAGAGCNATGAACTACGTCAAGCTCAGGACCAATCTGCAGCACGCCATTCGTCGCGGCACCGGGCTTATGGAGGAGGACGAGGAGCCGATCGTGGAGGACGTGATGATGTCATCGGAGGGCCGGATGGACGACCTCAATGAAGGCATGGACTTTGACACCATGGACATTGATCTGCCGCCTCCAAGAACCGCGCGAGAGATCTGAGCTCAAGCCGGACTACTTTGACCCTGCGTCTATCATGGATGAATCGGTCCTCGGGGTGTCCATGTTTTAAGCTAAGCTCCAGAGG…	GAGATCTGAGCTCAAGCCGGACTACTTTGACCCTGCGTCTATCATGGATGAATCGGTC	Q9DGN0	0	Cohesin subunit SA-2 (xSA-2) (Stromal antigen 2 homolog) (SCC3 homolog 2)	stag2 (sa2)	Xenopus laevis (African clawed frog)	cell division; chromosome segregation; mitosis; nucleus; protein binding		0.4223	0.721059	0.2466	0.1261		3.2498	2.69591	2.676	2.04379	3.37866	2.60597	3.16652	3.14914	2.89071	2.85842	2.99149	2.73508
	604	UnAn_23553|_291-349	TCCTTTTCTTTTTACTTTTCACTTTCCCATTTTATCATCTTCTTTTCATTCGTACTGTCTGTATGTTAATTTAGTTGTCTGATATGTAGAATGTTTCTGTTTTTTATTCAGGATTAGGACAACAGATTAAGTTCCTTTTTTCTGTTCCTTTTTAAAAAGAAAAACAAAACAAAACATGCATAAACCATCTTGGGTCCAGAGCTTCCTCCCCAGCGTGGAGCCGAGTCAGCGACTTCATCCTTTTCTAAATGCTGTAAAAGCTGATTGGCAGCCATGTAGATCGCAGATTTAGTCCCTGCACACCTTTCTCTGTAAATAATCCAATCTGAACTAATACCTAGGCTCTCAC	AGTCCCTGCACACCTTTCTCTGTAAATAATCCAATCTGAACTAATACCTAGGCTCTCAC	0	0	0	0	0	0		0.1201	0.501457	0.384	0.1146		1.167	-0.07523	0.236339	-0.51362	0.455058	-0.23484	0.509357	0.736536	0.373686	0.804008	0.376715	0.28781
	607	UnAn_22121|_590-645	GGAGTATGCTATCTTAACCGTTCTACCTCTGATCAATGATTCCTTATTTTATTGTCAAATCTTAAACCGGGGTAAAAATGGGCCTTTAGTAGCGAAGCAGGATTAGGCCAAGAATAAAAATATCACAATTTGGTTAGCCGTGACCCGGATTTTGACATTAAAGTGGAGGAACATTTTGAATTTGGGCACGAAGAAGTAATCACTTGCAGCAAAACAGGGTCGACCCGAAAAAAAGTAAGGAGATTTTGATTCTCCTATTGGCTAAAGATTAGATGTAGGCTAAATCAAGTGTTGCTGTAAGTGAGAAGCTTTCTTCTCAAAATATCAGAGGCTGAACGGTATAACTAGGTTTGAATGGAATTTATGTTGAAACCGAGAAATGATTGAATGGGATTTATG…	TGCGCTGCCTCTTGAGAACTAGGGACACTCAAAAAGTAGCAGGGAATAGGACGGCC	0	0	0	0	0	0		0.4798	0.74707	0.3556	0.44		-0.36884	-0.38843	-0.40149	-0.8812	-0.09608	1.38495	-0.42906	0.072929	-0.1238	0.384611	0.277453	0.240491
	608	An_u_10410|FKSG26 protein_414-473	TTTTTTTTTTTGGCGGCGTGATCGGCCGAGTCACAGAGTCTGGAGACAGAGTTAAAAAGAAGAAGAAAAGAAGAAAGAAAAATGACATCCGAGGATGGACAAGTAAACGGGGCTGCAACAGAAAATATCGATTTACTGCTGGAGAACCTGGAGAAGTCCAACGGAGGGGGTCTACAAAGTGAGGACAGTGGAGGCTCCATCAGAAGATCTGTCCTGCATGTGGAGCACAGGAATCTCAACCCAGAGACTGGAGCTGAAGAGATACTTTGGAGCTCGAGCTATTCTCGGTGATCAGAGACCTCGGCAAAGAAACAGGCACTTTCACCGCAGCACGTGGATGACCAGCCCAAAGGACAGTTGGCCTCGCTTCAGCCGACCAGGAATCTCAATGGCCTTGCT…	GTGTCCATTACTTCACCTTCGAGCACAACCGGGACTACCAGCAAGTGCAGTTCAAGTTCT	Q9BQ70	0	Transcription factor 25 (Nuclear localized protein 1)	TCF25 (KIAA1049) (NULP1) (FKSG26)	Homo sapiens (Human)	heart development; negative regulation of transcription from RNA polymerase II promoter; nucleus; transcription factor activity		0.5536	0.765979	0.2362	0.9858		2.55233	2.21938	2.4029	2.39502	2.05157	2.04811	2.25519	2.19003	1.97753	2.41879	2.21145	2.15008
	609	An_u_15508|Placental protein 11 precursor (EC 3.4.21.-) (PP11)_158-217	AAAATCACAGTTTATTCAGGGACCTGAAAAATATGTGGTTTGGTCTCTACTCCCGCAACAACAACGCCTTTGACTCCAGCGGTTTTGAACACATCTTTGCAGGTGAACTTAAGGGAGGAAAGGTGTCTGGTTTCCACAACTGGATCCAGTTTTATCTTCTTGAGAAACGAGGAGAGCTTAACTACTACAGCCACAGCTTCAACGGGCCTTGGTCCAATTATCCTGATGTTTTGGGGCTGCAGTTCAAGTGGGACGGCTACTACAAGCAGGTGGGCTCTGCAGTGATTGGTTGCAGCCCTGAGTTTGATTTCGCCATCTACAGCCTCTGCTACATTGCTCGGCCTGGGAAACAGTGTCGCCTCAGTCTGGGAGGGAAAGAGCTCATCATACAAACTTACA…	TCTTGAGAAACGAGGAGAGCTTAACTACTACAGCCACAGCTTCAACGGGCCTTGGTCCAA	P21128	0	Placental protein 11 (PP11) (EC 3.4.21.-)	0	Homo sapiens (Human)	cytoplasm; extracellular space; female pregnancy; growth factor activity; plasma membrane; proteolysis; serine-type peptidase activity		0.8818	0.822616	0.1625	0.9839		4.15798	4.72081	4.05763	4.14169	4.67468	4.32344	3.78569	4.54144	4.30448	4.40685	4.69333	4.29369
	612	An_u_10351|Filamin A (Alpha-filamin) (Filamin 1) (Endothelial actin-binding protein) (Actin-binding protein 280) (ABP-280) (Nonmuscle filamin)_131-186	GAATTCAGTCCGAGCCAGTGTATAATAGAGATCAGTGGATCTAGTCCATTCACAGACATATACTCTTAATTGTCACTGTTTTGTTCCACTTTTTAAACCAAAACATACTTTCTGCCCTTTCGCTGCACAGCCCTCCTCTTTAGCCTTTTTAGCGACCTCCAGGTAAGACGATCTGCCGTTGCATGCAACTAGGAGACTTTGCTCAGCCTGCAGGTTCTGAAGTGTAGTGTAATCTTCACAATGTTGGCTTGTGACTCAGTGTTGGAGTGTATTTGTTGTCGAGCAGGAGTCGGGTCTGAAGGTAAACCAACCGGCATCGTTTGCCGTCAGCCTCAATGGTGCCAAAGGTGTGATCGATGCCAAGGTCCACAGTCCATCAGGAGCGCTGGAGGAGTGCTG…	CCCTCCTCTTTAGCCTTTTTAGCGACCTCCAGGTAAGACGATCTGCCGTTGCATGC	P21333	0	Filamin-A (Alpha-filamin) (Filamin-1) (Endothelial actin-binding protein) (Actin-binding protein 280) (ABP-280) (Non-muscle filamin)	FLNA (FLN) (FLN1)	Homo sapiens (Human)	Fc-gamma receptor I complex binding; GTP-Ral binding; Rac GTPase binding; actin crosslink formation; actin cytoskeleton; actin cytoskeleton reorganization; actin filament binding; cytoplasm; cytoplasmic sequestering of protein; glycoprotein binding; inhibition of adenylate cyclase activity by dopamine receptor signaling pathway; negative regulation of protein catabolic process; negative regulatio…		0.4726	0.745633	0.2569	0.6217		-0.04477	-0.25258	0.044742	0.2004	0.268905	0.266871	0.034608	-0.16037	0.133423	-0.27897	0.113512	0.258477
	614	UnAn_29491|_6-65	TCTCATCTCCTTGCCATTTTAGTGGTAGTTGTTCATGATCAGGATTGTCTATCTGTAGTCAGCTGATTACATATATTGATCTGTGTCACTGTGTTTATGCACTGGACCAACTATTGTTTACCATTCATAAAATACCAGCAAAAAAAAAGGAAAAAAAGACACTTGCACAAAGTTGTAGAATGTCCATTAACCCAGATGAGAAATCAAGGCAGCTGTTTTCAAATCAACACATACTGTTTAAAACTGAAACTGAATGGTAAACAATGCTTTCTGTTGTATCCCTTAGCCGTCCTTTTTATTCTCTTTGGACTAGTTTTATTCTTTTATTATATATATTTTTTTCTTCTGACTACAGGTTCTGCTTGTTTCCTTTACACCTACCTATGTATTTTCCTACTT…	TCTCCTTGCCATTTTAGTGGTAGTTGTTCATGATCAGGATTGTCTATCTGTAGTCAGCTG	0	0	0	0	0	0		0.1848	0.582911	0.5614	0.126		1.90331	1.09807	1.60804	0.862977	1.6303	0.93786	1.39319	1.76169	1.83777	1.11985	1.59382	1.56492
	618	An_u_9049|D123 gene product [Rattus norvegicus]_89-139	GGGAATCGGCACGAGGGGAGTGATCACACTCTCAGCCGACACAAACCAACAACAGCGACTCGGATGCTGAGGAAGACGTTCAGTGGTCAGATGACGAGACAACAGCCACAGCCACTGCACCCGAATTCCCAGAATTCACCTCGACAGTGCTGGAGGCCATAAACGCCCTGGGTGGGCGTGTCTTCCCCAAACTGAACTGGAGCGCTCCGCGGGATGCCAACTGGATCGCCCTGAACAGCTCGCTGCAGTGCCGCAGCCTCAGCGACATATTCCTGCTCTTCAAGAGC	AGATGACGAGACAACAGCCACAGCCACTGCACCCGAATTCCCAGAATTCAC	Q62834	0	Cell division cycle protein 123 homolog (Protein D123)	Cdc123 (D123)	Rattus norvegicus (Rat)	G1 phase of mitotic cell cycle; cell division; cytoplasm		0.8303	0.813885	0.0021	0.8259		-1.20965	-1.78446	-1.5513	-1.12396	-1.77956	-1.80918	-1.48661	-1.71234	-1.69047	-1.37897	-1.73667	-1.80449
	622	An_u_18695|T-complex protein 1, zeta subunit (TCP-1-zeta) (CCT-zeta) (CCT-zeta-1) (Tcp20) (HTR3) (Acute morphine dependence related protein 2)_171-220	GGGATGATAGGGGAAACTACTCGTGTGAAAACAGCTTCTCCATTCATGCACGGTGATCGCCAGCCATATCCTGTTGGTTGACGAGATCATGCGAGCTGGCATGTCTTCTCTGAAAGGTTAAAGAAGAGCAGCTGTAATTGTGCTCCAGTGATGTTTACCTGACGGTTCAGCTCGCAGCAGTCTGAAGCACCCCAGTCGATGGCCAGCCTACTGAGCAAACCCGCGGCGGCCATCTTAGCATCAGTTAGAAATCATTGTTCACCTGCTCATGGTTTTTTCATGATTTTTGCCCCCTCTCTAGAACGATTGGTTTTATTTATGCGATTTTTGTTAAAAGCACTGACCTCTGCAGTTCTGTTTCTACCCATTAAAAAAGTTCTTGGCTTG	CTCGCAGCAGTCTGAAGCACCCCAGTCGATGGCCAGCCTACTGAGCAAAC	P40227	0	T-complex protein 1 subunit zeta (TCP-1-zeta) (CCT-zeta) (CCT-zeta-1) (Tcp20) (HTR3) (Acute morphine dependence-related protein 2)	CCT6A (CCT6) (CCTZ)	Homo sapiens (Human)	ATP binding; protein folding; unfolded protein binding		0.9617	0.835735	0.1952	0.929		1.18243	0.763867	0.994158	1.32405	1.17903	0.821013	1.42365	0.863135	0.840012	1.1076	0.930311	1.00543
	626	UnAn_27130|_114-173	ATTTCGAAGGTCATTTAGTTAAGCAGTGGAGAGGTGAAACACACATTCTAAGCTGATTAAGGCAACACTGTTGCTTGGGGGCAGAGGGGCCACAGGCCCCTGAAAACCAAGTTCATGTTGCAATGTGAAGACCTAAGCATGAGGTCTCAGGTATGATACAGGGATGGTTTTCATACTATGTTGGAAAATGTAAAATTAAAAATATTTTCAGTTTTTATAATAAATGCAAAAATTTGC	CATGTTGCAATGTGAAGACCTAAGCATGAGGTCTCAGGTATGATACAGGGATGGTTTTCA	0	0	0	0	0	0		0.344	0.687384	0.5784	0.7005		1.29468	1.12732	1.07466	0.88144	0.675463	1.1254	1.05354	1.13877	1.06599	0.960571	0.884376	1.03969
	628	An_u_10582|Galectin-3 binding protein precursor (Lectin galactoside-binding soluble 3 binding protein) (Mac-2 binding protein) (Mac-2 BP) (MAC2BP) (Tumor-associated antigen 90K)_161-217	CGGGGCCGAAGGGTACCTGGATGAGTATTTTTTACTTCAGAGCCTGGAAAACTGGATCACAAACAACGCTGGCTCCCTGAGTTCAGAGAATCAGGCCGACTTGCTCCGTCTGGTCCGTTTCCCCATGATTCCTGCCGAGAAGCTGTATGACCTGGAGTCCACCTCACATCTCTACAAGACTCACAAGGATTTGTACCTTGAAAGTGTCTTGACAGCATATCAGTTCAATGTTCTTCTCTACAGTAATATGACCAAATTAAAGTTAGACAAGGAAAGTGATGATTACAAGCCCAGAATCTACACAGGGGAGACCTGGAGTGTTGCTATTGAC	ACCTCACATCTCTACAAGACTCACAAGGATTTGTACCTTGAAAGTGTCTTGACAGCA	Q08380	0	Galectin-3-binding protein (Lectin galactoside-binding soluble 3-binding protein) (Mac-2-binding protein) (Mac-2 BP) (MAC2BP) (Tumor-associated antigen 90K) (Basement membrane autoantigen p105)	LGALS3BP (M2BP)	Homo sapiens (Human)	cell adhesion; cellular defense response; extracellular space; membrane; nucleus; protein binding; proteinaceous extracellular matrix; scavenger receptor activity; signal transduction		0.9337	0.834216	0.4157	0.7393		3.08892	2.95697	3.76024	3.19253	2.5515	3.36073	3.52593	3.34157	2.89211	3.30356	2.94163	3.32124
	633	An_u_6969|COP9 signalosome complex subunit 8 (Signalosome subunit 8)_495-544	TCACATGCGTAGGACGTTTTGATAGTTACTGGAGCAGTGTGAAGCCCAGGAGCTGGAGGCTCCAGGGGGCATCGCTACGCCGCAGGTCTACGCTCAGATGCTGGCTCTGTATCTGCTCAATAATGACATGAATAATGCCAGGTATCTATGGAAGAGAATCCCCCAAGCAATAAAATCTGCCAACCCTGAGCTGACAGCCATCTGGGCCGTGGGTCAGCGCATTTGGCAAAGAGACTTCCCGGGGATCTACACGGCCATCGCAGCCCACCAGTGGGTCCGAGAACATCCTCCCGGTCATGGAGGCCCTCAGAGAGAGCACCACGCAGAGGGCCTACAGCCTGGTGGCTCAGGCCTACACCTCCATCTCACCTGAACACTTCACCACCTTCGTGGGTTACT…	GTGTCTCTGGTTCCTAACGAACAGCAGTTGGCCCGGCTCACCGACTACGT	Q7ZUZ0	Q99627	COP9 signalosome complex subunit 8 (Signalosome subunit 8)	cops8 (zgc:56319)	Danio rerio (Zebrafish) (Brachydanio rerio)	cytoplasm; signalosome		0.8086	0.812852	0.0269	0.275		1.88444	1.86466	1.99221	2.28076	1.96696	1.74816	2.25689	1.45343	2.20832	2.30363	1.78573	2.1498
	635	An_u_17272|Rap1 GTPase-GDP dissociation stimulator 1 (SMG P21 stimulatory GDP/GTP exchange protein) (SMG GDS protein) (Exchange factor smgGDS)_500-555	AAATTCGGATCTGAATGGTCACTGGTGTGAGATGCTGGACCTTGGTGTGGTTTCCACATTCCTGACATTGTTGGAGAAGCATGTAGATGAAGGGGACGTCTCTGTTCAGCATGCTGGGCTGAGCGCTCTAAGGAACCTGGCCATCCCTGCAACCAACAAAGTGAGGATGCTGGAGGATGGAGTCACTGAGAGGATAAAGACTCTGCTGCGCACAGACATGCCACCGGTTCAGTTCAAACTGCTGGGCACGCTACGCATGATGGTGGATGGGCAAGAGGGGGCAGCCTTAAAGCTGGGCAGAGATGCTGTTCTGCTGGCACGAATCATGGAGTGGTGTGGAGCCAAAGACCACGCAGGAGTCCGAGGAGAAGCTAGTCGCCTGTTGGCAGCCCTAATCCG…	GAAGCCCTGGTTGCCCTTGCGATAGCGTCTGCTATTGACATTGAGTCTATGAGGGA	Q04173	P52306	Rap1 GTPase-GDP dissociation stimulator 1 (SMG GDS protein) (SMG P21 stimulatory GDP/GTP exchange protein) (Exchange factor smgGDS)	RAP1GDS1	Bos taurus (Bovine)	GTPase activator activity; binding		0.1022	0.478304	0.5175	0.5199		0.274161	0.090223	0.320155	1.32145	0.517921	1.23626	0.814254	0.342148	1.07139	0.561369	0.966885	0.337477
	636	AN_v_3819|Actin, muscle_542-601	ATGGGGCATGGCGATCAGCACACTCGGCGGACTTCTGCTACTGACACAGCCGCTACGCACCTGGACAGAAATGGAGGACGAGATCGCTGCGCTTGATGTTGACAATGGCTCCGGTATATGCAAGGCCGGGTTTGCTGGGGATGACGCTCCTCGTGCAGTTTTCCCCTCCATTGTTGGACGTCCCAGACACCAGGGTGTGATGGTGGGAATGGGACAGAAGGATAGCTATGTGGGAGACGAGGCCCAGAGTAAGAGGGGTATTTTAACCCTGAAGTACCCCATTGAGCATGGCATCGTAACCAACTGGGATGACATGGAGAAGATCTGGCATCACACCTTCTACAACGAGCTCCGTGTTGCTCCTGAGGAACATCCAGTCCTGCTGACAGAGGCGCCACT…	GGTGTAAGCCATACTGTCCCAATCTACGAAGGCTACGCTCTGCCTCATGCTATCCTCCGT	P17304	0	Actin, muscle	0	Aplysia californica (California sea hare)	ATP binding; cytoplasm; cytoskeleton; protein binding		0.6226	0.78621	0.4829	0.0343		1.5761	1.62865	1.27143	0.814954	0.923287	1.59133	1.42543	2.00508	0.656774	1.15734	1.45173	1.79383
	641	An_u_18358|Sodium/potassium-transporting ATPase alpha-3 chain (EC 3.6.3.9) (Sodium pump 3) (Na+/K+ ATPase 3) (Alpha(III))_87-138	GGAAATGGGCCGAGAGGCGCACTCTGTGTTCAGCAGGGCATGAGGAAAAGATTTTGATCTTCGGGCTCTTCGAAGAGACAGCCCTGGCTGCCTTCTTGTCCTACTGCCCTGGCATGGATGTGGCTCTCAGGATGTATCCTCTAAAGCCTAGCTGGTGGTTTTGTGCATTCCCCTATAGTTTTCTCATCTTTGTTTATGATGAAGTACGAAAACTTATCCTCCGCCGGAACCCTGGTGGTTGGGTGGAGAGGGAGACATACTATTGATCAGTGGAGCACCTTTGCTCAAGCCCCCTTTGCATCCTCTACTCATCTGTTCTCTCCTTCACTTCATCCTCGGCAAGACTCATCTCCAGATACTCCCCTGCCCCACTTTTGAAGACGAAAAAAACGCTTTCAA…	GCTGCCTTCTTGTCCTACTGCCCTGGCATGGATGTGGCTCTCAGGATGTATC	P24798	P13637	Sodium/potassium-transporting ATPase subunit alpha-3 (Sodium pump subunit alpha-3) (EC 3.6.3.9) (Na(+)/K(+) ATPase alpha-3 subunit) (Na(+)/K(+) ATPase alpha(III) subunit)	ATP1A3	Gallus gallus (Chicken)	ATP binding; ATP biosynthetic process; Golgi apparatus; endoplasmic reticulum; integral to membrane; magnesium ion binding; monovalent inorganic cation transmembrane transporter activity; plasma membrane; potassium ion binding; potassium ion transport; regulation of cellular pH; sodium ion binding; sodium ion transport; sodium:potassium-exchanging ATPase activity; sperm motility		0.2558	0.640782	0.6994	0.7105		1.10004	1.07396	1.01627	1.04672	1.07757	1.2838	0.798642	0.937545	0.919208	1.05831	0.760158	0.974337
	647	UnAn_28313|_70-129	GCGGATCAACTTTTGAGCTGGAGTATGTTNGGAGGGCATTATAGATCCATGCTGTAATACTGCTTAAAACTGCAACTGTCCTGTAGATGAGTCTCCTACACCGAAACATATTTACTGCTATTTTGATGACACTGTTTTGATAATAAACACTTTATAATCCTTT	CTGCAACTGTCCTGTAGATGAGTCTCCTACACCGAAACATATTTACTGCTATTTTGATGA	0	0	0	0	0	0		0.4292	0.725247	0.2912	0.776		1.62426	1.87077	2.14405	1.83899	1.82467	1.9318	1.67669	2.15874	1.72952	1.44822	1.73805	1.63712
	649	An_u_10036|F-actin capping protein alpha-1 subunit (CapZ alpha-1)_327-382	TGAAAGGAGGTCAGTGATGTGCAGCCCTACGACGGAGAGGGGGCTCTGAGAAGCTGGAGAGATGCCTGCGATACTGCCCTCAGTGCCTACGTTAAAGAGCACTACCCTACAGGAGTCTCTACGGTGTATGAGAAAACCGTTGATGGTCAGCAGACCATTATAGCCTGCATTGAGGGACATCAGTTTCAACCCAAAAACTTCTGGAACGGTCGCTGCAGGTCAGAGTGGAAGCTAACTCTTGGTCAGTCCACCGCTCATGTGGTCGGAGTTCTGAAAATCCAGGTGCATTATTATGAAGACGGGAATGTCCAGCTGGTCAGCCATAAGGAGGTCGAAGACTCGGTACCCATGACTAGTGAAAGCCAAACCGCGAAGGAATTTGTTGAAATAATTAAGAAT…	GGAGGTCGAAGACTCGGTACCCATGACTAGTGAAAGCCAAACCGCGAAGGAATTTG	P52907	0	F-actin-capping protein subunit alpha-1 (CapZ alpha-1)	CAPZA1	Homo sapiens (Human)	F-actin capping protein complex; actin binding; barbed-end actin filament capping; cell motion		0.7335	0.800568	0.774	0.2777		1.88476	1.98248	2.12394	1.98013	1.73409	2.02697	1.85481	2.04421	1.88139	2.37606	1.97591	1.84234
	653	UnAn_28317|_571-629	GTCAAACGATTAAAATTCTCATTCAAACTGTAACCACAATCNGGGTTTTATTTTTTTTTAAACGGCAGCACCACTGAAGCACAGGTTGTTGCTGTTACGACTAAATCCCACAAACCATCTTTATTTTTATTTCAATTTGATTGCTCATTCTCTTATCTCTTCCTGTTCGAGGTGCAGTTAGGACCTCTAGATATGATCCTGATTTATTTCACATAAATTACATGTGGAAATCATGCGAGTCCAAATATGACATATTGGAAAGGCTTTAAGAAAAGAGTTCACCTATGATGGCACCATTCTTTGCTCCAATCAGAAAGTCTAGGTTGTTTGATTATTATTATTATTATTATTCCTTTTTGAAATTCTCAGCATTTGTAGTTGTGGTGAACTTGACAACTG…	GGCGATGGGCCACGAGATCCAAAGGTCCTACAATGTTATAGTTGGGTTAGTGGGAAGTG	0	0	0	0	0	0		0.2674	0.644542	0.3669	0.9022		-0.3315	-0.7661	-0.88401	-0.45346	-0.62889	-0.65788	-0.51534	-0.48926	-0.38129	-0.04943	-0.45314	-0.28083
	658	An_u_14650|Nuclear factor erythroid 2 related factor 2 (NF-E2 related factor 2) (NFE2-related factor 2) (Nuclear factor, erythroid derived 2, like 2) (HEBP1)_88-138	GGGGATCGGGCCGAGGTCCCTTGGTTACGTGATTCAGAGATGGAAGAGATGGACCAGAACCCTGGCAGTGCAGAGTCCCACTACTCTGACATGTTCTCGTTGAATTTCGAACTTGATCACCTCACGGCGTCAGAGCCGCAGTCGGAACTGACGGGGCAGCCCCAGCAGCAGGAAAAGAAACCTGAACACGGCGCGGCGAGCCTGGCAGAGGAGAGCGGCCAAGACGACGCTCCTTTCACCAAAGACAAACCCAAGAGACGCTCCAACGGGCGTCTCACCCGAGACGAGCAGAGGGCCAAGGCCCTCGACATACCCTTCACCGTCGACATGATCATCAACCTGCCCGTTGACGACTTCAACGAGCTGATGTCCAAGCACCAACTGAATGAAGCCCAGCTG…	GACATGTTCTCGTTGAATTTCGAACTTGATCACCTCACGGCGTCAGAGCCG	Q16236	0	Nuclear factor erythroid 2-related factor 2 (NF-E2-related factor 2) (NFE2-related factor 2) (Nuclear factor, erythroid derived 2, like 2) (HEBP1)	NFE2L2 (NRF2)	Homo sapiens (Human)	cytoplasm; nucleus; protein dimerization activity; regulation of transcription, DNA-dependent; sequence-specific DNA binding; transcription factor activity; transcription from RNA polymerase II promoter		0.1458	0.542319	0.2593	0.6559		1.54855	1.50116	1.65538	1.37612	1.3899	1.37014	1.83319	1.35956	1.4889	1.36887	1.14898	1.42277
	659	An_u_18392|Sorcin (22 kDa protein) (CP-22) (V19)_535-590	AGAATCGGCACGAGGATCTTTGCGCTCCAGACAAATGGCCTATCCAGGATACGGTGCCCCAGCCGGAGGATTCCCAGGAATGCCCCCTCAGCAACAAGATCCCCTGTATGGATACTTTTCACAAGTGGCTGGCCAGGACGGACAGATCTCTGCAGACGAGCTGCAGCGCTGCCTCACGCAGTCCGGCATCTCTGGATCCTACCAACCTTTCAGCCTGGAGACATGCAGACTGATGATCAACATGCTGGATAGAGACATGTCTGGGACGATGGGCTTTAACGAGTTCAAGGATCTGTGCCAGGCCCTGAACGGCTGGAAGGCCACCTTCTCATCCTTTGACCGGGACCACAGCGGGACAGTGGAGGGCCATGAACTGCAGCAGGCCATCAATACAATGGG…	GGCCCACAGTGGAAGTGCCACGTTTCAGTATGATGACTTCATCCAGGTCACTATGA	P05044	P30626	Sorcin (22 kDa protein) (CP-22) (V19)	SRI	Cricetulus griseus (Chinese hamster)	calcium ion binding; cytoplasm		0.2582	0.642509	0.0476	0.4456		1.30259	1.43342	0.981613	1.19279	1.24757	1.16253	1.09817	1.08373	0.948375	1.35336	0.937091	0.771417
	660	An_u_15415|Phosphatidylinositol-4-phosphate 5-kinase type II beta (EC 2.7.1.68)_435-492	GTAAAGTATACCAGCAGTACTTTATTGGAGAGCTAACACGGGATGTTGAGTTCTTGGCCACCCTGAAGATCATGGACTACAGCCTGCTGGTGGGCATCCACGACGTGGAGCGGGCCGAGCAGGAGGAGATGGACGTAGAAGGCGCCGGGGAGGACGAGGAGTTCGAGAACGACGAAATGGGACGAGGCGTGCTGACCGGTTCCTTCGGCACGCCGCCGGACAGCCCGGGAAACCCTCTCAACTGCGGCGGGTTCTTCGGGCCCGGGGAGTTCGACCCCTCTGTGGACGTTTACGCAATCAGGAGCCACGACAGTGCTGTGAGAAAGGAGGTTTACTTCATGGCCATCATCGACATCCTCACGCACTACGACGCTAAGAAAAAAGCTGCACACGCTGCCA…	ACGGTGAACCCGGAGCAGTACTCCAAACGGTTCTACGAGTTCATGTCCAACATCTTGT	Q80XI4	0	Phosphatidylinositol-5-phosphate 4-kinase type-2 beta (EC 2.7.1.149) (Phosphatidylinositol-5-phosphate 4-kinase type II beta) (1-phosphatidylinositol-5-phosphate 4-kinase 2-beta) (PtdIns(5)P-4-kinase isoform 2-beta) (PIP4KII-beta) (Diphosphoinositide kinase 2-beta)	Pip4k2b (Pip5k2b)	Mus musculus (Mouse)	1-phosphatidylinositol-5-phosphate 4-kinase activity; ATP binding; endoplasmic reticulum membrane; phosphatidylinositol metabolic process; plasma membrane; protein binding		0.7423	0.801931	0.3848	0.5241		1.11616	1.29832	0.791051	0.820901	1.16074	1.09302	1.23807	1.17282	1.14874	1.20131	1.06621	0.982184
	663	UnAn_23380|_84-135	TTTTCAACGCTTAGGGTGAATTGAGCTTGTTTACCAGTGCCAGATTCATATATGAGGGGGATCCCTTAAGCATGATCTACTGAGGCGGAGTACAAACTTGCATGTATGCGCACACCATTAGGGTCTGACCACTGCTAGGGAGGAGGAGGGGCGTTGGAAACCTGTGAATGTAACCCTGCTTAGTGCTTTTCCTGAACTACCGTCGGTGTGCTCATGCGTCTGGTTTCAGCCGATGAAGCTGACCCTAAACCAGAGAAGAGCACTGCTGCTGTCTAACCTGATATTAGAAACAGTGTTGTCTTGCCGTTTTGGGTTAGTGATGCAGAGCATCCTGTGTTGCCTAGTACTGGACTGCTGTGGGAGGATATTACAACTCCCTGTGTATCTAATGTAAAACAG…	GGCGGAGTACAAACTTGCATGTATGCGCACACCATTAGGGTCTGACCACTGC	0	0	0	0	0	0		0.8096	0.813051	0.3387	0.7239		1.87522	2.1503	2.17897	2.29759	2.55153	1.96812	1.89396	2.05459	2.29258	1.95875	2.3577	2.10273
	666	An_u_12274|Hypothetical UPF0327 protein_223-274	CTCCATCCTCTTCCCAAAATTGAGCAAATAAGACTGCATTTTGAACCTTTAGCCAGGGGCGAGCTAAGTCAGAATGTCTGAGAAGGAGCTCGGGAAAAAGTGGGACCGCTGCCTGGCAGACGGTGTCACTAAACTGGGTACCGGCCTGGGGTTAGGAATTGTGTTTTCTGTCCTGTTCTTCAAAAGACGGACGTGGCCCATCACATTATTCTCAGGAGCTGGACTTGGCATGGCGTACGCCAACTGTCAGAATGACCTGAGGTCGCACTATCTGCTGCACAGAAGCGAAATGGAGCAGTAACTACAACCCATCATGTTGCTTTTTAAATCTTATTTTTGCAATGATTTGTTCAGGCTGTTGCGGTGTCACAAAGTTTGCACCACGCTACAGTGAGATTT…	ACTTGGCATGGCGTACGCCAACTGTCAGAATGACCTGAGGTCGCACTATCTG	Q7TNS2	0	UPF0327 protein C1orf151 homolog	0	Mus musculus (Mouse)	integral to membrane		0.7023	0.798921	0.9496	0.833		-1.36105	-1.0857	-1.08547	-1.22342	-1.26589	-1.44047	-1.07443	-1.12376	-1.16381	-1.10865	-1.35007	-1.25057
	670	UnAn_23259|_15-65	TTCGGGGGGCCGTCGTGGGATCGTTGTGACCTGTGGCTGATGCTAAGCCCTGCCCCTGAAAGAGTGGAGACACCTTTAAATGTTTGTGAGCGTTAATCAAATTATTATTCACAATGAAAAACCTGTTGTACGCATGTTGTTTGGCTGAATAAAGAAGTGAATAATGC	GTGGGATCGTTGTGACCTGTGGCTGATGCTAAGCCCTGCCCCTGAAAGAGT	0	0	0	0	0	0		0.3181	0.678496	0.7246	0.7605		0.824142	0.932084	0.562091	1.23575	1.12147	0.836054	0.829095	0.580625	0.822979	0.412672	0.833275	0.659352
	681	AN_v_18923|Transcription factor BTF3 (RNA polymerase B transcription factor 3)_506-558	TCCCGGACTCTCGCTTCATCTTGCTCCCCGCATGTGTCTGCTGTTAGTTTACAGATGAAAGAAGCTATTATGAATCAAGAAAAACTCGCTAAACTACAAGCGCAAGTCCGCATCGGCGGAAAGGGAAGCGCTCGCAGAAAGAAGAAGGTAGTGCACAGAACGGCAACCGCCGACGACATGAAGCTCCAGTTCTCCCTAAAGAAGCTCGGCGTCAACAACATCTCCGGCATCGAAGAGGTGAACATGTTCACAAACCAGGGCACGGTCATCCACTTCAACAACCCCAAAGTGCAGGCGTCCCTCGCCGCCAACACCTTCACCATCACGGGCCACGCCGAGACCAAGCAGCTGACCGAGATGCTGCCCGGCATCCTCAACCAGCTGGGAGCCGACAGCCTG…	AGAATTTCGACGAAGCGTCCAAGGATGAGGCCAATTAGAGGAAACGGGACACG	P20290	0	Transcription factor BTF3 (RNA polymerase B transcription factor 3)	BTF3 (NACB) (OK/SW-cl.8)	Homo sapiens (Human)	RNA polymerase II transcription factor activity; nucleus; protein binding; regulation of transcription, DNA-dependent; transcription from RNA polymerase II promoter		0.614	0.785277	0.2909	0.2649		4.91979	4.33819	4.37872	4.52128	4.79226	4.80338	4.58414	4.47424	5.09002	4.59805	4.35664	4.63713
	683	UnAn_23298|_421-470	ATATCTTGAACTACAACTGAATGTCCCTGTGGTTTAATGGTGAGAAACATCTTAATTTGACATTTAACATGGATTAGAAACTCCTCGTTTCTATCAGTGGTGGATTATGTCCCTTTTGTTAAAGGGTGTAAACAAGCGTTGATTGAAGCAGCTTCTCCTCAGCGCCTCTGACGGTGCTTTGTTCTCCTGCAGGGACTCTGGTCTCACAGACGTTCAAGCAGCACAACATCGGAGGGATGGACTGACCGCCGCCTGGGCTGAATGTGTGCAGGAGCCCCGATAAACTCATACAGAGAGACACGAGCCGTCACGTTGTGTACAGAGTGTGAATGAGAAGCTTCTCAGTGGAGCAGACGGTTTCCAGATCTGGGATCAGCCTCACAGGAAACCTCGTGAACT…	GAAGCAATGAGGTCGTCCAGCATTGATCCACTCGTCCGTCTGTCTCCGTA	0	0	0	0	0	0		0.2887	0.657292	0.0142	0.8237		1.97849	1.56435	1.26526	1.7913	1.76623	1.45071	1.47536	1.37436	1.31443	1.62799	1.48531	1.26751
	686	An_u_18513|Stromal cell-derived factor 2 precursor (SDF-2)_188-239	GGGATTCGGCCGAGGCTTCTGTCGGTGACAGCTCGATCTTGTGGTGTTGTCGGAATGGGCGCATCAAACTGTCGTCATTTTCTACGCTTTTTGTTAAAAACTGTCCTAGTATTCTGCTGCACATGCGGGCTCTCTGTTGGGTCGGAGCTGAGCATTGTCACATGCGGATCGGTCATTAAACTTTTGAATGTAAAGCACAACGTCAGACTGCACTCTCACGATGTTCGCTACGGGTCCGGCAGCGGGCAGCAGTCCGTAACAGGCGTCACTGCTGTGGAGGACAGCAACAGCTACTGGAGCATCCGTGGGACGAGCGACGCTTCGTGCGCTCGGGGGACAGCAGTGAAGTGCGGGCAGGCGATTCGCCTGACTCAAGTGAACACGGGCCGCAACCTGCAC…	ATGTAAAGCACAACGTCAGACTGCACTCTCACGATGTTCGCTACGGGTCCGG	Q99470	0	Stromal cell-derived factor 2 (SDF-2)	SDF2	Homo sapiens (Human)	dolichyl-phosphate-mannose-protein mannosyltransferase activity; extracellular space; membrane; protein amino acid glycosylation		0.1022	0.478304	0.6321	0.9739		0.414434	0.295311	0.195913	0.707454	0.659004	0.849535	1.07493	0.708653	0.697466	1.03749	0.951032	0.677566
	687	UnAn_29537|_101-152	TAAACGGAATTAAAATATATATTTAAATATATAAATAATTTTGTGAAATTCCAACATTTGGATGCTGCTAGATGAACAGATCGCTGGTTTGTACGCTTTTAAAAATGTCTCTCCTTGTTACCCGTCTCCTCCCTGGTGTGGGATGTCGGACGCTTTTGATTGTCTGTTTTCCTTGTTTTTTTTATTATTATTATTTTATTTTTAATAAATGTAGTTGTAAAATTC	AAAAATGTCTCTCCTTGTTACCCGTCTCCTCCCTGGTGTGGGATGTCGGACG	0	0	0	0	0	0		0.0193	0.232558	0.9153	0.9607		-0.70716	-0.64335	-0.59899	-0.12171	0.005384	-0.28015	-0.77822	-0.66872	-0.69021	-0.46883	-0.57122	-0.50473
	690	UnAn_23300|_13-72	AATATTTTCCCTTTTTAGATCAGGGTGAACTTCTCAGTTCAAGCATGTCCACACAAAGGCAAGCCAACGATGGCCGTTTCTTTAAAAACGTAGTTCTAATCATGTTTTATGTTACCTTCTTTGGGGTTTAATTGCATCCTGGATGTACAGGAAAAGCAAAATGTATTAAAACCTGTTAGCCAAC	TTTTAGATCAGGGTGAACTTCTCAGTTCAAGCATGTCCACACAAAGGCAAGCCAACGATG	0	0	0	0	0	0		0.6169	0.786073	0.0051	0.302		-0.46489	0.376067	0.538107	0.239814	0.411473	0.466643	0.076874	0.486792	0.268082	0.127348	0.297223	0.373129
	691	An_u_13702|Myosin light polypeptide 6 (Myosin light chain alkali 3) (Myosin light chain 3) (MLC-3) (LC17)_17-76	ATCCTCAATCCAAGGACCCCTCGGCTCGCTAAGCATGTCTGACTTCTCGGAAGATCCATCCTCGAATTTAAAGAGTCGTTCCTGCTGTTCGACAGGACAGGAGATGGGAAGATAAGCTACAGTCAGTGTGGGGACGTGATGAGGGCCCTGGGACAGAACCCTGTCAACGCTGAGGTGCTGAAAGTGCTGGGCAACCCCAAGTCTGAGGAAATGAACACCAAGATGCTCGACTTTGAGCAGTTCCTGCCCATGTTCCAGGCCATCGCCAAAAACAAAGATCAGGGGTCCATGGAGGATTTTGTGGAAGGACTCCGTGTCTTTGACAAGGAGGGCAACGGCACAGTAATGGGAGCAGAACTACGCCATGTGCTCACCACGTTAGGTGAGAAAATGTCAGAA…	CCCCTCGGCTCGCTAAGCATGTCTGACTTCTCGGAAGATCCATCCTCGAATTTAAAGAGT	P60661	0	Myosin light polypeptide 6 (Myosin light chain alkali 3) (Myosin light chain 3) (MLC-3) (LC17)	MYL6	Bos taurus (Bovine)	actin-dependent ATPase activity; calcium ion binding; motor activity; structural constituent of muscle; unconventional myosin complex		0.7527	0.801931	0.41	0.2439		3.62786	3.43231	3.05182	3.07606	3.14028	3.44392	3.01608	3.52951	3.03937	3.37101	3.27474	3.04591
	693	An_u_12299|Ig mu chain C region membrane-bound form_147-201	CCCAATGGGAACGCTTTTGTACAGTGCTTCACGTCTGCTCACACTGCCGATCAGTCAATTAGGTGAAGGTTCAGCGCTTACGTGTGTATTTACGGGAAGAGGAGAACGTAACACTGATGTCCAGCGGAATTCAACTACATCCTATAAGGAGTGTCGTGTTGCCGATTGCGAAACACCAGATGTGACGATAAGCATCATAGCCCCCGAAAGCAAGGACCTCTTTGTCAACAAAAAGGGAACTGTAACATGTCAAGTCACCGTCATTAGGGGAACACTTGAAAAGCTTAGCTGGGAGGACGAGAACGGAAAGGACCTGGTAGTTGAACCACTGGGTGGTCAAAAGATCAGCAGTACAGGAAGTTACGCTTGATATCACCTTTGATGAATGGATCCAAGGAG…	AGGAGTGTCGTGTTGCCGATTGCGAAACACCAGATGTGACGATAAGCATCATAGC	P23735	0	Ig mu chain C region membrane-bound form	0	Ictalurus punctatus (Channel catfish)	antigen binding; integral to membrane; plasma membrane		0.4916	0.748739	0.116	0.5329		0.379627	0.884793	-0.16515	-0.72807	-0.20052	-0.43365	-0.0511	1.08114	-1.17628	0.493587	-0.0917	-0.15455
	695	UnAn_23033|_220-276	TTTCTATAGGCATGTTGCATAATTGATAATGTGAAAGCTCTGGTAAGATGCTTGTCATATCACCTTTTTACCCGACCTGTTTTTGCACATGTGGCCACTGGAGGTCACTTACTCACAAGGAATGATTTTTTTCTGCCAGTGCAAAGCTTCGTGTGAAATATCCGTTTAATACCTCATGTTTTAACTACATACTCATAACAGACAGTATTTTAACTTAAATGAAACTCACCGGGTTCTACCTCATAGCCGAGAACCTATCCAGCACAGACGTGTTCACCGTTTCAAATCCGTTTTTAGCTTTCGTGTACAGTTTTATCTTCTTGCCAAACGCTGTAACACTTCTTATTTTTACACAAAGCCTTGATACTTGGGTGGGAAATGTTCCTTGCTGATTGTATG…	TGAAACTCACCGGGTTCTACCTCATAGCCGAGAACCTATCCAGCACAGACGTGTTCA	0	0	0	0	0	0		0.2488	0.635841	0.0159	0.8446		0.857061	1.90417	1.8932	1.50183	1.71967	1.61936	1.53944	2.14428	1.89432	1.60582	2.42687	2.06996
	697	UnAn_29740|_207-265	GGTAGCATATGCACTCNTTATATGTGCTTGTTTAGCATAAAATTGTCAATGTCAAATGTTCTAAATGGGGAAATGTTTGAAATCGAGGGTGGGACGGAGATAAATCTACAAACAAGTGTTTTATATACAGTATCACTGTTAGGGTAACAACTATTTTGTATGCCATCATTGGATGTCTGATAGGCTGGGGGGGGGGAAATAACGCTATCGTTGGTGGTCCGACAGAACCCGCGTTTTATGTCCTATCAATGGTAGCTAGGTCGACAAGCGGCTGTAGTCCTGCTGTGTTTATTTTGGAGACAAGATTCTGACACGGCTGAACAAAATAAAAAGCATTTTATTTCATCCN	ATCGTTGGTGGTCCGACAGAACCCGCGTTTTATGTCCTATCAATGGTAGCTAGGTCGAC	0	0	0	0	0	0		0.4365	0.72918	0.2051	0.8886		3.55067	3.70208	4.04659	3.76431	3.65	4.0351	4.06684	3.74151	3.95062	4.12371	3.9228	4.13862
	705	An_u_6059|Cathepsin H precursor (EC 3.4.22.16) [Contains: Cathepsin H mini chain; Cathepsin H heavy chain; Cathepsin H light chain]_461-520	GGATGGACGAGGTTTTCTCGTGACCATCTCATCTGTTTTCTCTCCACTGTCACCTCTTCGGGCTGCAGCGCTACGGAGGGACCATGACGAGGCTCTGGCTCCTGCTTTGCTTCTTGTCCCTAGCTTCAGCTTTTTACCTGTCTGAGCGAGATGAGTTTCATTTCAAGTCATGGATGGCGCAGTACAACAAAGCATACGACTTCAATGAGTACTACCGAAGACTCCAGATATTCACAGAGAACAAGAGGAGGATCGACAAACACAATGAAGGGAATCACTCTTTCACAATGGGACTCAACCAATTTTCAGGCATGACTTTTAATGAGTTTCGAAAGGCTTTCCTCATGTCTGAGCCACAGAACTGCTCTGCCACCAAGGGAAACTACCTCAGCAGCAACG…	TCAGGGATCTTGTGGTATTGCTGGACTTTTTCCACGACTGGCTGTTTGGAGTCCGTTACT	P09668	0	Cathepsin H (EC 3.4.22.16) [Cleaved into: Cathepsin H mini chain; Cathepsin H heavy chain; Cathepsin H light chain]	CTSH (CPSB)	Homo sapiens (Human)	cysteine-type endopeptidase activity; lysosome; protein binding; proteolysis		0.8753	0.821499	0.5206	0.5499		2.7313	2.80779	1.88685	1.72907	2.19555	2.76257	2.05655	2.64412	1.77082	2.47579	2.30131	1.92871
	707	An_u_3860|Acyl carrier protein, mitochondrial precursor (ACP) (NADH-ubiquinone oxidoreductase 9.6 kDa subunit) (CI-SDAP)_476-534	CGGATTTGGGAGGAGACATGGCGGCCCGTGTCCTGCAGCAGTGTGTCCGCTCGCTCGCCCGGCCCTCGCTGAGGCTCTGCCCGGTTAGCGCCGCGCTCAGAGCGGCCGTCGCACCGGCGGTCGGCGTCCACCGACCCGTGTCCTTTGCCGCAGACAGCCGGAGGACGCGGTGGCTGGGACAGAGCAGGATCTCGTCGGTGGGCGTGTTGTGCCGACAGTACGGCGACCTGCCGCCTCTCACCCTAGAAACCATCAAAGACCGCGTCATGTACGTGCTGAAGCTCTACGACAAGATCAACCCAGAAAAGCTCCAGGAAACCTCCCATTTCATGAAAGATTTGGGCTTGGACAGCTTGGACCAGGTGGAGATCATAATGGCCATGGAAGACGAGTTTGGCT…	TGTCTATGAGTAATAGTTCAAAGCCAGAGTGGCGTCCGCTCCATGGGAAGTACTTGCGG	O14561	0	Acyl carrier protein, mitochondrial (ACP) (NADH-ubiquinone oxidoreductase 9.6 kDa subunit) (CI-SDAP)	NDUFAB1	Homo sapiens (Human)	NADH dehydrogenase (ubiquinone) activity; acyl carrier activity; calcium ion binding; cofactor binding; fatty acid binding; fatty acid biosynthetic process; mitochondrial electron transport, NADH to ubiquinone; mitochondrial matrix; mitochondrial respiratory chain complex I; phosphopantetheine binding; transport		0.2909	0.657369	0.8606	0.8464		0.711107	0.968853	1.19651	0.588767	0.417364	0.009434	0.407242	0.073152	0.401135	-0.2789	0.33281	0.622182
	708	UnAn_23368|_574-629	TTTATCAGGTCTCTTCCTAGACTTCACAGCTCCACATTTGCCAGTATAGAACTGGCTTGAATAGGAATCATCCAGGTGTACCCAACAAGCTGCAAGTGGACACTTTGCCGTACCGGATAGCAACGCCTCAAAGCTAGTCTGCTGGATTTAGAGAAGCTCCTTTTGCCCCAGAGTGCGGTAACAAGTCTCTTTATTAGAAGTAACTTTATTTTTGCCTTGTGGAGGGGGGTTGTGTATGTTTGACTTTTGCAGATTTATGTAAAGGCCCAACCATCAATTAATCCCTCATTCAAGTCAACCTCTACTGTTGGAAGGAACTCCCAGTGCACAGGCCTGTAGTATTCAACTACTATTTGTGGAAAATGATTCAGTCTTTCTATCAATTTGTATTAGTTCTTC…	GTACAAGTTCCCTTGCGCATCGACCGTCACGTAAGCTCACTAAAATGGGTTTCCCA	0	0	0	0	0	0		0.0244	0.251046	0.8645	0.4417		1.983	2.09022	2.38714	2.20455	2.37302	2.18118	2.01864	1.98502	1.70028	1.77915	1.41234	1.92906
	712	AN_v_16929|Protein C6orf166_28-81	GGAATTGGGCCGAGGGGAGCTAGTACCGGACCGTTGCGGCCGTTGTTGCGTCCGATTTAGTCTTAGAATCTGGTATCATCCGGGATTTTGCTTTACTTTTTCCTCGTTATTTTGTCGAGATTATCTGGGTATGTGATTTTTTTGGTTTATGCTTTTTACATTTTACCGTTGGAGGACGGCGATAAACTTAAAAAGTGCGTGGCGTCCCCCGGCCCTGAATCGCCGCTGTTCTTTTTTGTAGCTAGCATTAGCAAGCACCCCGGGGCCCAGGCCGGCGACTTCCTGTAGATACAACGCGTTTAAAGCTTTTCTTTTCGCCAGCTTTGCATATATCTTCGTGACAAAATGGCTTGTGGGGCTACTCTGAAACGTACTATGGATTTCGACCCGCTAATGAGC…	GGACCGTTGCGGCCGTTGTTGCGTCCGATTTAGTCTTAGAATCTGGTATCATCC	Q53H80	0	Akirin-2	AKIRIN2 (C6orf166)	Homo sapiens (Human)	innate immune response; protein binding; regulation of transcription, DNA-dependent; transcriptional repressor complex		0.3414	0.685768	0.3317	0.2997		-1.30452	-1.39963	-1.20586	-1.42075	-1.56582	-1.1637	-1.31386	-1.52748	-1.62336	-1.35627	-1.44189	-1.53819
	717	An_u_9856|epidermal retinal dehydrogenase 2 [Mus musculus]_273-332	CGGCTGAACTGCAGCACAGAACGAGGTTTATAGAGTGGCTGATCAGGTTAAGAGAGAAGTGGGTGATGTTAGCATCTTGTGAACAATGCTGGGATTGTTACGGGAAAGAAATTCATGGATGCTCCAGATTCTCTGATTGAGAAGACCATGGAGGTCAACACTATGGCTCACTTCTGGACCTACAAGGCCTTCTTACCTGCCATGATCGCCAATAACCATGGGCATCTGGTCAGCATTGCCAGCTCTGCTGGACTCATTGGAGTAAATGGATTAGCAGACTATTGCGCCAGTAAGTTTGCAGCTGTAGGTTTTGCAGAGTCGGTAGGCTTGGAACTTCAGGCAACAGGGAAAGATGGCATCAAAACCACCATTGTGTGCCCCTACTTTATCAACACTGGG…	AGCAGACTATTGCGCCAGTAAGTTTGCAGCTGTAGGTTTTGCAGAGTCGGTAGGCTTGGA	Q7TQA3	0	Epidermal retinal dehydrogenase 2 (RDH-E2) (EPHD-2) (EC 1.1.1.-) (Retinal short chain dehydrogenase reductase 2) (retSDR2) (Short chain dehydrogenase reductase 9)	Rdhe2 (Scdr9)	Mus musculus (Mouse)	binding; integral to membrane; oxidation reduction; oxidoreductase activity		0.8519	0.81756	0.1691	0.5298		3.96441	4.74179	4.43344	4.25018	4.5899	4.86557	4.44474	4.6641	4.32251	4.46766	4.45127	4.48527
	718	UnAn_27892|_369-428	TCCCTGGCTCCAGCTCAACAGCGCTCTGCATACCTGCACCGAAACACTGTGCTGAGCCGACACCTCTTCCATTCTGTCATCACTCTTGGCTATGCCACTATAGCCCCCCCTCTACAGGAAGTAAAGAGCATCCCTGGCAGTGTGAATGTGTGAAAAAACATGTCAGTTGTGTAGGTCATTCCAGATGTCTATGTTCACCACCTTATTTGCCTCTATGAAGGTTTATTCTGTCAGGCGGTGTTGCCTGACAGATCTGTAGTTATTGCTTAATATGTATAAGTTATGTAATCTGAACTGTTTTGTTTTTTTTTGTATTCTCAGCCTTAATATTTGGTCAAGTTTGTCATAATTCAGAAAAAATCAAGGCTTCTACCTTGTGTTGAGGTGTATGAAGGTTTG…	TCTACCTTGTGTTGAGGTGTATGAAGGTTTGTGCATGGGGTGTTAAGCCTCCAGTGAACA	0	0	0	0	0	0		0.6831	0.796993	0.374	0.923		0.682478	0.883773	1.03404	1.03662	0.49737	1.5476	1.03208	0.155325	0.829018	0.424202	0.475	0.685562
	719	An_u_14562|NF-kappaB inhibitor epsilon (NF-kappa-BIE) (I-kappa-B-epsilon) (IkappaBepsilon) (IKB-epsilon) (IKBE)_360-410	GGCGTGCAGCTTTCTGGTAGCAGTCCTGCAGACCCAGAATTGGAGAGGTCTTGCTTGTATTCACCTGGACGGCACTGAACAAGCAGCATCACATCATGAATCTCCTCATGAAAAAGGGAGCCGATCTTAACATCCAGGAAGGAACCGCCGGGAAAACTGCCCTTCACCTCGCCGTCGAGCTGCACGACATCACGTCGGTGAAGATGCTGCTCAGCATGGGCGCCAACGTGGACGCGCCCATGTTTAACGGCTGCACGCCGCTGCACCTCGCTGTGGGAAGACAGGACGCGCAGATCGCCGACCTCCTCTGCCAGTTCGGCGCCGACAAAATGCTGCGAAACATGGAAGACGAGACGGCGCTGGATCTGGCCGACGGCAACGATCATATTCTGGCCCTGT…	CTGGATCTGGCCGACGGCAACGATCATATTCTGGCCCTGTTTCCATTTGAT	O00221	0	NF-kappa-B inhibitor epsilon (NF-kappa-BIE) (I-kappa-B-epsilon) (IkappaBepsilon) (IkB-epsilon) (IkB-E)	NFKBIE (IKBE)	Homo sapiens (Human)	cytoplasm; cytoplasmic sequestering of transcription factor; protein binding		0.0349	0.299089	0.0616	0.521		2.0088	2.65816	1.64315	1.43816	1.4194	1.51366	1.83149	1.86204	1.4682	1.76111	1.6236	1.02085
	720	UnAn_29685|_6-65	CATTTTCTTAAGTGACTTCTAGTGGCGACCACTGAAGAGGTGCAGCAGTTACACAGTCATCATGACATCGATTTCTGAGCAATCAAATGCTGCCAAAAATACATGAATAAAAACTCAAATGAT	TCTTAAGTGACTTCTAGTGGCGACCACTGAAGAGGTGCAGCAGTTACACAGTCATCATGA	0	0	0	0	0	0		0.7145	0.799008	0.0608	0.9161		1.01037	2.57674	1.58351	1.18681	1.61466	1.86654	1.46423	2.70299	1.95819	1.60453	2.20219	2.02716
	721	An_u_17248|quiescin Q6 isoform a [Homo sapiens]_16-66	ACTCCTACGCCCTCCAGAGGCATGCCAGGCGTGGATGCGCTCAGGGCAAACTCCAACTGTCACCACGGAGCTCCTCAAGAACCGCACAGAGGAGCCCTGGAGACCGATCAACAGTACCCGGGTGTACATGGCAGACCTGGAAGTCAGCCCTGCATTACTCTCTGCGTGTGGCAGCTGGCAGCCCAAGATGTCATCAAAGGCAGCAGCTTTGCATCGCTCTGCAACATTACCTGTCTGTCTTGGCAAAGTCATTTCCAGGTCGTCCTATGGTGATGCAACTATTGAGGTCTGTGAACTCTTGGCTGCAGAACCCACATGCAG	AGAGGCATGCCAGGCGTGGATGCGCTCAGGGCAAACTCCAACTGTCACCAC	O00391	0	Sulfhydryl oxidase 1 (hQSOX) (EC 1.8.3.2) (Quiescin Q6)	QSOX1 (QSCN6) (UNQ2520/PRO6013)	Homo sapiens (Human)	cell redox homeostasis; extracellular space; flavin-linked sulfhydryl oxidase activity; integral to Golgi membrane; oxidation reduction; protein thiol-disulfide exchange		0.6844	0.797089	0.0413	0.2706		1.03344	0.690618	1.57569	1.49554	0.338345	0.876015	1.14323	0.680778	0.635718	1.0794	0.872744	0.747756
	722	An_u_20065|Ubiquitin-conjugating enzyme E2 D1 (EC 6.3.2.19) (Ubiquitin-protein ligase D1) (Ubiquitin carrier protein D1) (UbcH5) (Ubiquitin-conjugating enzyme E2-17 kDa 1) (E2(17)KB 1)_216-271	GGGGGGGGATTCGGCCGAGGAGACCCCAGCTAAACATCTCTGTTGTTTTGTCTGTAATCCTGAAGTAAGAGCGACAAAAAAAACAGAGAGACGTTTGATCGCGCTGGTTGCGCTGTAACCCGGACGCCCAGAACTTCCTGAACCTCAGACGTCACTTGTTTACTGTTGGCAGAGTGGAATTCATCGGTACGCAGCCACAGAATCCTGTATGTCTGCGGCGCTAACTGTTAGCTGACAGGCTACCTAGCATAGCCAGCCACTGAAGCAATGGCGTTGAAAAGAATCCAGAAGGAGCTGTCAGACCTGCAGAGGGACCCCCCTGCCCAGTGTTCTGCTGGACCAGTCGGAGATGACCTGTTCCATTGGCAAGCAACAATAATGGGTCCAAGTGACAGTCCA…	CGGCGCTAACTGTTAGCTGACAGGCTACCTAGCATAGCCAGCCACTGAAGCAATGG	P51668	0	Ubiquitin-conjugating enzyme E2 D1 (EC 6.3.2.19) (Ubiquitin-protein ligase D1) (Ubiquitin carrier protein D1) (UbcH5) (Ubiquitin-conjugating enzyme E2-17 kDa 1) (E2(17)KB 1) (UBC4/5 homolog) (Stimulator of Fe transport) (SFT)	UBE2D1 (SFT) (UBCH5) (UBCH5A)	Homo sapiens (Human)	BMP signaling pathway; anaphase-promoting complex-dependent proteasomal ubiquitin-dependent protein catabolic process; cytosol; negative regulation of ubiquitin-protein ligase activity during mitotic cell cycle; nucleoplasm; positive regulation of protein ubiquitination; positive regulation of ubiquitin-protein ligase activity during mitotic cell cycle; protein polyubiquitination; ubiquitin-prote…		0.2038	0.603757	0.0335	0.7995		1.08144	1.04699	0.860089	0.854788	0.634538	0.650411	1.09569	1.12901	0.778649	1.03291	1.09894	0.528251
	723	An_u_23832|hypothetical protein LOC348235 [Homo sapiens]_145-204	GGGGGATCGGGCCGAGGGGAAACTTGAGTCGATGTTCTTAGAGTCAGAGGCTGATCTGGAATACATTCAGAGACGGCTGAAGCTGGATTTTATCAACAGTGCTGCAAAGAGTGGATGCCCTGCTGAGGAAGATGTGACTGTGATGCTGGAAAATCTGAAGTCTATCAAGGCCAAACACTCTGTTCTGAGGTCCCAGGTCAGCAAGATCACAGATGCTCAGAAAGAGTCCATGGAGTTCATCAAGAACAGACTCAACAGCGCCACGGAGCTGATCAAACATTGCCAGCAAACCTCTGATTTGGAGGTTTAGAGTGAACGTCATGCCAGTAAACAAGAATCTACGCTGCCAAGTGAAACAGAAGCTACAGAGAGTGGAAACGGGCTCAGCTGCAGTAAAAT…	GCTGGAAAATCTGAAGTCTATCAAGGCCAAACACTCTGTTCTGAGGTCCCAGGTCAGCAA	Q8WVK7	0	Spindle and kinetochore-associated protein 2 (Protein FAM33A)	FAM33A (SKA2)	Homo sapiens (Human)	cell division; condensed chromosome kinetochore; mitosis; spindle		0.1536	0.550993	0.7692	0.5515		2.05749	2.53246	2.85516	2.80975	3.07275	2.60669	2.43235	2.13225	1.95382	2.45991	2.48487	2.14932
	724	An_u_6975|Copper transport protein ATOX1 (Metal transport protein ATX1) (Copper chaperone SAH)_131-187	AGATTATGCTCGGAGCGTCACAAGAATCCTCAACAAGCTGGAGACGTGAAGTTTGAGATCGACCTGCCCAGGAAGCTGGTTTGGATCGAGTCCGACAGGNGATGTGGACGTTCTCATGGAGACGCTGAAGAAATGCGGAAAGGAAGTCAAGTACAACGGCCCTAAATGAAGGAGTCTGCTTCGTGCGTTCCACAGGAAATCCTGCTGCTGTAAAGAAAATAATGAAGCTAGACTAGAAGCCAATTAGCAGGAGCACCCAAAGGTGCCACGCCACATCAACCCAGACGCTTAAAAAAACGATCTCTGATGAACTTTCTCTGATTGCCTGCAGTTTGGAGCACTTTCAGGTGGAGCTTAAAGAATCTGTTACTGACTGTGGTAAACGTCCCCTTAATCCTG…	AAATGCGGAAAGGAAGTCAAGTACAACGGCCCTAAATGAAGGAGTCTGCTTCGTGCG	Q9XT28	0	Copper transport protein ATOX1 (Metal transport protein ATX1) (Copper chaperone SAH)	ATOX1	Ovis aries (Sheep)	copper ion binding; copper ion transport		0.2144	0.610689	0.0781	0.5395		1.39749	1.42017	1.22423	0.913664	1.27027	1.2155	1.18097	1.43704	1.81246	0.73895	1.33341	1.35501
	725	An_u_14555|Neuropsin precursor (EC 3.4.21.-) (NP) (Kallikrein 8) (Brain serine protease 1)_56-113	TTGGAGGTGGATCAGCTCGGGTAATGCAGACGCGCTGACTCATTTTGGGAGAAAGTTTACCAGTAACATGATTTGCGCCCATAAAGTGTGCCGAGACAACTGCGAGCACTCTCATGGACTGGAGGACAGCTGTGATGGTGACTCTGGTGGTCCTCTGCTTTACAATGGCATTGCTGTCGGTATCACCTCCAACGGAGGGAAAAAGTGCGGGCAGATTAAAAAGCCTGGGGTTTACACTATCATCTCCCACTACACTGAGTGGATAGACAAAACCATGGGCACTCAGCCAACCGCAGCTCAAGAGGAAACAAGTTAAAGGGAAGATGGAAGCTTCACAGTTATGAGCCAGTTGCGGCGTTAACCAGAATTGTCAAAGCCCCACTCTCTATTACTATGTCC…	TTTACCAGTAACATGATTTGCGCCCATAAAGTGTGCCGAGACAACTGCGAGCACTCTC	O88780	O60259	Kallikrein-8 (EC 3.4.21.118) (Neuropsin) (NP) (Brain serine protease 1) (Serine protease 19)	Klk8 (Bsp1) (Nrpn) (Prss19)	Rattus norvegicus (Rat)	cell death; extracellular space; keratinocyte proliferation; memory; negative regulation of axon regeneration; negative regulation of myelination; proteolysis; regulation of synapse organization; serine-type endopeptidase activity		0.9448	0.834718	0.2271	0.4363		2.42201	3.0237	2.57441	2.16264	2.99258	2.39382	2.78408	2.90722	2.26166	2.94875	2.42744	2.57619
	727	gi|41019079|gb|AY430090.1||band 3 anion exchanger mRNA, partial cds_133-182	GGCTTGCTGGTCTTCATCCTCATTTTCATGGAGTCCCAGATTACAACGCTGATTGTGAGCAAACCTGAGAGANAGATGGTAAAAGGCTCTGGATTTCATTTTGACCTGCTCCTCCTGGTCACCATGGGGGGCATTTCCTCCCTCTTTGGGGTCCCCTGGCTGAGCGCCGCCACTGTGCGTTCCGTTACCCATGCCA	ATTTCCTCCCTCTTTGGGGTCCCCTGGCTGAGCGCCGCCACTGTGCGTTC	Q6EDY8	P02730	Band 3 anion exchanger (Fragment)	0	Fundulus heteroclitus (Killifish) (Mummichog)	anion transport; inorganic anion exchanger activity; integral to membrane		0.7175	0.799841	0.1598	0.708		0.894132	0.277342	0.338103	0.930901	0.39332	0.7693	0.501395	0.389871	0.429361	0.48808	0.492348	0.558134
	728	UnAn_29742|_246-303	GACTTTTGCTATTTTAGCTGTTTATGAAACATTCAGGATACAATTCTAAAATCAATATNGGGCTTAAAATGCAGACTTTCAGCTGTAATTTGAGCGTATTCACATCCAAAGTGAAGCAAGGGTTCAGGAATTACAGCTCTATAATACATAGCTGCCTCTTTTTCAAGGGACCAAAAGTAATTGGACAATTAACTCAGAAGACTGCAAAATAAATAACAAGGCTGCATGGGCTCTTCCCTCATTAACCTGTCATCGATTAAGCAGTTAAAAGGTCTGGAGTTGATTCCAGGTGTGGCGTTTGCATTTGGGAGCTGTTGCTGTGAACACTACATGTGGTCAAAGGAGCTCTCGATGAAGGTGAAACAGAAAAAAGGAAGAACTCCATCAGAGAGATAGCAG…	CCTGTCATCGATTAAGCAGTTAAAAGGTCTGGAGTTGATTCCAGGTGTGGCGTTTGCA	0	0	0	0	0	0		0.0688	0.406326	0.4634	0.7674		0.170872	0.087139	0.426324	-0.31374	-0.07687	-0.26326	0.031902	0.286329	-0.03136	0.08735	0.424433	0.227134
	729	UnAn_27969|_154-213	ATACACATTCAGAACAGANCAAAAGCAGCAGTCTTTAATTTCAGAATAAACATTGTCACTTTTTGTGTACCTTATGATTGACTTTATCCACAACATGTATTGAATGTATTAGGTGCAGCATGCTAAAAGATCATGGTACAAAACAAGTCAAATTTTCACATTGGTACCAGCCTGTAGAAGATGCAGTGTACTCGTAAATCCATTATCAGCCTTAATACTCCTGTTTTGGACTTTAATTTCTGACCGATTTAATGAAATTAAGTCGAGTCGGGTTCCTTTTTTGACACATCAGTCTTTTTTCTTTTTTATAGTCTTTGTTGTGAATCTCTGTAAAACAGACTTTAATGTGATAGATTTTTATCCCCAAAGTCTAAAAGATGTAGTAGTTAAACTGGCATT…	TTTCACATTGGTACCAGCCTGTAGAAGATGCAGTGTACTCGTAAATCCATTATCAGCCTT	0	0	0	0	0	0		0.6316	0.789972	0.6387	0.7467		0.600949	0.548152	0.77596	0.136885	0.487574	0.366839	0.151092	0.758675	0.6575	0.725813	0.474932	0.504977
	731	An_u_13024|Mitochondrial 39S ribosomal protein L27 (L27mt) (MRP-L27)_386-445	GGGGGGCAAGAGTCTGCGCGGAGGTTTGGCTTCAGACACAAGATGGCGACTTCGTCCATGCTGGGAACATCCTCGCCACACAGAGGGAGATGAGGTATCACCCCGGAGGACACGTGGGCATGGGTACCAACAACACCCTGTATGCGCTGGAGGACGGCTTCGTCAGGTTCACCAAGGAGGTCTACATCCCAGCGCCCCGAAGCCCCGAGGCCACCAGCGTCATCACCAAGCTGCCCCGAGGAGCCGTGCTCTACAAGACCTTCATCAGCGTGCTGCCGGTGAAACAGGAGGGCAGATTCAAGCTGGTGGACCTGGTCTGAGGGAGTCGGAGCCCGGTGGGGACTCGTTTCTCTTTTTCAGGAACAATGCCAGAGAAGTCGGTGACTCTGGGCTTCTTAC…	TCTGGGCTTCTTACATCCCGCCGGATTATACTGACAGCTGGAAATGCTGAGCAAACTTCT	Q9P0M9	0	39S ribosomal protein L27, mitochondrial (L27mt) (MRP-L27)	MRPL27 (HSPC250)	Homo sapiens (Human)	mitochondrial large ribosomal subunit; structural constituent of ribosome; translation		0.0315	0.29112	0.6008	0.4241		1.4137	1.71297	1.65024	1.89821	1.80232	1.42637	1.40622	1.10067	1.3743	1.44114	1.27978	1.14861
	733	An_u_16951|Protein disulfide-isomerase A3 precursor (EC 5.3.4.1) (Disulfide isomerase ER-60) (ERp60) (58 kDa microsomal protein) (p58) (ERp57) (58 kDa glucose regulated protein)_141-200	AAATCTGTGGAAGGTGGAGCCGTGGTGGTAGGGTCTGCCGCCGATTCTATGACGATAAGAAATTAATAGGGAAGAGGGACAGCTTTTTGAAATGAGAGATTTCTATTTCCTCTGGTCTGTCTACCACACCTCAGGCTGATGCACTTTGGTTTGATACCAGTTTCCAGTCATCTGTCGCATTTATAGTTATTATCACGGGGGATAACTATCTAATATTATTCTTTATTTTTCCTTGTACGTAAGTGGTCTTGGTTTTGGTCCATTGGGAACGATGGTGAAATAACAGGCCCACAAAACCTAAAAAAAAAAA	GCACTTTGGTTTGATACCAGTTTCCAGTCATCTGTCGCATTTATAGTTATTATCACGGGG	P30101	0	Protein disulfide-isomerase A3 (EC 5.3.4.1) (Disulfide isomerase ER-60) (ERp60) (58 kDa microsomal protein) (p58) (ERp57) (58 kDa glucose-regulated protein)	PDIA3 (ERP57) (ERP60) (GRP58)	Homo sapiens (Human)	cell redox homeostasis; cysteine-type endopeptidase activity; endoplasmic reticulum; endoplasmic reticulum lumen; melanosome; phospholipase C activity; protein binding; protein disulfide isomerase activity; protein import into nucleus; protein retention in ER lumen; signal transduction		0.7082	0.798921	0.9003	0.2013		0.567345	1.1077	0.52594	0.472349	1.44479	2.38716	2.31833	0.523001	0.68598	1.32077	1.28675	0.150728
	740	An_u_10886|Glycogen synthase kinase-3 alpha (EC 2.7.1.37) (GSK-3 alpha)_312-369	CGGATTCGGCCGAGGGGAGACGGGAAACCTATACTGAACGCTGTTCACACAAATATGAGCGGCAGCGGGCGGGCCAGGACCAGCTCATTCGCTGAGCCTCCCGGAGCTCCCGGATCTGCTGCGGCCGGTGCCGTGTCGGCGGTGGCCGGCGGAAGCGCGACAGGAAAAACTGGGGCTTCACAAGCTAGTGGAAGCGGCTCGACGAGCTTTGGAAATTTGAAGCTGCCCAGAGACAGCGGCAAAGTGACGACGGTGGTAGCCACCCCCGGCCAGGGCCCTGACCGCCCGCAGGAAGTGTCCTACACAGACATAAAGGTCATAGGAAATGGCTCCTTTGGAGTGGTCTACCAGGCTCGCCTCATCGACACTCAGGAGATGGTGGCGATTAAGAAAGTTCTC…	AAAGGTCATAGGAAATGGCTCCTTTGGAGTGGTCTACCAGGCTCGCCTCATCGACACT	P49840	0	Glycogen synthase kinase-3 alpha (GSK-3 alpha) (EC 2.7.11.26)	GSK3A	Homo sapiens (Human)	ATP binding; cellular response to insulin stimulus; cytosol; glycogen synthase kinase 3 activity; negative regulation of cellular carbohydrate metabolic process; negative regulation of glucose import; negative regulation of insulin receptor signaling pathway; negative regulation of transferase activity; protein amino acid phosphorylation; protein kinase A catalytic subunit binding; tau-protein ki…		0.0041	0.0988068	0.1506	0.0095		0.957996	0.222768	0.965725	-0.0229	-0.25303	0.694547	0.969263	0.684643	0.783622	0.643522	1.12318	0.52613
	741	UnAn_28023|_145-204	TTTTTTAGCTCAGCTGCTAAGAGGACTTTTAAAAAATAAAAATAGTAGGCCAGTGGCCTCATTTTACTATAAAGATTTTTTTTCCCATGCATTCACAAGTCATCCATATATTTTTATCTTATTTCCTGCTGAGATGTTTTAAGTTGATCACAGATAAAGCGTTTTTGGATATGTTTATACTTGTTCTCTGCATTTAGACGTGCAATGTGACATTTTAAACTAATAAATAATTCCCCAC	TGATCACAGATAAAGCGTTTTTGGATATGTTTATACTTGTTCTCTGCATTTAGACGTGCA	0	0	0	0	0	0		0.7784	0.805319	0.1606	0.8764		1.2384	1.36611	1.1861	1.25755	1.55123	1.02056	0.988585	1.40929	1.16169	1.08648	1.16501	1.12347
	744	An_u_18718|testis derived transcript 3 [Mus musculus]_474-526	AAATTCGGCCGAGGCATACTGGATTTAGTCCTGGCTGGGAGGTTCAAGTTCTTGGATCTGTGGAACCAGTTTTTACTTAAGCACCACAAGAAATCTATTCCCAAGGACACTTGGAATCTGTTACTAGACTTCAGCAAAATGATCACAGACGACATGTCAAATTATGATGAAGAAGGAGCCTGGCCTGTCCTTATTGATGACTTTGTAGAATTTGCACGGCCGCACATTGGGACCAAAAGCACGGCAGTTTAAGGGTTTCTGAGGGAAGAGTTTTGCAAAGCACAACACATTGACTGGATGTCTGTTAAAGCGCTCCGAGCAGTGGTTGTGATGCCTTTTCAACACTCAGGACTAAAGTGTTTTACACATCAGAGACTTCATATAAATGTGTTTGTGTGT…	CGCCATCTTGACCCGTTTGTTCCCTGGTAATGGTCGTCTTTAAAGGCATGTGG	Q3UT23	0	Putative uncharacterized protein	Dcun1d1 (Tes3)	Mus musculus (Mouse)	0		0.0645	0.398497	0.1333	0.3994		-0.788	-0.65708	-0.65858	-0.44809	-0.23094	-0.94454	-0.86206	-0.87115	-1.03918	-0.71978	-0.99083	-1.06739
	745	An_u_16859|Proteasome subunit beta type 9 precursor (EC 3.4.25.1) (Low molecular mass protein 2)_21-80	GGGAATTCGGCACGAGGAAACATGGGAGTCTGATATTTGAGTCTAGAGCTAGCTTCAGTCACAAAAGGCTTAGATAAGCATTATTGAGCTTCATCTGAGTATTGAACCCCCTGAAACGTCCCTGCGCGTCGCTTTGCCTTCAGCTCCTGTCATTTACCGGGTTTTACCGTCGCGTCGTTAAAACCAGTCTGCCATGTTGGGAGAAGCAGAGCCGCAATGGCTGACCGAGGAGGTGAAAACAGGAACAACTATAATTGCCATAGAGTTTAATGGAGGGG	CATGGGAGTCTGATATTTGAGTCTAGAGCTAGCTTCAGTCACAAAAGGCTTAGATAAGCA	Q8UW64	0	Proteasome subunit beta type-9 (EC 3.4.25.1) (Low molecular mass protein 2)	psmb9 (lmp2)	Oryzias latipes (Medaka fish) (Japanese ricefish)	cytosol; immune response; nucleus; proteasome core complex; threonine-type endopeptidase activity; ubiquitin-dependent protein catabolic process		0.9225	0.831295	0.7003	0.4311		0.55705	0.131705	1.3444	0.241268	1.08116	0.394964	0.61997	0.585692	0.951341	1.23679	-0.18581	0.225451
	750	An_u_10692|Glia derived nexin precursor (GDN) (Protease nexin I) (PN-1) (Protease inhibitor 7)_222-273	CGAGATCGNACAAGCATCTTTAACTTGGGCATGGCACNACACCTCANGGGGATCAAATACAGAGTGATCGAGCTGCCTTACNACGGNGAACACCATCAGCATGCTGATCGTGATCNCCTTTTGAGGATGACACACCTCTGTCCAGCGTCATTCNACACATCAAGCACAGCNACCATGCAGAGCTGGGCNAAGCTCATGCACATGAGGAAAGTCGGNCTGCTCATCCCAAAGTTTTCTGCAGATGCAGAGGTGGACTTGAAAGCTCCGCTCTCGGCGCTGGGAATCGCAGACATGTTCANTCAGGATGCGGGCGACTTCACACACCTCAGTACNGAGCCAAGTGTACNTATCCAANGNGCTGCNNAAGTCAAAAATCATTGTGAATGAANAAGGAACGAA…	CATCCCAAAGTTTTCTGCAGATGCAGAGGTGGACTTGAAAGCTCCGCTCTCG	P07093	0	Glia-derived nexin (GDN) (Protease nexin I) (PN-1) (Protease inhibitor 7)	SERPINE2 (PI7) (PN1)	Homo sapiens (Human)	cell differentiation; extracellular region; heparin binding; nervous system development; regulation of cell migration; regulation of proteolysis; serine-type endopeptidase inhibitor activity		0.323	0.680647	0.3234	0.1581		-0.21001	0.132087	-0.53683	-0.60879	-0.54955	-0.40057	-0.26368	-0.25838	-0.52511	0.357518	-0.5096	-0.30116
	751	An_u_17437|ring finger protein 10 [Mus musculus]_587-645	GGAATCGGCACGAGCTCCTCCTCCCACAGCAGCCCACCAATCCAACCGGACTTTACTCTGGCCCCCCCGTCCCCCCTCAGCAGCAGCCCCTGCTCTGATGGGATGAGGTTCCCAGGTCTGAGTGAGTCCATGCCTGCCGTGGGCAGCGTGGAGGACGATTGCCACTGCATGTCCTTTGCACAGATGCTGAAGGATGGGAAAGCCAGAGCTGAAGCCGGGCCCAGGATCACTCCAAAGAAAGACAAGCTACTCGCCCCCCCAGCTGCAGACAGCGACGGTGAGAGCGACGGGTCGGATCGTGTTCCCGTGCCCAGTTTCCAGAATTCCTTCAGCCAGGCCTTTGAGAAGGCTCTTCTGCAGCTGGACAGCGGTCCCGCTTCCCCGCCGCGACCCGCGGTA…	TGAAAGTAGGTTTGACCGTGTAGCCAAAGTTCACATTTCTTCGGACCCCATCGGTGAAA	Q3UIW5	0	RING finger protein 10 (Sid 2705)	Rnf10 (Kiaa0262) (Rie2) (Sid2705)	Mus musculus (Mouse)	cytoplasm; protein binding; zinc ion binding		0.7684	0.803517	0.1918	0.9292		1.66919	1.15075	1.37109	1.97348	1.61259	1.36417	1.81789	0.665211	1.53082	1.82099	1.41559	1.71252
	752	UnAn_29108|_157-208	GCGAAGCAGCGTGTAGGGAGCGAGCCGCATCCGCCGGACACAAAGCCTCTTCCCGGTCAGCCGTAGTTTCACTTTGGATTTTCAGCAAAGAAAGACGGAGGTGTGTGGGGGGGGGAAAGCAGCAGCGCCTGGAACTGTGGAGTTATATAAGAGCAGAGGGAACGGCAGCCGGGTTGCAGGGGCCGCTGTGACTCATTGATAAATAACTCGGGCTCTCCAGGCAGACGCATGAATGAGCGCCGCTGAAGGCAACTGGCAGTCGGGAAATCCGTGAAGAACACCGCGTTTTATTTGATCGCAGGAATATCTACGGGGGAGAGTTGATTTAAAGCTATTCTGCGATTTTTTTTTTATTATTGAACATCACATATATATTTTTTTTAAATTCCTTTGAGCAGC…	AGGGAACGGCAGCCGGGTTGCAGGGGCCGCTGTGACTCATTGATAAATAACT	0	0	0	0	0	0		0.588	0.7771	0.9334	0.8922		0.028054	-0.18939	-0.44587	-0.35129	-0.47569	-0.31127	-0.12599	0.003488	-0.1161	-0.36996	-0.21854	-0.19981
	753	An_u_6540|Coagulation factor IX precursor (EC 3.4.21.22) (Christmas factor)_119-172	GAAATTCAAGACAGAGCTTGACGGTGACCAGTGTGAGCCAAAGCCCTGCCAAAATGGAGGAGCTTGTCAGGATGGAGTAAACTCTTATATCTGTTGGTGCAAACCAAACTTTGGTGGGAAAAACTGCGAAACTGAGATGACCAGACAGTGTTCGATCAACAACGGCGGGTGTTCACATTTCTGCACAATGCAAGGACAGCAGCCTGTGTGTCAGTGTGCAGCTGGTTACAAACTTGGAACAGATCAAAAAAGCTGCGAACCAACAGGGCTGTTCAGTTGTGGCATTG	AAAAACTGCGAAACTGAGATGACCAGACAGTGTTCGATCAACAACGGCGGGTGT	P19540	0	Coagulation factor IX (EC 3.4.21.22) (Christmas factor) [Cleaved into: Coagulation factor IXa light chain; Coagulation factor IXa heavy chain]	F9	Canis familiaris (Dog)	blood coagulation; calcium ion binding; extracellular region; proteolysis; serine-type endopeptidase activity		0.0234	0.246016	0.6557	0.1167		2.07689	2.05566	2.50117	2.01317	1.46054	2.0014	2.11221	2.35251	2.19491	2.94408	2.60128	2.0471
	754	An_u_10011|Eukaryotic translation initiation factor 4E (eIF4E) (eIF-4E) (mRNA cap-binding protein) (eIF-4F 25 kDa subunit)_244-299	GGAATTGGGCACGAGGCCGACCCGGAACCAAGCCCAGTCCGCCCCACGCCGATGAAGATGGAGCCGAGGATCCTGGGAAGGAGCTCGTGAGCCCAGAGGCCTACGTCAAACATCCGCTCCAGAACAGATGGTCTCTGTGGTTCTTCAAGAATGACAAGAGCAAAACATGGCAGGCCAACCTGCGCCTCATCTCTAAATTTGACACGGTTGAAGACTTTTGGGCCCTCTACAACCACATTCAGCTGTCGAGCAACCTCATGTCAGGCTGTGATTACTCCCTGTTTAAGGACGGCATTGAACCCATGTGGGAGGACGAGAGGAACAAGCGTGGCGGACGCTGGCTGATCACGCTCAACAAGCAGCAGAGGAGAGCCGACCTGGACCGCTTCTGGCTGGAAA…	TGTCGAGCAACCTCATGTCAGGCTGTGATTACTCCCTGTTTAAGGACGGCATTGAA	O77210	P06730	Eukaryotic translation initiation factor 4E (eIF-4E) (eIF4E) (mRNA cap-binding protein) (eIF-4F 25 kDa subunit)	0	Aplysia californica (California sea hare)	RNA binding; cytoplasm; regulation of translation; translation initiation factor activity; translational initiation		0.9325	0.833766	0.1934	0.4889		2.73379	2.38814	2.79618	2.66228	2.7548	2.76284	2.96806	2.41084	2.56833	3.10267	2.71535	2.4088
	756	An_u_17328|response gene to complement 32 [Homo sapiens]_724-783	GTCTAAAGGGGGACTCCTGNGGATTTCTATTCACTATTTTTTAGGAAATTACCCGATAATCATTGACCCGGCTGGTGACGTCATGAAGTCCCCGAAACTAAAAACTCCAGCCAAGTTCGTCAAGGAGGAGGACCTGAGCGACGTCCTGTGCGAGTTCGACGCGGTGATCGAAGACTTCACGTCGCCCGTGGAGAAGCGACACTTTCGGTACGACGAGCACCTGGAGACGGTGAAGCGGAGGAGCAGCGTGAGCGTGGTCAGCGACAGCGGCATCAGCGACACGGACAGTGCCGATTCGCTCAACAGAAATAGCTTCAGCTTTAGTGATGAGAGGCTGAACTCCCCCACCGTGCACTCCCCCGCTACAACCTCTCCACCTCTGATGTCACCCAAACCCAA…	TCTGCTTTCATTCGAACTAAAAAGTTTCGAGTTTTGGATCCCATCCTAATGGACGGGCCA	Q9H4X1	0	Response gene to complement 32 protein (RGC-32)	RGC32 (C13orf15)	Homo sapiens (Human)	centrosome; nucleus; regulation of cyclin-dependent protein kinase activity		0.6128	0.785277	0.6866	0.4299		0.172463	-0.03663	-0.41315	-0.30978	-0.24752	0.126677	-0.13631	-0.08686	-0.18007	-0.09624	-0.42087	-0.44628
	757	An_u_14524|NDRG1 protein (N-myc downstream regulated gene 1 protein) (Protein Ndr1)_114-163	GGGCTCGCGGCTCCAACCCACGACGGGTACCGCTCGCGCTCGCACACCAACGAGGGGAGCCGCAGTCGCAGCCACACGAACGAGCACAGCCGCGCGGACGGCACGGCCAACAGCAACGCGGACCAGTCTGTGCCCAAGTCCACCGAAGTCTCTTGCTAAAGTGATTCCCCCCCCACCCCTTCGCCTGCCGCTGCAGACAACACGAACCTCTCAAGGTCCCATCTTGTTGTGCTGCGCTGCCTCTTAATTATACACCCACACGCAGACAAATGTATTCCTACACACTTAAAGCAGAGAGGGACACTAAGATTGCTTAGCCAGATGTTTAAACATAAACGAAAC	CAACGCGGACCAGTCTGTGCCCAAGTCCACCGAAGTCTCTTGCTAAAGTG	Q62433	0	Protein NDRG1 (N-myc downstream-regulated gene 1 protein) (Protein Ndr1)	Ndrg1 (Ndr1) (Ndrl) (Tdd5)	Mus musculus (Mouse)	cytoplasm; mast cell activation; nucleus		0.0274	0.269555	0.787	0.867		-0.5405	0.535784	0.776172	-0.37516	-0.12574	-0.90051	0.747188	0.768403	0.590462	1.31023	1.25971	1.31421
	758	An_u_16653|Probable mitochondrial import receptor subunit TOM40 homolog (Translocase of outer membrane 40 kDa subunit homolog) (Haymaker protein) (p38.5)_440-489	TGTAGGGAAACCAGAATGTACTTGTTGGATCTGGTATTGTGGTTGCCCACCATCTCCAGTCAATTACACCAGCGCTGGTTCTGGGTGGAGAGCTGGTTTATCACAGGAGACCAGGGGAGGAAGGAACTGTAACATCCTTCTTAGGGAGGTACACAGGTGACAACTTTGTGGCAACTTTAACTTTAGGAGGTGCTGGAGCTCATGCTACATACTATCACAAAGCTAACGACCAGTTACAGGTAGGAGTTGAATTTGAAGCCAGCACAAGGATGCCAGACACTACAACATCCTTCGGTTACCAGCTGGACCTTCCCAAAGCAAATTTGCTTTTTAAAGGAACAGTTGACAGTAATTGGGTGGTTGGGGCAACCCTTGAAAAGAAACTAGTACCTCTGCCTC…	CAAATTCCAGTGTGGCTTTGGAGTCACTATTGGCTAAAGGCGCACGGGCC	O96008	0	Mitochondrial import receptor subunit TOM40 homolog (Translocase of outer membrane 40 kDa subunit homolog) (Protein Haymaker) (p38.5)	TOMM40 (C19orf1) (PEREC1) (TOM40)	Homo sapiens (Human)	anion transport; integral to membrane of membrane fraction; integral to mitochondrial outer membrane; mitochondrial outer membrane translocase complex; protein transmembrane transporter activity; voltage-gated anion channel activity		0.5154	0.755104	0.5457	0.3518		1.49911	0.911875	1.18706	1.25096	1.45673	1.45497	1.52224	1.01953	1.48199	1.55458	1.68501	1.2305
	760	An_u_1396|40S ribosomal protein S5_638-693	TTTGCAATTTCNTCAATTTATTTGTTTTGTCAGAAAGCGAACATGTTTAACGGTTGGACTTGGCGACTCTCTCCAACTCGTCCTTCTTCTTGATGGCGTAAGAGTTTGAAGAACCCTTGGCTGCGTTGATCAGCTCGTCAGCCAGACACTCTGCGATGGTCTTGATGTTCCTGAACGCAGCTTCTCTTGCTCCTGTGCACAACAGCCAGATAGCCTGGTTGACTCTGCGGAGTGGCGACACGTCCACAGCCTGCCTCCTGACGGTACCGGCACGTCCGATACGGGTGGAGTCCTCACGAGGTCCACTGTTGATGATGGCGTTGACCAGCACCTGCAGAGGATTCTCTCCAGTCAGCAGGTGGATGATCTCGAAGGCGTGCTTGACGATGCGCACAGTCA…	GGCAGTCTCCCACTCGGTCATTGTTTCTGCCGTTCTGTTACCACACTTCTCTGAGA	Q5E988	0	40S ribosomal protein S5 [Cleaved into: 40S ribosomal protein S5, N-terminally processed]	RPS5	Bos taurus (Bovine)	cytosolic small ribosomal subunit; structural constituent of ribosome; translation		0.1979	0.599773	0.678	0.9151		3.93775	4.29994	3.88896	4.57628	4.49418	4.6084	3.77989	3.93546	4.06876	3.72851	3.91513	4.14173
	762	gi|63000393|gb|DN951812.1|DN951812 Fh_mx0_09f06_SP6 Killifish Multiple Tissue, Normalized Fundulus heteroclitus cDNA clone Fh_mx0_09f06 5' similar to gb|AAT64078.1| claudin 1 - Takifugu rubripes. Score = 62.0 bits (149), Expect = 1e-08, mRNA sequence_319-378	ACACGGTCCATACGTGACCACTGACCTTAACGTACACGATTACCTTTAACTTCCTTGAACTCGCCGCTTTTACCCGGGCAGGATGGCCAGCTCTGGACTGCAGATCGTTGGTTTTCTCCTCTCCTTAGCTGGAGTCTGCGCAACTATTGCCGCCACTTTCATGGTCGAGTGGGGAAAGGAGTCTCAATCCAAGTATCGGAACTATGAAGGTCTGTGGATGAGCTGCAGCGGCACCTCCGAGAGAAGCACCTGCGAGATTTACAAGAATTTATTGAAGCTGCCGAGTAAGTTTGAGCGCTGTTTCTGTCTTCTTCAGACTCTGCTTGCTGTGACATCCTGCACTAAAAGTGACCTCCCTGATTGCGCTGGCTTTCTGCGTTGACTAAAACGCACTGGGCT…	TCTGCTTGCTGTGACATCCTGCACTAAAAGTGACCTCCCTGATTGCGCTGGCTTTCTGCG	P57739	0	claudin 2	cldn2	Homo sapiens (Human)	0		0.0007	0.0354021	0.919	0.5146		-0.17142	-0.26723	-0.44253	0.348443	0.152028	0.398255	-0.68536	-0.25887	-0.47352	-0.30039	-0.46132	-0.48853
	763	AN_v_6953|Complement factor I precursor (EC 3.4.21.45) (C3B/C4B inactivator)_593-642	CGGGCCAGGATTGACTGTGGAGGAGCTTACATTGGAGGCTGCTGGGTCCTCACGGCTGCTCACTGTGTCAGGCAGAATCCTTCTGCATTTAAAGTCAAGTTTTCCCTCTGGAAGAAATTTCGAGCTCAGGGAACAACAGACATTGTTCCAGTTGAAGACATCCTCATCCACCCAAACTACGTGCCGTCCACGTATGAAAACGACATCGCTCTGATAAAGCTAGAGAAGCTTCCATACACAGAGAAATGCCTGGAGGACAACCCGGCCATCAGAGCCGTGTGCGTCCCCTGGACCACTCAGCTGTTCCAGCCCAACCACACCTGCAGCATCTCAGGGTGGGGACGGACAGCAGATGGGAGGTCGGCTCAGGTGCTGCTCTGGGCCAACGTGTCGCTCATC…	TACACGCAGGTCGCTCATTACTTTGAGTGGATCCGAACTCACACCGGCTG	P05156	0	Complement factor I (EC 3.4.21.45) (C3B/C4B inactivator) [Cleaved into: Complement factor I heavy chain; Complement factor I light chain]	CFI (IF)	Homo sapiens (Human)	complement activation, classical pathway; cytoplasm; extracellular region; innate immune response; membrane; nucleus; scavenger receptor activity; serine-type endopeptidase activity		0.6432	0.791716	0.1839	0.9037		5.85609	5.53101	5.26476	5.66237	5.78233	5.10473	5.25185	5.14863	5.2449	5.78597	5.41878	5.10369
	765	An_u_20191|Vacuolar protein sorting 26 (Vesicle protein sorting 26) (hVPS26)_440-498	TGGGAATTCGGACGAGGGCAGATAGAGCTGTACTACGACCGAGGGAACCCCATGAGTTTGTGTCTTTGGTGAAAGACTTGGCTCGGCCAGGAGAGCTTACGCAGTCGCAGACCTTTGACTTTGAGTTCACACATGTGGAGAAACCTTATGAGTCGTATACTGGTCAGAACGTCAAGTTACGTTACTTCCTCAGGGCGACGGTAAGCCGGAGACTGAGCGACATCAGCAAAGAGCTGGACATTGTGGTTCACACCCTCAGCACATACCCTGATCTGAACTCTTCCATCAAGATGGAAGTGGGCATTGAGGACTGTCTACACATAGAGTTTGAGTACAATAAATCCAAATATCACCTAAAAGATGTGATTGTAGGGAAGATTTACTTCCTTCTGGTGAGGA…	GACGACCGGCACAGGACCCAGTGTATACCATGAGAACGACACCATAGCAAAGTATGAGA	O75436	0	Vacuolar protein sorting-associated protein 26A (Vesicle protein sorting 26A) (hVPS26)	VPS26A (VPS26)	Homo sapiens (Human)	cytosol; endosome membrane; protein binding; protein transport; protein transporter activity; retrograde transport, endosome to Golgi; retromer complex; vacuolar transport		0.1931	0.595688	0.7179	0.2984		1.10241	1.21843	0.986087	0.821326	0.904087	0.980666	0.67942	0.666764	0.896999	1.25573	0.603073	0.656912
	766	An_u_14412|NADH-ubiquinone oxidoreductase chain 5 (EC 1.6.5.3) (NADH dehydrogenase subunit 5)_333-392	CCAACATGCATATTAAAAATTGTAGCATTCTCCACCTCTAGCCAACTAGGTTTGATGATAGTTACCATTGGCTTAAATCAACCACAGTTAGCCTTTTTACACATTTGTACCCACGCCTTCTTTAAGGCTATACTATTTTTATGCTCTGGGTCTATTATTCATAGCCTAAACGATGAACAAGATATCCGTAAAATAGGCGGTATACACCATCTGGCTCCTTTCACCTCATCTTGTTTAACCATCGGCAGCCTCGCTCTGACCGGCACCCCTTTCCTAGCAGGATTTTTTTCTAAAGATGCTATTATTGAAGCACTAAATTCATCATACCTAAACGCCTGAGCCCTAATCCTAACCCTTCTCGCTACGTCCTTTACTGCCATCTACAGTCTCCGAGTAGTT…	CGCCTGAGCCCTAATCCTAACCCTTCTCGCTACGTCCTTTACTGCCATCTACAGTCTCCG	Q5DUY0	0	NADH-ubiquinone oxidoreductase chain 5 (EC 1.6.5.3) (NADH dehydrogenase subunit 5)	nad5	Nyctotherus ovalis	ATP synthesis coupled electron transport; NADH dehydrogenase (ubiquinone) activity; hydrogenosomal membrane; integral to membrane		0.339	0.685623	0.9937	0.4798		-0.29329	1.43503	1.78443	1.72949	1.97951	0.855089	0.788507	-0.19362	-0.04292	1.35532	0.079307	0.800321
	767	An_u_3903|Adenylate cyclase, type I (EC 4.6.1.1) (ATP pyrophosphate-lyase 1) (Ca(2+)/calmodulin activated adenylyl cyclase)_348-398	GCATCAGGTACGATGTCCAGACTCGGTCTGCCGCGCTTCATGAGCCGACCGATGTAGCGGTTGACTCTTGTAGCCGGGGAGTGCTGCACAGCGGTAGCTGAGAAGGATGTCCGGCTCTTCAGCTTCTCCGATGCGGTTCGCAGGGCTCTCCGCTGTCAGACAGGAAAAGACAGCGCCATCAGTCTCTGCATGGGGAGGCTTCCCCTCTGACGCCTGCCTAGCCCCTGTCGGACCTGGTTTTTTTGTGCCGTCTGGATCTTAGACTTGTTTCTGTGCCCTGACTTTGCTCCTGGATTCTGTTTTGGATTCTCTGGATTTCTGATCACCCGGCTCTGACCCTGGACCCTCTCTGACCACGAATATCTGCCGAGCCCCAGTGAGACGCCACTCTCTACCACC…	CTCTGACCACGAATATCTGCCGAGCCCCAGTGAGACGCCACTCTCTACCAC	P19754	0	Adenylate cyclase type 1 (EC 4.6.1.1) (Adenylate cyclase type I) (ATP pyrophosphate-lyase 1) (Adenylyl cyclase 1) (Ca(2+)/calmodulin-activated adenylyl cyclase)	ADCY1	Bos taurus (Bovine)	adenylate cyclase activity; cAMP biosynthetic process; calmodulin binding; integral to membrane; intracellular signaling cascade; magnesium ion binding		0.5542	0.765979	0.466	0.5205		0.430598	0.683339	0.566051	0.945817	0.664451	0.837038	0.510076	0.90541	0.533861	0.444822	0.769157	0.908489
	772	UnAn_23049|_36-93	GTGGCTCTTTTAGATTTCAGAAAAAATTACATAAAGGGATGCCACTTCTCACCTAAGCAGTTATCGCATTCAGCTGACCGGTACCCTCTACTGTAAAGCAGTTTGTAAACCATCAGACCAAACACCACTTCTCAAAGTAGAAAAGAAATTTGCACTAGACTGATTTATTTTTATTTTTTTTGGGTCTTCTTCTATATAAAAGCAATATAACAAACTCCACAAGTTTTTTACCGTAGAAACCAAACAGCTGTCACAGTCCCAATAGTGTGAGTGATCGTATTTTACCTTTTTAAAAAATTTTTATGTTGGTAGGTCGAGAGAGAGAGAACGTGTCGCCTTTTTGAAGTGCACATCCATAAATTGTTTGTAGCAGGGTTTCTTCTTTCTTTTTCATTTGCT…	GGGATGCCACTTCTCACCTAAGCAGTTATCGCATTCAGCTGACCGGTACCCTCTACTG	0	0	0	0	0	0		0.1201	0.501457	0.3851	0.9318		0.851623	0.881584	0.972189	0.260949	0.837999	0.670009	0.942651	1.37868	1.06587	1.08198	1.15829	0.965223
	774	An_u_24199|hypothetical protein LOC79887 [Homo sapiens]_242-294	AGAATCAAGCCGAGGTTGGGTCAGAGAGCATGTGGAGCTCACATGAGCTCTGATCCTCTGTGGAAGCACGCGGGCTTCATCCTGACCCAGATGGACGGCCTGCAAGCTGGAGTGGCAGACTGGGCCAAGAAGCAAGGAAAGAAGCCACTGTCGATGTTTGATGTCCAGTTCCTAAACGGAGTGGGAGACCTGATGGATCTGATCCCAGCCTTGGTTCCGTGCTCCAACTCCCCGCTCAGAGACTTCATACTTCCAGGGATGGGGCACTGCTCGGCACTCATTAACATGCTTCCAGGCTATGAGAACCTTCTGTTTGCCCATTCCATCTGGTACACATACACCGCCACCATGCCCATCTACAAACACTGGGATTTCCACATCTCTGAGCCCCACACATCC…	ACTTCATACTTCCAGGGATGGGGCACTGCTCGGCACTCATTAACATGCTTCCA	Q6P4A8	0	Putative phospholipase B-like 1 (EC 3.1.1.-) (Phospholipase B domain-containing protein 1) (Lamina ancestor homolog 1) (LAMA-like protein 1)	PLBD1	Homo sapiens (Human)	extracellular region; hydrolase activity; lipid catabolic process		0.6473	0.792095	0.1967	0.2376		-2.32727	-1.55199	-2.17225	-2.05449	-1.84129	-1.68923	-2.05394	-2.09959	-2.32895	-1.68885	-1.86555	-2.54876
	777	An_u_10762|Glutaredoxin-related protein C14orf87 homolog_11-68	TCATCAACGAATCCCAAACTTGTCCGGTTGCGAGCAGTTTGCTTCTCAAGAACTTCTAAAACCTCGCATGCAACACCATGAACAGTCTAATCAGATCCACCGCCAGGTGTTTACGGTCCGGGGCGACCGTGTGCTTACTCAGGCCGGCCGACGGACCAGCGCGGGCGGCCTCGGCCCGGTTCTTGTGCGAGGCGGCGGACCTCCAGAAGGACCTTGGTGAGCTCGTGAAGAAGGACAAGGTGGTGGTCTTTATGAAGGGGACCCCGGCACAGCCCATGTGTGGCTTCAGCAACGCCGTGGTCCAGATCCTCCGGATGCACGGGGTGGACCGCTACGCTTCTTATAACGTCCTGGAGGACCAGGAGCTCAGAGAAGGAGTCAAAGTGTTTTCCAACTGGC…	ATCCCAAACTTGTCCGGTTGCGAGCAGTTTGCTTCTCAAGAACTTCTAAAACCTCGCA	Q80Y14	0	Glutaredoxin-related protein 5	Glrx5	Mus musculus (Mouse)	cell redox homeostasis; electron carrier activity; mitochondrion; protein disulfide oxidoreductase activity		0.0761	0.421503	0.0026	0.8854		3.14943	2.39386	2.54857	2.68098	2.20174	2.18323	2.71368	2.28545	2.48292	2.47715	2.21166	2.23337
	778	An_u_12862|Makorin-2_132-188	GAAATCGAGCCGAGGGAAGCCGCTTTCGGTTGGCGGCTAGCTCAAAAAAAAGGAAAAAAGGCAACAAGCACGCTCAGAGGATGGACTCGGCTCGCAGTGGGAATGTTTGTAGGCGTTTCATAAATGGCTTTTGCAGATTTGGCTCAAGATGCAAGTTCATACACGACAGCACCCCTATACCAGCATCCCAAATATGTCGTTACTTTCAGAAAGGTGAATGTTGGTATGGCGAACGGTGCAGGTTTTTCCACGTCCTGCCTCAAGTTGGTCCAGCATTTGCAGGCAGAAGGGGTTCAGCGCCCGCAGCCTCGTCCTCCAGTATGGGCCTACTCTTCTGAAAGAAGAGGGTCAGAACCAGCTCTTCAGCGTGCTAACGTCTCATCCAGGCATCAATGCAGT…	TGCAGATTTGGCTCAAGATGCAAGTTCATACACGACAGCACCCCTATACCAGCATCC	Q9DFG8	0	Makorin-2	mkrn2	Danio rerio (Zebrafish) (Brachydanio rerio)	cell differentiation; intracellular; nervous system development; nucleic acid binding; protein binding; regulation of transcription, DNA-dependent; zinc ion binding		0.1924	0.594859	0.0036	0.0444		2.71094	-0.09533	-0.10857	0.337986	-0.16405	-0.41643	0.62989	-0.1385	0.660153	0.473038	-0.30499	0.725954
	779	An_u_20498|Zinc finger CCCH type domain containing protein 1_383-436	GCGGAAATTTCGGCACGAGGTCAAACCTGTTCATCAACCGTGTTCTGGTGGGCAGCTACACTAAAGGGGAGTCCAGCTACGTCCGGCCTCCTTCCAAAGACGGCGGAGACATAAACTTCTACGACAGCTGCGTCAACGACGTCACAACGCCTTCCATATTTGTTGTGTTTGAGAAGAGATCTATCCTGAGTACCTGCTGCAGTACAAGGCCAAACAGCTACTAGTTAGTAGAACACCGGTGCCGGTGCAGCAGCCGAACCCAGTGCCTGCACCTAAACAGCATGTGTATCGACCCAGCTCCTCATCGTATCAGCCCAGCACAGCATCATATCAGCCCAGCACATTGTCGTATCAACCCAGCTCCTCATTAAATCAACCCAGCACATTGTCGTATCAACC…	ACATTGTCGTATCAACCTAGCTCCTCATATCAGCCCAGCACAGCCTCATCCCCG	Q9H0J9	0	Poly [ADP-ribose] polymerase 12 (PARP-12) (EC 2.4.2.30) (Zinc finger CCCH domain-containing protein 1)	PARP12 (ZC3HDC1)	Homo sapiens (Human)	NAD+ ADP-ribosyltransferase activity; nucleic acid binding; nucleus; zinc ion binding		0.2535	0.638585	0.8563	0.3201		1.05732	0.648225	0.310718	0.512237	0.023316	0.703321	0.207512	0.847712	0.729953	1.05393	0.821739	0.966053
	780	An_u_2388|60S ribosomal protein L22 (Heparin binding protein HBp15)_302-351	TCAGACTGCGCATGGGCTCCATAAAGAAGCTGGTGGGCAGGAAACCTGGGCGGATAGAGGAAGAAGCAGCTCCTGAAGTTCACTCTGGACTGCACTCATCCGGTGGAGGATGGCATCATGGACGCTGCCAACTTTGAGCAGTTCCTGCAGGAGCGCATTAAGGTGAACGGCAAAGCTGGAAACCTCGGTGGAGGAGTGGTCTCCATTGAGAGGAGCAAGAGTAAAATCGCAGTGAACTCAGAGGTTCCCTTCTCAAAGAGGTACTTGAAATACCTTACCAAGAAATATCTGAAAAAGAACAACCTCAGGGATTGGTTGAGGGTTGTGGCGAACACCAAGGAGAGCTACGAGCTGCGCTACTTCCAGATCAACCAGGATGAGGAGGAGGAGGAGGAAGAA…	ACCTCAGGGATTGGTTGAGGGTTGTGGCGAACACCAAGGAGAGCTACGAG	P67984	0	60S ribosomal protein L22 (Heparin-binding protein HBp15)	Rpl22	Mus musculus (Mouse)	RNA binding; alpha-beta T cell differentiation; heparin binding; ribosome; structural constituent of ribosome; translation		0.0866	0.44538	0.007	0.2781		5.09953	4.64095	4.84134	4.8475	4.63912	4.58866	4.81746	4.71516	4.96531	4.71825	4.428	4.81409
	781	UnAn_20998|_1-59	AACCGGGTGGTTTTGTTATTGGACAGGTGTGTAATGTTTACTTTTCAGCGGCAGTCCTCTAGGTGGCGTGTTTCTGCAGACATGCATTGAAATGTTTTCCTCACTGACGGTTCTCACCTGGTGGTGATTTTGAGCTGTTTCTCTGCTCAGTGGTTCACTCACACTTGGTTTTTCTGATTATTTCAAATCTTTGTTGATTGATGTGTGAATAAATGTTGTAGCTGC	AACCGGGTGGTTTTGTTATTGGACAGGTGTGTAATGTTTACTTTTCAGCGGCAGTCCTC	0	0	0	0	0	0		0.5778	0.77412	0.1244	0.1147		0.307587	0.980987	0.412136	0.779724	0.726088	0.790725	0.499921	0.455888	1.02082	0.302348	0.642707	0.746289
	782	UnAn_29641|_340-399	TACAAGAAGATCCGGCAACTGAACGACCTGGAGCAGCAGGCTGAGGATCTTCTGAAGATGGGTAAAATGTTTGAAAAGACAACCAGAAAGTTGAAGAAGCAGGAAATGCCCTACAAGAAGATACTCATCGCCCTCGGCGTGGTGGCAGGACTCATCATCGTGGGAATTATAATTTTTTCTCTGTAAATAGACATTAAATGCAGAAGCTCTGTAGCAGCTGAAAGGGGAAAAGTTACGAGCTGGAGGACAGTTGAGTAACGACCCAGGAAAAAACAAGCTGTACATGTGGGACTCTGCTGCACTGAAATAACTGTCATGAGATATTAATCAAAACATTTTTCCCACTCCTCCCTTCTTCAAGTCTTCTGTTGATACGGTACAGTTAATTGCTTTCTTGGA…	TCCCACTCCTCCCTTCTTCAAGTCTTCTGTTGATACGGTACAGTTAATTGCTTTCTTGGA	0	0	0	0	0	0		0.3498	0.689376	0.8508	0.0677		1.09223	1.42183	1.35885	0.933166	1.37978	1.32879	1.86443	1.41515	1.23694	1.75495	1.12628	1.73084
	783	An_u_18516|Structural maintenance of chromosome 1-like 1 protein (SMC-protein)_305-361	TGGGAATCCTGAATGTCCTGGGAGGAGAGAAACTGTTGCTGCTCTGGCTCTGCTCTTTGCCATTCACAGCTACAAACCCGCCCCCTTCTTTGTCCTGGATGAGATCGATGCCGCTCTGGACAACACTAACATCGGCAAGGTGGCCAATTACATCAAGGACCAGTCGGTGCAGAACTTTCAAGCTATAGTCATTTCTCTAAAGGAGGAGTTCTACACCAAGGCAGACTCTCTTATAGGCGTTTATCCAGAGCAAGGAGATTGTGTCATCAGCAAAGTGCTCACCTTTGACCTCTCACAGTATCCTGACGCCAACCCAAACCCAAATGAGTAACACGAGTCCGCTCTGCTCCATATAGACCATACTTACACATCATGTACTCAGTAGGTCTCTGGTGTTTT…	GACGCCAACCCAAACCCAAATGAGTAACACGAGTCCGCTCTGCTCCATATAGACCAT	O97593	0	Structural maintenance of chromosomes protein 1A (SMC-protein)	SMC1A (SMC1) (SMC1L1)	Bos taurus (Bovine)	ATP binding; DNA damage response, signal transduction; DNA repair; cell cycle checkpoint; cell division; chromatin binding; chromosome organization; kinetochore; meiosis; mitosis; nucleus; response to radiation		0.3691	0.695361	0.9838	0.8274		-0.92818	-0.83938	-0.64376	-0.5733	-0.71092	-0.72651	-0.66441	-0.65108	-0.63519	-0.76288	-0.80902	-0.95168
	785	An_u_3671|Actin 11_939-988	CTCAAACACAGACTTGGGTGCGGGATATCTTTGCCTNGAACCGGTTCCCTTAAAGCGAAAAGCCCCCCCACACCCAAAGTTCAGCCATGGAAGATGAAATCGCCGCACTGGTTGTTGACAACGGATCCGGTATGTGCAAAGCCGGATTCGCCGGAGACGACGCCCCTCGTGCTGTCTTCCCATCCATCGTCGGTCGCCCAAGGCATCAGGGCGTGATGGTTGGTATGGGCCAGAAGGACAGCTATGTAGGTGATGAAGCCCAGAGCAAGAGAGGTATCTTGACCCTGAAGTACCCCATCGAGCACGGTATTGTGACCAACTGGGATGACATGGAGAAGATCTGGCATCACACCTTCTACAACGAGCTGAGAGTTGCCCCTGAGGAGCACCCTGTCCTGC…	AACACCCCCTAACAAAACACCCTACCCTTGGAAAATTGGCGCACGCCTCC	P53496	0	Actin-11	ACT11 (At3g12110) (T21B14.7) (T23B7.5) (T21B14_108)	Arabidopsis thaliana (Mouse-ear cress)	ATP binding; cytoskeleton; mitochondrion; plasma membrane; protein binding		0.7221	0.800143	0.7969	0.1339		-0.52597	-1.00382	-2.02323	-0.88713	-0.53826	-0.65374	-1.11019	-0.71669	-0.40518	-1.14794	-1.68319	0.144642
	786	UnAn_28343|_26-85	GGGGAATTTTTGTTTCTTGACTGTCTGAAAGCGATTTTCCCATTTCTGTCTGAACAGATTGTTCTTTACTTGGATTGACTCGGTCTGAATGTGTTGTCTTCCATTGTACATAGTTGGATATCTTGTTTATTGTGACGCTCACAAGATGAATATGATTTATAAATTCTGGTAGTCAAGTATTGCTTTTGTCTGTATTAATTATGGATAGCAACCAACATAAATAAAATAAATTATTTAAAGAGTT	CCGCCGATGACACTTCAGCTCAAAACACCTGCTTCGGTCTGCTGGTATAAACC	0	0	0	0	0	0		0.8045	0.81133	0.8232	0.7614		1.72809	1.14871	1.00375	1.10152	1.56718	1.27665	1.65138	1.69721	1.37051	1.11392	1.46286	1.5575
	787	An_u_12691|lipoma HMGIC fusion partner-like 2 [Homo sapiens]_456-506	AGAGGGGAGTGGCTAGCGAGATTCNGATCTGATGTCCTTCGGCCGAGATCGCCACGTCCAGCGACAAGGTCCAGGAGGAGATCGAGGAGGGCAAGAGCCTGATCTGCCTCCTGTGAGGCTCCCATCGCTTCTGACGAGGGGAGAGGCGGGCCAGATAAAGACCGAGCCGCGCTCCCGCGTCGTTGCTCAACACGCCGGCCTGCGGAGGAGAAGCCGCGGCATCGTTTACCACTAAAACCAACTCTTATTTTGTCTCTTGTCCTGTGTTGATGCGGGAGAAATCCACAAGTGTCGAGTGTTTTTTTCCCCCCCTTTATCTCTATGACACCAGGAGGTGCTGTGTGTGGTTCTGTATTCATGTTAGGCATGCGGGTGCCCTGATTGGCCCCGTCTGTCGCC…	AATGACGGTCAGCTTGATCTCTTGGCTGGCCCCATGACATTACTCTTGCCA	Q6ZUX7	0	Lipoma HMGIC fusion partner-like 2 protein	LHFPL2 (KIAA0206)	Homo sapiens (Human)	integral to membrane		0.7782	0.805319	0.1828	0.9997		-0.30597	-0.49879	-0.31532	-0.33307	-0.52018	-0.26601	-0.23289	-0.47219	-0.2316	-0.21362	-0.39209	-0.06398
	791	UnAn_23134|_126-184	AGAAATCTGGGATCGTGTTCTGGCCTGAGTTCTGAGACGATGTGCAGAACTTCTGGTTCTGTCGGACCTCCAGTGTTCAGAGTCGCGTTATTTCCTGTGTCTGTTTGCACTCCTGCAAATCAAATGTTTTATACTGTACAGCAACATGAGCTAAACTTATTTTTCTAATAAACTTGTTAACTCC	GTTTTATACTGTACAGCAACATGAGCTAAACTTATTTTTCTAATAAACTTGTTAACTCC	0	0	0	0	0	0		0.9397	0.834718	0.0069	0.9696		0.181738	0.273425	0.516479	-0.08139	0.084667	0.568205	-0.09223	0.37901	0.544283	-0.02826	0.226019	0.668608
	792	UnAn_26957|_94-143	GTGGGTTGTTACTACAAAGCTGCGGAGCTCACGGCTCGGGAGCATGCCATGCTGGACTTTGCGATGGCTGTGTGTCGCTGCGACACCATCACAGATGAGCACTTCCGTTCTTTAGAGGAAGTCGGCTTTGACCGCGACGATGCCTGGGACATTGCCGCCATCGCTGCTTTCTTCGCCATGTCCAACCGACTCGCCCATCTGACAGACATGAGGCCCAACCAGGAGTTTTTTAACATGGGCCGTGTTCCCCGGGACAAGACCAATGACCAGGCAGAAGATAAATAGTAGAGCAGGAAAGGTGTGTTATCTTCAGGGTTTTGTAAACACAAGTGTAAGGTGTGATACAGTACATTCATACCGCTGCCAATCATCTATCAGATCCATTTCTGGTTTCTTGTG…	GATGAGCACTTCCGTTCTTTAGAGGAAGTCGGCTTTGACCGCGACGATGC	0	0	0	0	0	0		0.5445	0.761034	0.1764	0.6375		1.70729	1.53404	1.07694	1.58462	1.06657	1.48893	1.2573	1.29454	1.18336	1.44415	1.15641	0.880583
	794	An_u_10763|Glutaryl-CoA dehydrogenase, mitochondrial precursor (EC 1.3.99.7) (GCD)_760-810	TAAGTAATCCTGGGGCTGCTTCGGCCTGACGGAGCCGAATCACGGCAGTGACCCCAGCGGCATGGAGACCAGAGCTAAATATAACCCATCCAGCCGCACCTACACCCTGAACGGCTCCAAGACCTGGATCACCAACTCTCCTGTGGCCGACATCGCCGTGGTCTGGGCCAAATGTGACGACGGGAAGGTCCGCGGCTTCATCTTGGAGCGCGGCATGAAGGGCTTCTCCACCCCCAAGATCGAAGGAAAGTTTCTCTCTGAGGGCCTCGGCCACCGGGATGATCCTCATGGATGAAGTTGAGGTTCCCGAGGAGAACCTGCTTCCAAAAGTCTCTGGCCTTGGGGGTCCGTTCGGCTGCTTGAACAACGCCCGTTATGGTATCGCCTGGGGGGCTCTGG…	ATCTGGGCAGAAGCATCACAGGCTTGCAGTCCTTCACAGTCGGCAAATGAT	Q92947	0	Glutaryl-CoA dehydrogenase, mitochondrial (GCD) (EC 1.3.99.7)	GCDH	Homo sapiens (Human)	FAD binding; electron carrier activity; glutaryl-CoA dehydrogenase activity; mitochondrial matrix; oxidation reduction; protein binding		0.9695	0.837446	0.0175	0.3764		2.25452	1.50505	1.88291	1.80336	1.66861	2.04023	1.93594	1.40175	2.17869	1.59147	1.75576	2.02396
	796	UnAn_28386|_247-299	GGAAGACCAGGAACATGCTCCGGCTCCAGAAGCGGCTGGCCTCCAGCGTCTTACGCTGTGGCAACTCTTAGAGGGGCGGGANCCCAANGAAACCAANGAGAACGCCTTTTCAAACCCGCGACAGCAAANCCGAAAACGGGAGAAGGAAGGCCNGANCACCAGGAAGCCGGCAACAGATCTTTCCCGCGCACGCTGCCGCAAGAATACTCTGGCCCGCCGCAAGGGTCGTCACATGGGCTACGGTAAAAGAAAGGGTACGGCCAATGCTCGAATGCCAGAAAAGTTGACATGGATGCGACGCATGAGAATCCTCCGCCGTCTTCTTCGCCGCTACAGGGAGTCAAAGAAAATTGACAGGCACATGTACCACAGTCTCTATCTGAGGGCTAAAGGTAACGT…	AAGAAAGGGTACGGCCAATGCTCGAATGCCAGAAAAGTTGACATGGATGCGAC	0	0	0	0	0	0		0.2395	0.630956	0.9289	0.9568		2.42371	2.32209	2.40936	2.49626	2.60488	2.73695	2.52772	2.5934	2.51462	2.62756	2.6528	2.58391
	797	UnAn_29720|_25-84	GGGTACCGTAGAGCACANGGAGAGTCATCTGCATTGTACATGGCTTTGCTAAAATCCCTCATACTGAGCAAGCATGAAGCGACAGTGGGAAGAAAAACCACCCATTAACGGG	TCATCTGCATTGTACATGGCTTTGCTAAAATCCCTCATACTGAGCAAGCATGAAGCGACA	0	0	0	0	0	0		0.018	0.225206	0.2138	0.9302		3.46159	3.49803	3.14991	2.43622	2.62545	2.58616	3.19255	3.78938	2.98569	3.40043	3.79387	3.4195
	798	An_u_18416|spastic paraplegia 21 homolog [Mus musculus]_150-200	CGGACAAACGCAAAATAGAAACGACATCGGACCTGATGTCGGTCTCTGTATGATGCTGGCCAAAGAGTATCAGGTGTCCACTTTTCTTCCTTCCCCCAGTCAGTGGGACTGCAGAGGTGTTCTTCCAGCACGTGCTGGCCCTGACTGGCTGGGGTTACAGGGTCATCTCGCTGCAGTATCCCGTTTACTGTCATCGCATGGAGGTCTGCGATGGATTCCGAAAGCTTCTGGATCACCTTCAGCTGGACAAGGTCCACCTGTTCGGTGCCTCTTTGGGAGGGTTCTTGGCTCAGAAGTTTGCAGAGTACACTCACAAGTCTCCCAGAGTGCACTCTTTAATCCTGTGTAACTCGTTCAGTGACACGTCCATTTTTCACCAGACATGGACTGCAAACAGTT…	TGGGGTTACAGGGTCATCTCGCTGCAGTATCCCGTTTACTGTCATCGCATG	Q9CQC8	0	Maspardin (Spastic paraplegia 21 autosomal recessive Mast syndrome protein homolog) (Acid cluster protein 33)	Spg21	Mus musculus (Mouse)	CD4 receptor binding; cytosol; trans-Golgi network transport vesicle		0.933	0.834006	0.68	0.5357		1.57917	1.20575	1.48132	1.07594	1.28753	2.00928	1.50031	1.03629	1.48292	1.49095	1.40922	0.888371
	799	An_u_12428|intersex-like [Mus musculus]_33-82	GAGGGTTCCGGCGGCTTTGACAAAAGCTTAGAGGAGTTCTACGCCCTTTGCGACCAAGTAGAACTGTGTTTGCGTCTGGCGCACGAGTGCCTCTCTCAGAGCATCGACAGCGCCAAACATTCCCCCAATCTGGTCCCCACCGCCACCAAGCCGGACACGGTGCAGACAGAGTCCATGTCTTACGCCCAGTACCTCAGCATGATCAAGAAGATCGCAGGAAAGGGACAGCCCCAGGTTATCATTTAGACCCCGGACTGAATATTCTCATTCTTTTTTTTTTTCAGGTAGGTCACAATAAAAAAAGGCAAACCCATCATTGTTCACGTTTATTTTTTATAATTTTTTTGTTGGTTTGTTAATATGGGGAAAATATTCCGGACAGTTGCTCTTTGTATGACC…	GGAGTTCTACGCCCTTTGCGACCAAGTAGAACTGTGTTTGCGTCTGGCGC	Q9DB91	0	Mediator of RNA polymerase II transcription subunit 29 (Mediator complex subunit 29) (Intersex-like protein)	Med29 (Ixl)	Mus musculus (Mouse)	nucleus; regulation of transcription, DNA-dependent		0.0599	0.386749	0.157	0.9252		0.511305	0.738854	0.506387	0.194008	0.458491	0.146707	0.542827	0.722486	0.489612	0.456486	0.324733	0.20505
	800	UnAn_27164|_224-282	TCGAACATGGGAGAATTTAAGGGTTGGTTACAGATAAATGTTGGATGTCTGGAAGAAATGGTTGTGGATGGACTGAGCCACTTTCTCTCTTGGGTGATCTCACTGACCGAGCAGGGGATTAGTCAAAGCCCCCCCTGTCTAACTGGGGAATAGGATGATAGATGGACAGATAATTAATTTCCTAATTGAGTTCCTGTCTGGACACACTGTCTTTTTAGTGTCAGTCTGCTAGCGTTCAGACAGTTGCTCCCTACTTTGGTACTAATTGCATTTCTGCCCAGATTTCATAACCTCCAATAATAAAAACTTACTTTGAGTGCACTGTAACCTGAACTGTTCTGAGAAGAGCTGATCGATAATATGTTGCACAATCATGAATGCAGCTGCGTAAGTGCCTCC…	GTCTGCTAGCGTTCAGACAGTTGCTCCCTACTTTGGTACTAATTGCATTTCTGCCCAGA	0	0	0	0	0	0		0.9933	0.840783	0.5458	0.6856		2.34914	2.27541	2.07721	2.34498	2.01919	2.50064	2.23403	2.10628	2.46547	2.13951	2.30851	2.34797
	803	An_u_15528|Plasma kallikrein precursor (EC 3.4.21.34) (Plasma prekallikrein) (Kininogenin) (Fletcher factor)_547-605	GGATGGACGAGATCCAAGGCTCTATTGTTGAAAGAACGACAGGAGTCGCATCTGGATTTTCCCATACGTCACCACCGCTCAACAAACTGGCATATCGTGTCAGGAGCAACTTTTTCCTAACACTGACTTCCCTGGAAACGACTTTGAGCAGCCGAAGGCTGTCTCTCCACAACACTGCCAGTCCCTGTGTTCTGCTCATCCAAAGTGCACCTCCTTCTCTTTCTCCAGCAATGACTTCAGATGCTTTTTGAAGAACAACCCAAGAGTTGACAGCTCAACAAAAGACGGAACACATCAGGACTACCCGCGCGCTTGTGTGATCTTGATCAAATCTGGGCCAGAGAGCTTTATGTAGGTTGGATTTCCGTGGCTCTGACATTCGATTTGAGCTGACGGACG…	GGAAACAACGTAGTGTCCTGGGGTTTCAGGGTTTGAGGCAAAATAAGAGAACGCGCAAT	P14272	0	Plasma kallikrein (EC 3.4.21.34) (Plasma prekallikrein) (Kininogenin) (Fletcher factor) [Cleaved into: Plasma kallikrein heavy chain; Plasma kallikrein light chain]	Klkb1 (Klk3) (Pk)	Rattus norvegicus (Rat)	extracellular region; fibrinolysis; inflammatory response; proteolysis; serine-type endopeptidase activity		0.5288	0.757422	0.0078	0.4652		-1.17978	0.774006	0.449105	0.333712	0.681657	0.506416	-0.42851	0.458468	0.364321	-0.22127	0.267603	-0.01493
	804	An_u_12959|Methylosome subunit pICln (Chloride conductance regulatory protein ICln) (I(Cln)) (Chloride channel, nucleotide sensitive 1A)_662-711	AAAATCGGAATCTGTATGTCGCGGTGCTGGACGGCCAGAGGCTGGGCTGCGGCACGCTGTACGTCGCCGAAACGCGCTTGTCGTGGTTTGATGGATCGGGGTTGGGTTTCTCTCTGGAATATCCCTCCATCGGGCTGCATGCCATCTCCAGGGATGTGAGTGCGTACCCCCAGGAACATCTGTACGTCATGGTGAACGGAAAGCTCAACGAGGAGAATGAGGCAGAAATGGCCGAGAAGGAAGCTGGTGATGAGGAGGATGATGACGGCAGCAGCAGCGGAGGGGATGACGACGACGAAGGGGTGATCTCAGAGATTCGGTTTGTGCCGACCGACAAGACGTCATTGGAGTCCATGTTCTCAGCCATGTGTGAATGCCAGGCCCTTCATCCCGACCCGG…	CATGGAGGCCGGTCAGTTTGAGGACGCAGACGTCGAGCACTAGATGAAAT	P35521	Q61189	Methylosome subunit pICln (Chloride conductance regulatory protein ICln) (I(Cln)) (Chloride channel, nucleotide sensitive 1A)	CLNS1A (ICLN)	Canis familiaris (Dog)	cell volume homeostasis; chloride transport; cytoplasm; nucleus		0.6483	0.792095	0.1958	0.9064		1.63261	1.20804	1.48109	1.67888	1.42853	1.42698	1.46655	1.26753	1.33882	1.50708	1.50749	1.52218
	805	An_u_20187|Vacuolar ATP synthase subunit E (EC 3.6.3.14) (V-ATPase E subunit) (Vacuolar proton pump E subunit) (V-ATPase 31 kDa subunit) (P31)_175-224	AAGAATAGCCTGATCCTGGATTGGCGTTCAACATATGAGAAGGGCCGTTCGGGTCCAGAACCCAGAGGCTGAAGATTATGGAGTACTACGAGAAGAAAGAGAAAGCAGATTTGAACAGCAGAAGAAAAATTTCAAATGTCAAACCTTGATGAACCAGGCCCGGCTTGAAGGTGCTTGAAGGCCCGTGATTGATATGATTCTCGGAACATGCTGAACGAGGCTCGCCAGCGGCTTGCTAACATCGCTAAAGATCCAGCCAGGTATTCATCCCTGATGGACGGCTTTGCTCCTGCAGGGATTTTATCAGCTGCTGGAGCCTAAAGTGACCATCCGCTGTCGTAAACAGGATGTTCAGATGGTGCAGGCATCCATCCAGAAGAGCATCCCCATTTATAAGGC…	TTGAAGGCCCGTGATTGATATGATTCTCGGAACATGCTGAACGAGGCTCG	P11019	P36543	V-type proton ATPase subunit E 1 (V-ATPase subunit E 1) (Vacuolar proton pump subunit E 1) (V-ATPase 31 kDa subunit) (P31)	ATP6V1E1 (ATP6E)	Bos taurus (Bovine)	ATP synthesis coupled proton transport; proton-transporting ATPase activity, rotational mechanism; proton-transporting two-sector ATPase complex, catalytic domain		0.996	0.841764	0.372	0.7455		1.07518	1.05379	0.811439	0.950157	0.862371	1.18722	1.18669	0.964822	0.842772	1.27952	0.811668	0.781758
	806	UnAn_28585|_75-134	TTATGGGAAATATGGGTTGGATAGGGTTCAGAAAGGGAGCATTGCTTTTCCAGATCTCGTTCAGGTGGATGTTGCACTAAATACAGTTTATTGCCTATTAGACCGTACTTTATATCCTTGTGAGTCATCATGTTTAGTTGAAGCAAAATCCAAAGACCCTAAATC	CACTAAATACAGTTTATTGCCTATTAGACCGTACTTTATATCCTTGTGAGTCATCATGTT	0	0	0	0	0	0		0.0018	0.057709	0.4235	0.8734		2.47858	2.40761	2.67558	1.96263	2.30414	2.29557	2.64532	2.8086	2.76627	2.72222	2.88737	2.70852
	807	An_u_12794|L-xylulose reductase (EC 1.1.1.10) (XR)_228-277	GGATTCGGGCCGAGCACCAGTTTAGAGGAGTGGGACCAGACTTTCAATGTGAACCTGAGGGGGACGTTTCTGTGCTGTCAGGCGGCGGGTCGAGTGATGTTAAAGCAGGGATACGGCAAGATTATCAACACAGCCTCCATGGCCAGTCTAATAGTCCCCCATCCCCAGAAGCAGCTTTCCTACAACACCTCCAAAGCTGGAGTGGTGAAACTGACTCAGACTCTGGGAACTGAATGGATCGACAGAGGAGTGCGCGTCAACTGCATCTCACCGGGGA	AACTGAATGGATCGACAGAGGAGTGCGCGTCAACTGCATCTCACCGGGGA	Q8NK50	Q8JZV9	L-xylulose reductase (XR) (EC 1.1.1.10)	lxr1	Trichoderma reesei (Hypocrea jecorina)	D-xylose metabolic process; L-xylulose reductase activity; binding; oxidation reduction		0.8035	0.81133	0.1638	0.8966		0.857731	1.63003	1.5806	1.43339	1.39232	1.81296	1.13205	1.53822	1.262	1.21956	1.5899	1.65025
	810	UnAn_27689|_1-60	CCCAGTACTATGATCTCGTTTACTTCTGTATTTATCTCTGGTGCCCTATGTGATCAATCAGTTGTATGTTTATGCATTCTGTGCCTTTGTCTGATCATTTCTGTTAAATTAAACAAACCTTTTTAATCAACATGTT	CCCAGTACTATGATCTCGTTTACTTCTGTATTTATCTCTGGTGCCCTATGTGATCAATCA	0	0	0	0	0	0		0.1408	0.539	0.4126	0.5625		0.720549	1.0828	0.418619	0.532949	0.558654	0.309341	0.351558	0.418168	0.55774	0.443506	0.293979	0.267798
	813	UnAn_28050|_627-686	AGGCTAGGGGCTGGGTTAGAGATCANGTTGTGATTTACTTTTTTCTGTCTACATTTACCTTCACACACACACATTTAAATACATAGGTGCTCGTTGGACTTCATTAAAATATGAAATTAATAATCGAAGCGGCTTTTGGCCCAACAAAGGTACAGTTTTCAGATTGTGGAGCCATTAAATAAACCTGAGGGGACAAATTAGATGCCTCGGGTTGGTAGCTTGATTTATTTTAAAAACCATAAAAACTGTGAGAGATCCCTGTGTACTTCCATTGCAGATATTCAGTGTCCCATAGAACCATGGTCAAATGAAGTGTGTGCTACAGAGCAGAAGGTGTTGCTTCAACAAGCTGAAGTCCTGTTTTCATGTTCTTGCAGAAGAAGGACCTGACAGCATCCA…	TTTCCAAATCATGTACACCAACTCGTTACGTGGGGAATACTTGAGAACGGTTTTGGCTGG	0	0	0	0	0	0		0.9068	0.827394	0.3044	0.473		1.85628	2.00967	1.95828	2.14405	2.06469	2.01472	1.8364	1.8291	2.49031	1.77825	2.17662	2.15042
	814	UnAn_21630|_498-557	TAAGATGGAACATATCACCTCGAGTACATGAAGAGGTATTTTGTTTTCCTTCCTTTTACAATTTTAAACCAAGTGTGGAGCCAAATTTATTAGAACAAGTATTTATATACAAACAAAAAGTGTGAGTGTGTGTGTGTTTTTCTTTCAAAGATCATAGAAGATGCCTGATGTATAATTCACTGTAAGTATTACTGTAAGTTCAATTGTATAATCATTTGATAATTTTTCTAGAGCTTCTTTTTGGTTCGTGGCTGTCCAATTGGAACGGTCCGTGTTTGATATGTGAAAACTGATATAATTCACTGTGAAAGTCGGAGAGCAAGTAGATCTTTTTATGTTGTTTTTTTTCTAGCCTTATGGTACAAAAATTCCTGGAAGTGGAGGAGACGATCGCCCTGT…	GCTGTTGATATTTATGTACTTTAGCCGCTGTGAGGAGAGTTATCGACCTCAGTTGGTTGC	0	0	0	0	0	0		0.5901	0.777871	0.0867	0.3527		-0.37245	0.112862	-0.57848	-0.55211	0.280708	0.228702	-0.4056	0.194044	-0.14379	0.107855	-0.07446	-0.06465
	815	UnAn_28874|_44-103	TTTTTACGTTTATTTTCTCCATATATCAGGGGAAAACAAATATCAGGGATGTAAGAAACAATTTCCACAGCAACTCAATACTAATAGGTCTGACATGGCTTGAGTGACACTCAGGAACATGATATTAAAATGATTCACAAGC	CAGGGATGTAAGAAACAATTTCCACAGCAACTCAATACTAATAGGTCTGACATGGCTTGA	0	0	0	0	0	0		0.6016	0.781944	0.061	0.4844		4.96954	5.22663	4.82711	4.56868	4.81437	5.30255	4.51908	6.14099	4.91061	4.73153	5.79265	5.61594
	817	An_u_13973|NAD-dependent deacetylase sirtuin-5 (EC 3.5.1.-) (SIR2-like protein 5)_233-287	TACCTTGCTTTAAACCGCTGCATGATGTGCGGTCACGAGGAGGCCAATTACAAGAGCCCCATTTGTGCCGCTCTAGAGGGCAGAGGAGCTCCTGACCCAGAAACACCTGACGCCCAGATCCCTGTTGAGCAGCTTCCTCGATGTGAGCACAGGGGCTGTAACGGCCTTCTGAGACCGGCTGTGGTTTGGTTCGGAGAGACCCTGGACTCAGACATCCTCACTCACGCAGAGAAGGCATTGGACAGTTGTGACTTATGTCTCGTGGTGGGCACTTCGTCAGTCGTGTATCCTGCAGCCATGTTTGCTCCTCAGGTGGCAGCCAGAGGTGTTCCTGTGGCTGAATTCAACATGGAGAACACCCCAGCCACCGAGCGCTTCAAGTTCCACTTTCACGGCCCG…	AGGCATTGGACAGTTGTGACTTATGTCTCGTGGTGGGCACTTCGTCAGTCGTGTA	Q9NXA8	0	NAD-dependent deacetylase sirtuin-5 (EC 3.5.1.-) (SIR2-like protein 5)	SIRT5 (SIR2L5)	Homo sapiens (Human)	NAD binding; NAD+ ADP-ribosyltransferase activity; chromatin silencing; hydrolase activity, acting on carbon-nitrogen (but not peptide) bonds, in linear amides; protein amino acid ADP-ribosylation; protein amino acid deacetylation; zinc ion binding		0.0755	0.421503	0.0512	0.4737		-1.30744	-1.51957	-1.57701	-1.9188	-1.92426	-1.62107	-1.50461	-2.06152	-1.77303	-1.51682	-1.90728	-1.70574
	818	An_u_13018|Mitochondrial 28S ribosomal protein S33 (S33mt) (MRP-S33) (Ganglioside-induced differentiation-associated-protein 3)_190-249	TGCGCTTCCTCATCACAGATTTACTACGCCATGACCCAGAAGCTCAGGTTCATGGGACTGTTCAGAGATGAGCATGAGGACTTCAAAGAGGAGATGCGACGCCTGAGAAAACTTAGAGGAAAAGGGACCCCTAAGAAAGGAGAAGGAAAGAGGGCGGGCAAGAAGAAATAAAATGCATCTTCTTTTACTCCAGCAATATCTTGTAGGAATCACGGCTTTCGTTCCGTAACTTTAATCAACACTGGACCGGATCCAAACATTGTTCCATTAAAAGGCTTTCTTTTATATTTAATGATAAATTAGATATAAATGGCTTGGACATGCTTTACGCTGTTGTTTTTATAAGATATAGAGATTCCTGCTTTTGGAAAGAATGTTGCCTGTTGTCCTATGCATTTA…	CCAGCAATATCTTGTAGGAATCACGGCTTTCGTTCCGTAACTTTAATCAACACTGGACCG	Q9D2R8	0	28S ribosomal protein S33, mitochondrial (S33mt) (MRP-S33) (Ganglioside-induced differentiation-associated-protein 3)	Mrps33 (Gdap3)	Mus musculus (Mouse)	mitochondrion; ribosome		0.8578	0.818542	0.7153	0.7587		1.23489	1.5548	1.2331	1.20573	0.899668	1.54366	1.25592	1.09153	1.30659	1.28208	1.00386	1.12398
	819	UnAn_28113|_60-114	TCGGGGACAGAAGAGAAGAGACCCAAGACGGAAGGACGATCGTGGAGCCAAAGGAAGAACACGGCGCCCGTGTCTCTGAGAACCGCCGAGACTGAGTCAGATTATCTATTTTTCGTGTTTTTCCACAATTCGGGGGCAACGATCTGCAAATCCTGTCAAGAAGAACTGCTGTGGTTTTGACCTGGTTGATGAGAAGATCCTAGATGTCCAGAAGATGCGAGTTGCACCCATGAGATGTCAGCTCTGCAGTTAGACCAACCTCTCAAGCCAAGGAGACGCACCTCAGGCACGAACATCAAGGCAGAGACTCAAGGCGCGAGTCTTTGTGAATGGGGCATCAACGGGACATCGGGGTCGCCATCAAGAGAAGGCACATTGTTCGGCTGAACAACTCCTTAT…	CACGGCGCCCGTGTCTCTGAGAACCGCCGAGACTGAGTCAGATTATCTATTTTTC	0	0	0	0	0	0		0.4353	0.728866	0.5121	0.3131		2.11739	1.24866	0.422347	0.318394	0.830388	0.670194	0.333442	1.5446	1.00099	0.629645	0.788099	0.673831
	820	An_u_7380|Cytochrome c oxidase polypeptide VIIa-liver/heart, mitochondrial precursor (EC 1.9.3.1) (Cytochrome c oxidase subunit VIIa-L)_178-228	TAGCCATCGCCCTTCTGCAGTTCCTGTTCTGGCCAGCCGGGCCTTCAGCAGCTCCAGCAGACACCTGAAGAACAAAGTTCCTGAAGCCCAGAAGCTCTTCCAGGAGGACAACGGGCTGCCGGTCCACATTAAGGGAGGAACCAGCGACGTCCTGCTCTACAGGGCCACCATGACGCTGACTGTTGCAGGAACCTGCTACTCGCTGTACTGGCTGCTCGTTGCCTCCATGCCGCAGAAGAAGGCGTGAGGATGGAGACGGATCTGCAGGCCGCCGCTCGGCTCTAAACTTCCTGCGTGTGATTCCTCTGTACCCAGCATCCATCTCTGTACCCAGCATCCATCTCTGCACCCAGCATCCATCTCTGCACCCAGCATCCATCTCTGCACCCAGCATCCATC…	GACTGTTGCAGGAACCTGCTACTCGCTGTACTGGCTGCTCGTTGCCTCCAT	P48771	0	Cytochrome c oxidase polypeptide 7A2, mitochondrial (Cytochrome c oxidase polypeptide VIIa-liver/heart) (Cytochrome c oxidase subunit VIIa-L)	Cox7a2 (Cox7a3) (Cox7al)	Mus musculus (Mouse)	cytochrome-c oxidase activity; electron carrier activity; mitochondrial respiratory chain		0.2929	0.658086	0.8876	0.8984		3.79386	3.43472	3.80286	3.99695	3.68763	3.84522	3.80815	4.13734	4.08185	3.65234	3.58994	3.44382
	821	An_u_10687|Gelsolin precursor (Actin-depolymerizing factor) (ADF) (Brevin) (Homogenin)_615-665	CGCATCGACTAAGTGGAAAATGTTCCCTTTGATGCCCAAAGCTACATGGTAACAACGCCATGGCTGCCCAACATGGCATGGTGGATGATGGCAGTGGGAAGGTCCAGATCTGGCGCGTGGAAGGAGGTGACAAAGCTCCTGTGGACCCATCCAGCTATGGCCACTTCTATGGAGGAGACTGTTACCTGGTGCTGTATTCCTACAATCATGGAGGCAGACAGAAGCACATCATCTACACCTGGCAAGGCCACAAGTGCAGTCAGGATGAACTGGCGGCTTCGGCTTTTCTCACAGTGAGACTGGACGATTCAATGGGAGGAGTGGCCACACAAGTCCGGGTCACTCAGAGCCAAGAACCCCCTCATCTTGTGAGCTTGTTTAAGGACAAGCCTTTGGTCA…	GCCAAGTATGTTGCCAGCCTGCTGGGTGGAACTCCCATAGAGATGGAGGAA	O93510	0	Gelsolin (Actin-depolymerizing factor) (ADF) (Brevin) (Homogenin)	GSN	Gallus gallus (Chicken)	actin binding; barbed-end actin filament capping; calcium ion binding; cytoplasm; cytoskeleton; extracellular region		0.4711	0.745633	0.0902	0.2935		0.770101	1.30383	0.296781	0.116332	1.00372	0.731398	0.636274	0.734248	0.00769	0.860085	0.21535	-0.02217
	823	An_u_18398|Sorting nexin 6_238-297	GGAATTGGGACGAGGCCGCTCGCAGCCTGATGCAGGAAGGGCTGGACGACGGACCCGACTTCCTCTCCGAGGAGGACCGGGGACCGCGAGCGGTCAATGTGGATCTGGAGATGGACGCTACACTACAGGTGGACATCTCTGACGCTCTGAGTGAGAGGGACAAGGTGAAGTTCACTGTCCACACCAAGAGTACGCTCCCCAACTTTAAACAGAATGAGTTCTCTGTGGTCCGACAACATGAAGAGTTCATCTGGCTGCATGACTCGTTCGTCGAAAACGAAGAGTACGCAGGATACATCATCCCCCCAGCCCCTCCCAGACCTGACTTTGATGCATCCAGAGAGAAGCTGCAGAAACTGGGGGAAGGAGAAGGGTCCATGACCAAGGAGGAGTTTACCA…	ATGAAGAGTTCATCTGGCTGCATGACTCGTTCGTCGAAAACGAAGAGTACGCAGGATACA	Q5R613	0	Sorting nexin-6	SNX6	Pongo abelii (Sumatran orangutan)	cell communication; phosphoinositide binding; protein binding; protein transport		0.1109	0.489051	0.5715	0.2159		1.11363	0.807434	1.30306	0.794936	0.46056	0.797941	1.04591	0.981855	0.875773	0.952994	1.12901	0.729789
	828	An_u_16753|Properdin (Factor P) (Fragment)_530-589	CGTTCGTGAAACCCCCCTGGTACGGGTGCCAAGGTGACGACTCCGATAGAGAAAACTGCAACCACTTGCCTCATTGCCCAGTGGACGGCAACTGGGGTCCCTGGTCAGCCTTCACTCCGTGTCCTGCTACGTGTGGAGTGGCTCTTCAGGTCTCAGAGAGGCAATGCAACAACCCTCCTCCCAGCCATGGCGGCCGTCCATGTCTTGGAGCTGGGAAACAAACCAAACTCTGCTCGACTCAAGTCCACTGCCCAGTGAACGGTATTTGGGGCGAGTGGTCCACCTGGACCGAGTGTACGTACGCGTGGGGAGGGAAGGATATCCGCTGCAAGAAAACAGGCGGAAAACAAACTCGAATGCGCTCGTGTCTACATCGAGCTCATAATGGGTCCATCTGCA…	GTCCAGAATCTGTACGCCTGATTATAGCGAGTACAGTCCAACTATCGGTCGTCAGCGGGA	P11680	0	Properdin (Complement factor P)	Cfp (Pfc)	Mus musculus (Mouse)	complement activation, alternative pathway; extracellular region		0.0088	0.162046	3.7e-05	0.8784		5.82956	5.15788	4.79719	5.54494	4.99057	4.68861	5.02646	4.42414	4.27499	5.37311	4.35084	4.60411
	831	UnAn_29804|_124-177	ATACGTCTCNGACAGCCTTTTCTTTCTGAACCTGGATTCCCCACCTCTGCCGATTGGAAACGGGTCAGATTTTGGAGTTTCCGACAGAATCATGGCCAAGCAAGCTGAAAATCGTCTGGCTCCGGCCACTAGCCGGTCCCTCAGTGCATCTCTTCCATCATCGTCTTATTCAGTTCAGTAACTGACACAGCTAAGACCTGAAACATTATTTGTTGGATTCCTTTGAATTTTCTTGGAACTGATATTATTTAGGATTACGAAGAGTCTCTCCCTTGTCCCTGAGAGAACATTTTGTAGGATGTGCACCAAATGATTGGAGTAAGCCCACTCTGCTCAAGAAGCCTTATTGACTTGCTGCTAACAGGTTAGGAACAGGCCATTGCCACAGCATCACCAATC…	GGCCACTAGCCGGTCCCTCAGTGCATCTCTTCCATCATCGTCTTATTCAGTTCA	0	0	0	0	0	0		0.3285	0.681032	0.7614	0.558		-0.28081	-0.20223	-0.58468	0.155648	-0.31043	-0.04957	-0.26005	-0.38951	-0.48301	-0.63584	-0.40163	-0.37598
	835	An_u_6089|Cathepsin Z precursor (EC 3.4.22.-) (Cathepsin Y)_546-604	GGAATTCGGCACGAGGGGGGAGTAGAGGACGGGGTCGAATACTGGGTCGTTCGCAACTCCTGGGGAGAACCATGGGGTGAGAAGGGCTGGCTCAGGATTGTGACCAGCGCTTACAAAGGAGGGAGCGGCAGCAAGTACAACCTGGCGCTGGAGGAGGACTGCATGTACGGAGATCCCATCGTCCCCAAAGACTACCTGTAGATGAGTTCAGTCAGGCCACTGCTGTGATCTGTGCTCCTGTCACAATGGTGGAGGGAAATTTTATATGCTTCTATAAAGGGAATCCTTTTTTTTAATACTTTACAAATCGATGCCAAGCTCTGATTTAGTTTTCAGAGTAGAATTATGTATATTGCAGAGATATCTGCAGGCTGAAATGATACTTAAATGAAATTGGTG…	CGAGGAAATGCAACTTTAATGTGCCTTATTGCCACTTAATGTCAAACTCGGGTTGACGC	Q9R1T3	0	Cathepsin Z (EC 3.4.18.1) (Cathepsin Y)	Ctsz (Ctsy)	Rattus norvegicus (Rat)	cysteine-type endopeptidase activity; extracellular region; proteolysis		0.4705	0.745633	0.9116	0.8615		1.79021	2.10722	1.50125	1.50968	1.49594	1.42127	1.70726	1.90162	1.89838	1.98593	1.71364	2.01432
	836	An_u_16910|Protein C20orf22_141-190	CCTGCTTATTCTCTACCCTGTTCCCCTGGAACTGAGCCATGCCATATTCTCTCACCTGCTGAGGTTTCCATACTTCGTTGATCTCCGCAGACCCCAAGATGTCCTGAACCACACTTGCAACTTCTACCTCAGCATAGAGGAGGGCGTCTCAGTGGGAGTGTGGCACACGCTCCCCGTCAGCCAATGGGATGCGGCCGCAAGCTTCTCGAGGATATC	AGGGCGTCTCAGTGGGAGTGTGGCACACGCTCCCCGTCAGCCAATGGGAT	Q8N2K0	0	Monoacylglycerol lipase ABHD12 (EC 3.1.1.23) (2-arachidonoylglycerol hydrolase) (Abhydrolase domain-containing protein 12)	ABHD12 (C20orf22)	Homo sapiens (Human)	0		0.9819	0.840159	0.5145	0.0405		2.24602	2.34694	2.24926	2.13502	2.024	2.766	2.22149	2.79119	1.95729	2.24283	2.37223	2.15966
	837	UnAn_23605f|_169-224	AAAAATCGGGATCTGNATGTCGGTCAATGTGGGTGGGTTAACATCCTAAGGGACCTGGCTCCTTTCCAACATCTGCTGCTGACAATTGAAGCTCAGCATCTTTCGTGCGCCGCCGACCGGTTATCACGATTAAAGGAGAAACTTTCTCCCTCCCTGACGAGCGCTTGAATATTGGACCCGGGGTCTGGGATGTTAGCGAGGTAATCCGCTAGCAGCAATAACGCAGGATGGACTTTTAAACTGTGTGAAACGTATTTATTATTTAGATGCATGTGGAGTAGTGCACAGGTAGACAAAAAATAAAAATAAATAGCTGCCACTAACGTCACTAAAGCATTTTGTCAGGAGAGGAGGACAAGCGCTCGGTTCGCTTTAAGGAACCCGGATCAAGTCGGCGCT…	ATATTGGACCCGGGGTCTGGGATGTTAGCGAGGTAATCCGCTAGCAGCAATAACGC	0	0	0	0	0	0		0.0088	0.162046	0.6929	0.9774		0.137401	0.016987	-0.04149	-0.20669	-0.16918	-0.05399	0.489706	0.293686	0.299868	0.412537	0.252837	0.294886
	839	An_u_18593|suppressor of actin 1 [Homo sapiens]_374-425	AAATTCCGGCCGAGGGGAGTTTTGAAAAGTCTACAAAAATGCATGGGGCTGACAATGCCAATGCATGTGCTGTGCAGTATGCTGGGACTGGAGCTTTAAAAACAGACTTCACGAGGACAGGCAAGAGGACCCAGTGGGGACTGGCTGATGGATGGCTGGAACTCCATGATCCGCTACTACAAAAACAACTTTTCAGATGGATTCAGACAAGATGCTATTGATCTGTTCCTGGGTAACTTTGCTGTTGATGAGTCAGATGGCCCCACTCCTCTTCGTGTGAAGAAGGACTGGAAGTTCCTAACACTGCCCATTGTGATGCTGGTTGCATTCTCCATGTGCATTGTTTCTCTTCTTCTGGCTGGTGACACATGGACAGAGACCCTTGCTTATGTAATGTTC…	CAGAGACCCTTGCTTATGTAATGTTCTGGGGGAGCGCCAGTGCAATCACAGC	Q9NTJ5	0	Phosphatidylinositide phosphatase SAC1 (EC 3.1.3.-) (Suppressor of actin mutations 1-like protein)	SACM1L (KIAA0851)	Homo sapiens (Human)	Golgi apparatus; endoplasmic reticulum membrane; integral to membrane; phosphatase activity		0.5556	0.766871	0.2296	0.9631		2.34523	2.04064	2.12624	2.40607	2.03007	2.29103	2.20193	1.86744	2.14498	1.95599	1.96626	2.07987
	840	An_u_16662|Probable oxidoreductase 0610038K03Rik_66-123	GGGAATCGGGCCGAGCAGCGACTCTAGTGGCAGAGTCAGAGGAGTGATCGTCACCATGAAAGGGTCCCCTGACTGTAAGCCAGGATATGACTTCTACTCCAGGTACTTTGCTCCGTGGTGCGGCATCCCAGAAGATCCTGTCTGCGGGTCTGCCCACACCGTCCTGGGTGGCTACTGGTCAAAAAAATTGGGAAAAAAGAAAATGCTCGCTTACCAGTGCTCAAGTCGTGGAGGGGAGCTGGAACTGGAAGTGAGAGACGATGGAAGGATCAACATAGCTGGAGAGGTCACCGCTGTACTGCAGGGAGTCATCAGACTGTAGAGACATGAGCAGGAAGTCAAACCATCAAAAAGTTTTTAAATCATTTAATAACCAGCCACATTGATTAGTTCTCATTA…	CCCCTGACTGTAAGCCAGGATATGACTTCTACTCCAGGTACTTTGCTCCGTGGTGCGG	Q9DCG6	0	Phenazine biosynthesis-like domain-containing protein 1 (EC 5.1.-.-)	Pbld1 (Mawbp2) (Pbld)	Mus musculus (Mouse)	biosynthetic process; isomerase activity		0.8516	0.81756	0.3252	0.7788		1.63748	1.14627	1.02963	1.16726	1.31293	1.00806	1.26677	1.37558	1.10776	0.929837	1.38374	0.981901
	842	An_u_9177|Dipeptidyl-peptidase I precursor (EC 3.4.14.1) (DPP-I) (DPPI) (Cathepsin C) (Cathepsin J) (Dipeptidyl transferase)_572-626	GGGGGAATCGGGCCGAGGTCCAAGGAGGGCACGACAAGACCGTCAACTGCTCTGTTGAAGCCACAGGTGAGAGCACAGTGACTGTGACCCTGGAGAAGCTGTCCGTAGCCACAGATGAGCTGGGGAACACGGGCTTCTTCACCCTCATCTACAACCAGGGCTTCGAGGCGGTCCTCGGTGGCTACAAATGGTTTGGCTTTTTCAAGTACACCCAGGAGGGCTCGAAGGTGACCAGCTACTGTGACCAAACCCTGCCAGGATGGGTCCACGACGTCCTGGGACGAAACTGGGCCTGTTTTGTGGGAAAGAAGGTGAAGAGTGTGCCGCCCAAATCAAATTTCAAGCCCGTCTTCAGCAGCGGACTGCTGCCAAAGCCGTACAAACACAACCTGGACTTCA…	GCCTGAGCACTGGGATTGGAGAAACGTTAATGGCGTCAACTTTGTTAGCCCTGTG	P53634	0	Dipeptidyl-peptidase 1 (EC 3.4.14.1) (Dipeptidyl-peptidase I) (DPP-I) (DPPI) (Cathepsin C) (Cathepsin J) (Dipeptidyl transferase) [Cleaved into: Dipeptidyl-peptidase 1 exclusion domain chain (Dipeptidyl-peptidase I exclusion domain chain); Dipeptidyl-peptidase 1 heavy chain (Dipeptidyl-peptidase I heavy chain); Dipeptidyl-peptidase 1 light chain (Dipeptidyl-peptidase I light chain)]	CTSC (CPPI)	Homo sapiens (Human)	chloride ion binding; cysteine-type endopeptidase activity; immune response; lysosome; proteolysis		0.2403	0.632136	0.1922	0.3978		2.54738	2.56453	2.24239	1.66977	2.01016	2.05084	2.08803	2.44338	1.53577	2.55929	1.80865	1.43527
	843	UnAn_29484|_54-110	TCCTCTCCGAAAGTACCGCTAANGTCCACCAAGCAGGGGCACTTATTGGAAACCCAAAGCTTGCAAACCCACATTCTCAGCACCACTTAGATATGTGGAGGCATGTTCAAT	CCAAAGCTTGCAAACCCACATTCTCAGCACCACTTAGATATGTGGAGGCATGTTCAA	0	0	0	0	0	0		0.6875	0.797089	0.0366	0.6203		0.003217	2.40019	1.23146	0.355848	1.30941	1.10627	0.803199	2.15793	1.60931	1.64465	1.77017	0.905925
	844	UnAn_29511|_12-71	TGTTCTAAAGTGGCAGACCACTGAAGAGGTGCAGCAGTTACACAAGTCATCATGACATCGATTTCTGAGCTATCAAATGCTGCCAAAAATACATGAATAAAAACTCAAATGAT	GGCAGACCACTGAAGAGGTGCAGCAGTTACACAAGTCATCATGACATCGATTTCTGAGCT	0	0	0	0	0	0		0.7837	0.806695	0.5284	0.9765		1.60365	2.68538	1.69021	1.25097	1.40732	1.65343	1.57677	2.13977	1.70232	1.56195	1.82302	1.76095
	845	An_u_18335|SNF2 histone linker PHD RING helicase [Homo sapiens]_379-428	AGAAATTCGGAACTGGATGTCTAACTTGGAGTTTTCCAAATCAATGGGATTCATAAATTTCACGATAACCTTAGTTCCTTCAAGTACGATGAGAAGATCAACATTCTGCTCCTCCCTCTCCACACGGGCTCCAACGGGCTGAATATCATCGAAGCGACCCACGTGTTGCTGGTCGAACCAATCCTCAACCCAGCCCACGAACTCCAGGCCATTGGGAGGGTGCACCGGATTGGCCAAACAAAGCCCACGTTTGTACACAGGTTCCTGATCAAATCCACCATCGAGGAGAGAATGCAAGCGATGCTGAAGACAGCGGAAAAGAGTCACACCAGCACAGCCATGAAGCATTCTGAGGCTGCCGTCCTGACAGTAGCTGACCTGGCCGATCTGTTTACCGAG…	CTGGCCGATCTGTTTACCGAGGACACTGAACATCTGGAGTGATCCCGCAC	Q149N8	0	E3 ubiquitin-protein ligase SHPRH (EC 6.3.2.-) (EC 3.6.1.-) (SNF2, histone-linker, PHD and RING finger domain-containing helicase)	SHPRH (KIAA2023)	Homo sapiens (Human)	ATP binding; DNA binding; DNA repair; helicase activity; ligase activity; modification-dependent protein catabolic process; nucleosome; nucleosome assembly; nucleus; protein binding; zinc ion binding		0.7191	0.799841	0.0198	0.1077		0.559124	-0.00089	-0.03241	0.239203	-0.0523	-0.02343	0.273774	0.021054	0.234901	0.071878	0.007496	0.381998
	847	An_u_12987|Microsomal signal peptidase 18 kDa subunit (EC 3.4.-.-) (SPase 18 kDa subunit) (SPC18) (Endopeptidase SP18) (SEC11-like 1)_629-678	TAGTTTTTTTTTTGNCNNCACCCAATCGGATCTGGATGAGATTCGGATACAGTTTAACTGTTGCAGCCCGCATCCATATGCTCCCTACTTTAAACGTATTCATGTGATTTAGGCGTTTTTTTACTCTGTAGTATTAGCAACAATGTTGTCCTTAGACTTCCTTGACGATGTCCGTCGCATGAATAAGCGGCAGCTGTATTACCAGGTGCTGAACTTTGGTATGATCGTTTCCTCTGCGCTGATGATCTGGAAAGGACTGATGGTTGTCACCGGCAGCGAAAGCCCTATTGTTGTTGTTCTCAGTGGGAGTATGGAGCCGGCTTTCCACAGAGGGGACCTGTTATTTTTGACTAATCGAGTGGAGGACCCCATCAGAGTTGGAGAGATTGTTGTCTTCAG…	AAGTATGCCGTGCTCTTCATGTTGGGTCTTTTCGTCTTGGTCCACCGGGA	P67810	P67812	Signal peptidase complex catalytic subunit SEC11A (EC 3.4.-.-) (SEC11 homolog A) (SEC11-like protein 1) (Microsomal signal peptidase 18 kDa subunit) (SPase 18 kDa subunit) (SPC18) (Endopeptidase SP18)	SEC11A (SEC11L1) (SPC18)	Bos taurus (Bovine)	endoplasmic reticulum membrane; integral to membrane; microsome; peptidase activity; proteolysis; signal peptide processing		0.2049	0.603757	0.1813	0.0837		1.41938	1.92747	1.58636	2.02947	1.90134	1.68944	1.75558	1.21597	1.62483	1.94329	1.56413	1.10979
	848	An_u_16641|Probable G-protein coupled receptor GPR1_152-209	TCAGGTAGCACCCCATACTNGGCCAACAATCAAGCCGCTCTTTTAAGATAATTGCTGCCATCATCATCACGTTTTTCCTGTGCTGGGTTCCCTTTCACATCTTCAGTATAATTGAATTGCTAAGGTTCCATCCCAGCAACCAAGGCAATGCACTGTTACATGTCATCACCATTGGGATGCCGTTCGCCACAAGCCTAGCCTTTGTTAACAGCTGCCTGAACCCAATCCTGTATGTATTCATTGGCCAAGATTTCAAGAATAAAGTCTGCAATTCCATCCTGAAGGTGTTGGAGACCGCATTTCATGAAGACGATACCAAAACTTGCTCAAAGTCTGTCAGCACCAGCGAGAGCAACAAGTCACATCAGGGCACTGCAGTGTAGAGGCAGTAGTGAATTT…	ACTGTTACATGTCATCACCATTGGGATGCCGTTCGCCACAAGCCTAGCCTTTGTTAAC	Q99788	0	Chemokine-like receptor 1	CMKLR1	Homo sapiens (Human)	0		0.3599	0.691459	0.4733	0.5186		0.210106	0.66908	-0.03541	-0.11779	0.550896	0.228234	0.04594	0.384485	0.1116	0.273715	-0.46267	-0.40343
	850	UnAn_29676|_7-59	GCAACGTCCGGGATATACTGTCTCTGTCTCGTCTGATGCCAGGCCACTGGTCGGGTATTAGGGGAGCTGAGGGACAGAGGGGAGACCGAGGGGTGCGATTACTTTTTATCTATGTGATCTTTGCTCTGCTTCTCAATAAAAGTGCTGGAACTTC	TCCGGGATATACTGTCTCTGTCTCGTCTGATGCCAGGCCACTGGTCGGGTATT	0	0	0	0	0	0		0.0202	0.237039	0.2707	0.2178		1.40086	0.821298	0.840534	1.53259	1.15494	0.698766	0.28537	0.207251	0.826605	0.946352	0.82906	0.804281
	851	An_u_18603|Surfeit locus protein 2 (Surf-2)_116-165	GGAATCTCTGATCCTGATGGTCCAGACTGAAGCAGAAGAAGCCCAAAACACAGGAGAAGGAAAGGAGCCGGCCCCCAAAGAGACAACCCAACGGCATGTGGCAACCTCCGTCGAGCGACGACGAAGGCAGCGACTCTGAAGACAGCATGAGCGACCTCTATCCATCTTCAATGTTCACTTGTAAAAATCCAGAGGAGGAAAGTAAAGCGGGCGGAGCTGATGGTGAAGACGACGATGACTTCATGACAGATGAAGATGAGGAGATGGAAGTGGACAACCAGGTGGTACAGAAGCGCAAAAAGGTCCAAGGTGGAGGCTTCCAGAAGAAAGCCAGAAATAACCGGTGGAAATCAGGACACAAGAAACACAAAAATGCCCAAAATGGAAAGTAACCCGTGA…	CGACGACGAAGGCAGCGACTCTGAAGACAGCATGAGCGACCTCTATCCAT	O57589	0	Surfeit locus protein 2 (Surf-2)	surf2	Fugu rubripes (Japanese pufferfish) (Takifugu rubripes)	0		0.3625	0.691459	0.0013	0.7416		0.853318	1.1694	1.01807	0.733525	1.10214	1.05494	0.97229	1.39154	1.15735	0.502191	1.19289	1.17074
	856	An_u_18472|SRp25 nuclear protein isoform 3 [Homo sapiens]_138-188	GGAGAGAAAAACCGAGAAAAAGAACGCAGACGGTCCTCTTCTTCCTCCTCCTCCTCCTCCTCCAGCAGGAGCAGGTCGGCCAAGAAAAGCTCTGCGAAGAAGAAGAAGACAGATGGGAGGGAGCAACGAAAGAGGAGGACCCGCTCCTCATCTTCATCATCCACTGCATCCTCGTCTTCCTCTTCGTCGTCCTCCTCCTCCTCTTCAAGCGACGAGAGGAGGAAGAGGAAAAAGAGCAAAGCCCTGAAGAAGAAGCTGAAGAAGCAGAAGGCCAAGCTGAAGAAGCAGAGGAAAAAGGAGAAGAGGAAGCTGAAGCGGAAGGAGAAGAAGCTGAAGAAGGAGGCCGAGGCGCTGCAGAGTCCAGCAGAGAAGCCTCCGTCCCTCCCGGAGGTGATGCAG…	GACCCGCTCCTCATCTTCATCATCCACTGCATCCTCGTCTTCCTCTTCGTC	Q66PJ3	0	ADP-ribosylation factor-like protein 6-interacting protein 4 (ARL-6-interacting protein 4) (Aip-4) (SR-15) (SRp25) (SR-25) (HSP-975) (HSVI-binding protein)	ARL6IP4	Homo sapiens (Human)	RNA splicing; nucleus		0.5043	0.75387	0.7004	0.8853		1.22153	1.32234	1.33638	1.33203	1.08058	1.18587	1.31342	1.34473	0.941957	1.08174	1.03255	0.962262
	858	An_u_17791|Serine/threonine-protein kinase SPRK1 (EC 2.7.1.37) (Serine/arginine-rich protein specific kinase 1) (SR-protein-specific kinase 1) (SFRS protein kinase 1)_186-235	AAAAAGTTCCTCGCGATCCCAGCGAGGAAGAAGAGGACGAGGCCGAGGAAACCTGGCAAAAAACCAGAGCCTCACGGTCGCGGAGGGACCTCTCAGCATGGCCAAGCGGACTCTCCCCTTCCAGAGCAGGACGAGGAGATCCTGGGCTCCGACGACGACGAGCAGGAGGATCCCAACGATTACTGCAGGGGTGGATATCATCATGTGAAGATTGGCGACCTGTTCAACGCGAGGTACCACGTGATCCGTAAGCTGGGCTGGGGCCACTTCTCCACCGTGTGGCTGGCCTGGGACATCCAGGAGAAGCGGTTTGTGGCTATGAAGGTTGTAAAAAGTGCTGAACATTATACAGAGACGGCCCTGGACGAAATCAAGCTGCTCAAATCTGTGAGAAACACG…	CAGGGGTGGATATCATCATGTGAAGATTGGCGACCTGTTCAACGCGAGGT	Q96SB4	0	Serine/threonine-protein kinase SRPK1 (EC 2.7.11.1) (Serine/arginine-rich protein-specific kinase 1) (SR-protein-specific kinase 1) (SFRS protein kinase 1)	SRPK1	Homo sapiens (Human)	ATP binding; RNA splicing; cell differentiation; chromosome segregation; cytoplasm; magnesium ion binding; nucleus; protein amino acid phosphorylation; protein binding; protein kinase cascade; protein serine/threonine kinase activity; regulation of mRNA processing		0.0008	0.0373068	0.4191	0.9052		1.00419	0.540492	0.783882	0.11852	-0.35348	0.262659	0.994434	0.870757	1.02998	1.02969	1.06251	0.926554
	861	An_u_14671|nuclear protein UKp68 isoform 1 [Homo sapiens]_109-165	GGGGATCGGGCACGAGGGACTGCCGCTCCTCACCCAGACCAGCTGTGCAGCCAAGTCAGAGTGCAACTGTGTGTCGCTTCTTCCCAGAGTGCAAGAAGGTTGACTGTCCATTTTATCATCCAAAGCCTTGTCGTTTTGCAACTCGATGTAAACGGGCCGGGTGTACCTTCTACCATCCAACAACTGCTGTGCCTCCAAGACATGCCCTGAAGTGGACAAAGGACAGAGCAGCCAATTAAGCCCAGAGGGTCTGATGGTGAAGAGTCAAACGATGGAAGATTTCCGTCATCTGTGTTTCTGAAATGTCATTAGTAGATGTAACAGTTAATAATGTTGTTTTAATGTTCGTTTGGACTCATTTTTAAGAATTTTTTGGAAGATAAAAGCCAGTTTCTGCTG…	CATTTTATCATCCAAAGCCTTGTCGTTTTGCAACTCGATGTAAACGGGCCGGGTGTA	Q6PJT7	0	Zinc finger CCCH domain-containing protein 14 (Renal carcinoma antigen NY-REN-37)	ZC3H14	Homo sapiens (Human)	RNA binding; nucleus; zinc ion binding		0.127	0.513547	0.334	0.9554		1.04868	0.636561	0.843634	0.530707	0.339437	0.534857	0.865073	0.69858	0.863184	0.734376	0.726219	0.667513
	866	UnAn_27171|_463-518	TGGGCTCAAAGTCTCACTACTATATCTATCTCTCTATTCATCCCTCTATCTATTTATAAACCCAAGAGAAGAACTCCCCTTCAACAGGAAGAAACCTCCCACTGAGAGACAAAATGGAAAAGAAAAATACTGGAGGTCGTTATCATGAATCTTATGATTAGTCACATCTTCCACTGGTTTTTCCTGTACCACTTCTTTGGCTCTTGTTTTTGTAAGCAGGATATTGTGGGTGAGGACTGACTTGATAAGGGCAAAATGACTAAAAGGTTTAATTACAAAATATACAACGTATTCACCATGTCATTTTTTCCTCTCTTCCTCTGTGTGTCAGAACTGAAGACCTCTCATGCATCCATGGTCTGCCTTTGGCTGCCCAGATATCATCCCTCTCAGTGGTTA…	CTCATTCCCATACTCACTGTCCCCAGCTCCCTCTTCTGCCCTTCCTGTAATCCACC	0	0	0	0	0	0		0.3466	0.688747	0.8937	0.4405		1.7845	1.88374	1.85842	2.38006	2.0085	1.98049	1.93697	2.21235	1.88689	1.83778	1.65009	1.96832
	868	An_u_18379|solute carrier family 38, member 2 [Homo sapiens]_302-359	GGATTTGGGGCGAGCCTGCCCTCAGCTTTCTATATCAAACTTGTCAAGAAGGAGTCAATGAAGTCCATCCAAAAGATCGGGGCCACAATGTTTCTGATATTAGGATTTGTTGTCATGGTTGGCAGCATAACTCTTATCATCATTGACTGGACCGTGAACAGTGCGGACAAGAAAGGTAATTAAAGCTCCGGCTCTCCTGCATACGGAGGGGAAGCTCAAAGAGTTGGACGGCAAGAAATACACAACTATAAGAAAAAAAATGTGTGATGAACAAAGCGAACCACAAAAGACTCACTTGTTGCTCGGCTTGGGCTTTCTGAGCAATGGACCGTACCATTCCAAGAGAATGTATCTGAACACTGTATATTATGCTGTTCTAGACCACAAAGATGGCGTTTA…	CTCGGCTTGGGCTTTCTGAGCAATGGACCGTACCATTCCAAGAGAATGTATCTGAACA	Q96QD8	0	Sodium-coupled neutral amino acid transporter 2 (Amino acid transporter A2) (System A amino acid transporter 2) (System N amino acid transporter 2) (System A transporter 1) (Solute carrier family 38 member 2) (Protein 40-9-1)	SLC38A2 (ATA2) (KIAA1382) (SAT2) (SNAT2)	Homo sapiens (Human)	amino acid transport; integral to membrane; plasma membrane; sodium ion binding; sodium ion transport; symporter activity		0.2933	0.658086	0.008	0.5468		-1.51709	-0.51422	-0.20645	-0.95259	-0.38444	0.0904	-0.62797	0.090369	0.027737	-0.59714	0.235883	-0.59755
	872	AN_v_10719|Glucose-6-phosphate isomerase (EC 5.3.1.9) (GPI) (Phosphoglucose isomerase) (PGI) (Phosphohexose isomerase) (PHI)_140-190	AAAAAATTGGTGTCGAGATCGGATCCTGATGTCGGGACTGGTTCTGCAGGCGGCCGGTGACAAATCCGCCGTGGCCAACACTTTGTGGCGCTGTCCACCAACGCGGCCAAAGTGAAGGACTTCGGCATCGACCCGGCCAACATGTTCGAGTTCTGGGATTGGGTCGGAGGTCGTTACTCACTGTGGTCGGCCATCGGTCTGTCCATCGCGCTGCACGTAGGCTTCGAGAACTTCGAGCAGCTTCTGTCCGGAGCTCACTGGATGGACAACCATTTCCGCAGCGCCCCCCTGGACCAGAACGTCCCGGTTCTGCTGGCCATTCTGGGCGTCTGGTACGTCAACTTCTTCCAGGCCGAGACTCACGCCATGCTGCCGTACGACCAGTACATGCACCGCTTC…	ACATGTTCGAGTTCTGGGATTGGGTCGGAGGTCGTTACTCACTGTGGTCGG	Q59088	P06744	Glucose-6-phosphate isomerase (GPI) (EC 5.3.1.9) (Phosphoglucose isomerase) (PGI) (Phosphohexose isomerase) (PHI)	pgi (ACIAD0101)	Acinetobacter sp. (strain ADP1)	cytoplasm; gluconeogenesis; glucose-6-phosphate isomerase activity; glycolysis		0.075	0.420795	0.0063	0.776		1.53221	1.3887	1.19749	1.75462	1.1428	0.987909	1.26307	0.889359	0.794823	1.47236	1.14264	1.30039
	873	An_u_3830|Actin-related protein 2/3 complex subunit 1B (ARP2/3 complex 41 kDa subunit) (p41-ARC)_17-66	AAATGGTTACCCGGTGCTGTTTGTGTATGACGGTGCCAAAGCCAGCTTGACCTTCGGTGGCAAGTTGGACGTTCCCAAGCAGGCGGCCTCAAAGGGCATCAGTGCCAGGGAACGTTTCCAGAACCTGGGACCGTCGAGCCTCTGAGACCCAGAGCACCGAGAAGGACCTGAACACGCTCCACAAGAACAGCATCAGCCAAATCTCAGTGCTGGAGGGAGGAAGAAACCAGTGCACCAAGTTCTGCACCACTGGCATGGATGGAGGAATGGGCATCTGGGATGTCAAGAGTCTGGAGTCCGCTATGAAGGATCTGAAGATAGTGTGAGCTGAACTACGCATTTCACCACCAAAGCTTCTGGAAACATGAAGAAATCTGCTTATGTATTACAAAAAGCTTT…	CTGTTTGTGTATGACGGTGCCAAAGCCAGCTTGACCTTCGGTGGCAAGTT	O15143	0	Actin-related protein 2/3 complex subunit 1B (Arp2/3 complex 41 kDa subunit) (p41-ARC)	ARPC1B (ARC41)	Homo sapiens (Human)	Arp2/3 protein complex; actin binding; cell motion; cytoplasm; regulation of actin filament polymerization; structural constituent of cytoskeleton		0.8372	0.815197	0.2245	0.488		1.77205	1.505	2.08382	1.27624	1.59019	2.73865	1.56841	1.74597	1.44763	1.71093	1.44884	1.79012
	874	UnAn_27876|_18-76	GCTGCATGTTTTAGGTTTTTTTTTCATTCTCTTCATCATATTCCACCCTCTGTTTCTCTCCCTTGTGTTTTCCTTT	TTTTTTTCATTCTCTTCATCATATTCCACCCTCTGTTTCTCTCCCTTGTGTTTTCCTTT	0	0	0	0	0	0		0.0494	0.354769	0.4208	0.5487		1.34886	1.16133	0.748269	0.685813	0.677096	0.688605	0.778485	0.872144	0.467121	0.656586	0.389208	0.713079
	876	UnAn_28089|_168-227	TGGGCAGGCAAACTTGTGTAACATACAGCGAAAGAAACTGTGTTTCACCGGTGTTTATGCTCTGGGTGCTTTTCTCAGGCGGCGCTTTGCAAACTTCGCTGTTTCTTGTTTGCTGAGGCGACCTGGACTCACAAATGGAAACACAGAGAGAAACGAGGAGCAATAAATATGCGGTATCCTCTTTCTAAATAAAGTTATTGCACAGTTTCTTACAGGCATTGTGGCAGTAAATACCATAGGTTCTCTTTCATTTGCTGTTTGTTTGTTATTAAGCAGAAAAAAAGCTGTAAAATAATGAAATGCCAAGTTTCTCTCAAATAAAAAAATACAAATTT	TATGCGGTATCCTCTTTCTAAATAAAGTTATTGCACAGTTTCTTACAGGCATTGTGGCAG	0	0	0	0	0	0		0.2258	0.621926	0.014	0.6094		3.56582	4.8791	3.65202	3.35015	3.83081	3.95774	4.31189	4.73941	4.36145	3.82245	5.18795	3.82828
	878	An_u_10650|Gamma-gliadin precursor_21-76	CGTGTGCGCCGATGACCATCACAGCGTGAGTTTACTGATGTATTTTGGCCGTCGCCATCCATGGCTACCTGGTAGGTGCTCAAGCTGGAAAGCCTCGGGATCCTTCGAAGCCTCAGCAACCCCAGCAGCCTCAGTATCCTTCGAAGCCTCAGCAACCCCAGCAGCCTCAGTATCCTTCGAAGCCTCAGCAACCCCAGCAGCCTCAGTATCCTCAGAGGCCTCAGCAACCCCAGCAGCCTCAGTATCCCCAGCAGCCTCAACAACCCCAGCAGCCTCAGTATCCTCAACAACCCCAGCAGCCTCAGTATCCCCAGCAGCCTCAACAACCCCAGCAGCCTCAGTATCCTTCGAAGCCTCAGCAACCCCAGCAGCCTCAGTATCCTTCGAAGCCTCAGCAAC…	ACAGCGTGAGTTTACTGATGTATTTTGGCCGTCGCCATCCATGGCTACCTGGTAGG	0	0	Gamma-gliadin	0	Triticum aestivum (Wheat)	nutrient reservoir activity		0.5905	0.777959	0.1155	0.5981		0.944995	1.89784	-0.11766	1.70673	1.06838	1.16706	0.921798	1.14606	0.77447	2.74814	1.77358	0.405781
	879	An_u_10570|G patch domain containing 1 [Homo sapiens]_31-81	GTCAAAGTAGGCTAACGTTGACGGTTAGCATATTCAACAACTTCTTGATTTCGCGCGATTCGGCACCGTATTCACCTGGCCTCGACACTCACATCTACACGAACCGGAGCGTTTTGACTTAAAACTGCATTGATTAAGAGAGATCCACTCCAGCGTCATTAAGAGGGTTCTTTACCACATTTCTGTGCTGCTGCGATGGAATGTGCAGTGGAGGTTCCATCAGGTGAGGATGAAAAGCCTGAGAAAGACGATGTGAACGCCAAGGAAGGCACCGAGGTACCCCACAAGAAAAACAAGAAGCACAGGAAACACAAAAGCAAAAAGAAGAAGCGGAGGAGAAAAGGCGAGAAGGAGAGCAGTTCAGAATCTGGCGCCGAGTCAGATGAAGAGCCTCCACCT…	TATTCAACAACTTCTTGATTTCGCGCGATTCGGCACCGTATTCACCTGGCC	Q9BRR8	0	G patch domain-containing protein 1 (Evolutionarily conserved G-patch domain-containing protein)	GPATCH1 (ECGP) (GPATC1)	Homo sapiens (Human)	intracellular; nucleic acid binding		0.0375	0.31315	0.9369	0.9986		1.14333	1.02834	1.15171	0.613649	0.63175	0.677113	1.3238	1.25067	1.41651	1.23686	1.47645	1.38336
	880	UnAn_28482|_16-65	TTGGACCTTATGGGGTCCCGGCCAGGCGGTCTCTTCAGACCTGTGTCTTCTCATCGAATAGCTTCCCTATGTGTTTTTTTATTTAAGTACCCAACTGTATTTAATTTGGCATGCACAGAGTTTTTTTTTCTTTTCAGTTTTTACAGAACTAACAGATCCCTCCCGAAGCAGCAGTGGCAGATTTTTACACATTGGGTAAATCAGAGAATTTGAATGCAGAGGGACTGCTCAAAGTTAACAGGATTTAACCCCAAGAGAAAAAAACAGATGTAACCCAAGTTATGACTGATTT	TCCCGGCCAGGCGGTCTCTTCAGACCTGTGTCTTCTCATCGAATAGCTTC	0	0	0	0	0	0		0.6247	0.786553	0.6197	0.5976		0.514125	0.602771	0.690191	1.00076	0.482934	0.677533	0.830432	0.567995	0.946415	0.720047	0.928382	0.780764
	881	An_u_14620|NOD3 protein [Homo sapiens]_49-101	TGGGATCGGGCACGAGGAGAATCCCTCAGAAGTGAGATGGCCACCTGGACCTGTTTGCTCGCTTCCTTCATGGCCTCTCTGTGGAGTCCAACCAGAGTCTCTTAGGAGGCCTGCTGGGTCAGACAGAGAACAGTCCAGAAACCATCCAGGAAGTCATCGACAACCTGAAGGAGATGAACACTGTTGATAAAATCTCTCCTGACAGACAAATCAACATCTTCCACTGTCTGGTGGAGATGAAGGACCTCTCAGTTTTTCAGGAGATCCAACATTTCCTGAAATCAGAGAACAGATCAGAGAAGCTCTCAGAGATCCAGTGCTCAGCTCTGGCCTACATGCTGCAGATGTCAGAGGAGGTTCTGGATGAGTTGGACCTGGAGAAGTACAACACATCAGAAG…	ACCTGTTTGCTCGCTTCCTTCATGGCCTCTCTGTGGAGTCCAACCAGAGTCTC	Q7RTR2	0	Protein NLRC3 (Nucleotide-binding oligomerization domain protein 3) (Caterpiller protein 16.2) (CLR16.2) (CARD15-like protein)	NLRC3 (NOD3)	Homo sapiens (Human)	ATP binding; I-kappaB kinase/NF-kappaB cascade; T cell activation; cytoplasm; positive regulation of NF-kappaB transcription factor activity		0.0113	0.186985	0.0538	0.076		1.02444	1.24946	0.630044	0.612225	0.074049	0.496287	0.553944	0.824909	0.405612	1.041	0.697561	0.42745
	883	An_u_15402|Phosphatidylcholine-sterol acyltransferase precursor (EC 2.3.1.43) (Lecithin-cholesterol acyltransferase) (Phospholipid-cholesterol acyltransferase) (Fragment)_493-542	TGGGGCATCCCATGNATTTCCACATCAAGATCCGTGAGGAGCAGAGGATGGTGACCACCAATCCCTGGATGCTGCCGTCAGAAGAAACTTGGCCAGAGGACCATGTATTCATCTCCACTCCAAGCTTTAACTACACACATCGGGACTACAAGCGTCTTTTCACAGACATCAACTACGAGGATGGCTGGCACATGTGGGAGGACACAAAGAACCTCACCAGTAATCTCTACCCGCCCGGCGTAGAGGTGTGGTGCATGTATGGCGTGGGGCTTCCGACGCCCGTGACCCACATTTACGAAGAGGATTTTCCCGACGGGGACCCGGTGGACTTTGTTTACGCCGACGGAGACAACACGGTGGCGAGCTTTAGCATGGGACTGTGCAAGCGCTGGGCGGGGC…	TCCTGGAGGGTAAATCCGACGTGCCCAAAGAAGTCGATGTCCGGTTGAAT	P53760	0	Phosphatidylcholine-sterol acyltransferase (EC 2.3.1.43) (Lecithin-cholesterol acyltransferase) (Phospholipid-cholesterol acyltransferase) (Fragment)	LCAT	Gallus gallus (Chicken)	cholesterol metabolic process; phosphatidylcholine-sterol O-acyltransferase activity		0.066	0.401681	0.3177	0.6099		4.61307	4.69819	4.71485	5.30479	5.05447	4.8376	5.0062	4.41918	4.96179	5.24027	4.99263	5.12461
	884	UnAn_28323|_1-57	TGCTCAATGTTTTGGCCAAAAGCATGACCATAATAAAGAAATGACCACAAAAATTGTAAACGATTAATAAAAGTAAATAAAAACTT	TGCTCAATGTTTTGGCCAAAAGCATGACCATAATAAAGAAATGACCACAAAAATTGT	0	0	0	0	0	0		0.5455	0.76128	0.1871	0.9141		-0.26328	0.011433	0.410022	0.290773	-0.22361	0.344962	-0.13336	-0.17005	0.47252	-0.44739	-0.23454	-0.15699
	887	An_u_18785|Thioredoxin-like protein 4A (Thioredoxin-like U5 snRNP protein U5-15kD) (Spliceosomal U5 snRNP-specific 15 kDa protein) (DIM1 protein homolog)_353-407	GGGCAACGNTTTGTTTTGCGCGACGTTACGTTCAAGTGCAGCAACGTTGAACAACAAAGAATACTCTTATTTACGAGTAGCGAGTTACTTTACCCGGTAGCTGGGCGTTCATTTGGATATATAATACGCATTTATTAATTTAAGGTAGAAACTCGCTTCCTTTGAGTCAAGATGTCGTACATGTTACCACATCTCCACAATGGCTGGCAGGTGGACCAAGCCATCCTGTCTGAGGAGGACCGAGTCCTGGTTATCCGCTTCGGACACGACTGGGACCCGACGTGCATGAAGATGGACGAGGTTCTTTACAGCATCGCTGAGAAGGTAAAAAACTTTGCTGTCATTTACCTGGTGGACATCACCGAAGTGCCCGATTTCAATAAGATGTACGAGCTGTAC…	TGGACATCACCGAAGTGCCCGATTTCAATAAGATGTACGAGCTGTACGACCCCTG	P83876	0	Thioredoxin-like protein 4A (Thioredoxin-like U5 snRNP protein U5-15kD) (Spliceosomal U5 snRNP-specific 15 kDa protein) (DIM1 protein homolog)	TXNL4A (DIM1) (TXNL4)	Homo sapiens (Human)	RNA splicing factor activity, transesterification mechanism; cell division; mitosis; spliceosome; spliceosome assembly		0.302	0.66686	0.2823	0.5446		0.935582	1.00941	0.836854	0.945795	0.947511	1.0392	0.925855	0.651255	0.747956	1.0762	0.443332	0.636235
	889	UnAn_23191|_124-183	CCGATTATCCAGAACTTTACGCCCTTACTGTAGGAAGCTATGAGTGCCTTTTAGAGCCGAGGCAGGGAGGATTTGGAAATTCTATCTATGTATCATTGCTGCAGTCTGTCGCTCATCGGTTACCGTCGCTCTAAATCCACTGATGTGATTCCTAAAGTAAGATGTCGGCTTCCAAACCGCTCGTTGGCTTCTTCTTCTCACGTGTTTTGTGTTGCCGACTCCTACTAGCCTTCTCAGGAAGGGTTCCTACGTGTGGCTTTGACGATCAAACACCTTCCAAAGGTTCTTTATCTGTCGTTTCTACTGATCTCACTTGACTCCTCTTAGCTGCAGGGATTTTCCTAGTAAGAGCTCACAACTGCCCTGAAAGACCCTTAAAGTCCAACTGCGGTGTTCCTC…	CGTCGCTCTAAATCCACTGATGTGATTCCTAAAGTAAGATGTCGGCTTCCAAACCGCTCG	0	0	0	0	0	0		0.5073	0.754109	0.1231	0.8286		4.60477	5.3934	4.82649	5.03184	5.27908	5.79435	4.85709	5.78819	5.40245	5.11154	5.34152	5.66945
	891	An_u_1548|5-aminolevulinate synthase, nonspecific, mitochondrial precursor (EC 2.3.1.37) (5-aminolevulinic acid synthase) (Delta-aminolevulinate synthase) (Delta-ALA synthetase) (ALAS-H)_398-457	GGGGAGGGGGGAGGAGGGATGCCGCCCTGCTCTTCACTTCCTGCTTTGTTGCCAACGACTCCACCCTTTTCACTCTCGCCAAGATGCTTCCTGGTTGTGAGATTTACTCGGACGCAGGGAACCACGCTTCGATGATCCAGGGCATTCGGAACAGCGGCGCCAAGAAGTTTATTTTCCGCCACAACGACTTGGGTCACCTCAGAGAGATGCTGGAGAAGGGAGACCCCTCCAAGCCCAAGATCGTGGCGTTTGAGACGGTCCACTCCATGGATGGTGCCGTGTGTCCCCTGGAGGAGATGTGCGACCTGGCCCACGAGTTCGGCGCCATCACCTTTGTGGACGAGGTTCACGCTGTGGGTCTGTACGGCGCCAGAGGAGGAGGAATCGGAGACCGGGATG…	TGGCGTAATGCACAAGATGGATATCATTTCAGGAACTCTAGGCAAGGCTTTCGGGTGTGT	P07997	P13196	5-aminolevulinate synthase, nonspecific, mitochondrial (EC 2.3.1.37) (5-aminolevulinic acid synthase) (Delta-aminolevulinate synthase) (Delta-ALA synthetase) (ALAS-H)	ALAS1 (ALASN)	Gallus gallus (Chicken)	5-aminolevulinate synthase activity; heme biosynthetic process; mitochondrial matrix; pyridoxal phosphate binding; transferase activity, transferring nitrogenous groups		0.0004	0.0256484	0.5222	0.0068		0.39011	-0.08937	0.082998	0.378642	-0.23538	0.383736	0.379975	1.16295	0.786039	0.378899	0.533034	0.689282
	893	UnAn_28852|_2-52	ATCACAGAACGGGCTTTTGCTCATCAGTGTATTCGAATGAGGTCGGGTGGTTAATTTCTTTCAGTGATTCAGTTCACAAAGGGAGGCTTTTATAATAATTACCGGTAGATTTATTACACACATTTTTGTATCACTTACAGCTAAACTAAAACAAAAAAATGTAGTTTCTCAGTAAACATTTCATAAGATCGATTT	TCACAGAACGGGCTTTTGCTCATCAGTGTATTCGAATGAGGTCGGGTGGTT	0	0	0	0	0	0		0.0693	0.406526	0.0026	0.8317		0.337013	-0.53173	-0.07587	-0.51197	-0.84579	-0.46969	-0.2382	-0.52442	-0.12203	-0.00272	-0.72278	-0.17588
	896	UnAn_23301|_111-168	CTAAAATGCAGCTTTAGTCTGCAAGAGAAAAAAGCGATTCCTGTCTGGATCCTGGTGCTAAACTACATGGAAAGCTGCGTCTTGGTTCTCCTTTAAATATTTCCTTTTTAAAATCAGGGTGAACTTCTCAGTTCAAGCATGTCCACATAAAGGCAAGCCAACGATGGCCGTTTCTTTAAAAACGTAGTTCTAATCATGTTTTATGTTACCTTCTTTGGGGTTTAATTGCATCCTGGATGTACAGGAAAAGCAAAATGTATTAAAACCTGTTAACCAAC	AAATCAGGGTGAACTTCTCAGTTCAAGCATGTCCACATAAAGGCAAGCCAACGATGGC	0	0	0	0	0	0		0.7331	0.800568	0.1964	0.3409		0.164674	0.886063	0.743972	0.414602	0.350615	0.842389	0.596713	0.762987	0.749675	0.752461	0.738689	0.634427
	898	UnAn_23769|_101-160	GCAAAACCAACAAAAACGCTATTATTCTCGCAACTGATTGTTTTCATTGTTTTAATTTATTGTAAATCTGAAACACCATTTTGTTGCTGTTTGTTTTTAATCGCCTTTTTAATTTGTGTAATCTAAACAGTGTATGCTTTTTCATCACATTCATGTAAAATACAAATATTTTTAAATGAAAAC	TCGCCTTTTTAATTTGTGTAATCTAAACAGTGTATGCTTTTTCATCACATTCATGTAAAA	0	0	0	0	0	0		0.8619	0.818854	0.0707	0.9802		0.844466	0.341855	0.76609	0.784647	0.420391	0.782363	0.570002	0.500947	0.798313	0.590328	0.126182	0.757562
	899	UnAn_29851|_252-309	GCCAACAATTTAATTATATTATANTTTTTTGTCTTACGACTGCATTAAAGATTTTTTTTTTTAATAAGAGTTACATTATTTCCTGTTACCGTTTTAAAAAGACAGACTTTGTACTCTGATTCTCAAAGGGTGTGCACCATCTTAAAATCAGTTCTTCCAGCAAAGGGTAAGAGACCAGCATAAGAGTCGATACCGCAGGTTTTGATGGAAAATGTCAACTTTGTTAAAACAGAGGCCCTCAAAAGTTTGTATTTGGCATCATAAGGATAACAATCCACTGACCTCCACTTCTAGACTGTCCCAATCAAATACCTGCAGTGACTAAACGAAAGCAATATTTCTGTATATTGTTTGTATATATTGTACATTTTTTTACAAAATGAAAACAAGGAAATAAAG…	TTTGGCATCATAAGGATAACAATCCACTGACCTCCACTTCTAGACTGTCCCAATCAAA	0	0	0	0	0	0		0.5719	0.772093	0.1905	0.4714		0.590624	0.556617	-0.15181	-0.09611	0.087758	0.288581	0.156043	0.702253	0.239103	-0.35661	0.486234	0.097489
	901	UnAn_20926|_36-95	TTGGCATGCCCTGCGGTAGGTGAAGCATTTCTGTTACAGAGCGCATTATTTTCGTTGATGTCATCTCTTGAAATGACTACGTTGAACTGTTCGCCTCTAAGTAAAGTCAGCAGACTGACATGTCCAGACCTTTCCTCTGTTGCTCAGCAGACCCATAGCTGTTATCACACGCCGTCATCACTGAAGGGTTAAGCCTGCTGTGTCCCACACTTTTCTGTACTTTGTGATCTAATGTGCAGCAAGTGATGGAAGGATCCCTCATTTACAAATTAAAGACACACAACCT	ACAGAGCGCATTATTTTCGTTGATGTCATCTCTTGAAATGACTACGTTGAACTGTTCGCC	0	0	0	0	0	0		0.0408	0.329964	0.1658	0.9959		2.27405	2.66427	2.8623	2.8748	3.15669	3.73154	3.22891	3.57931	3.71733	3.21334	3.52544	3.5556
	902	An_u_5763|Bone morphogenetic protein 4 precursor (BMP-4)_6-63	TCATGCCACTAATCACGCCATTGTGCAGACACTTGTCAACTCAGTCAACTCAAACATCCCCAGAGCCTGGCTGTGTGCCCACCGAACTCAGCCCCATTTCGCTGCTTTACCTGGACGAATACGAGAAAGTGATCCTGAAAAACTACCAGGACATGGTGGTGGAAGGCTGCGGCTGCCGATGAGAAACGGTTTGTGTGGACAGAAAGTTTGAGTGGGCAAGAAAGAGAGAGAGACTAAGTGATTAAACTTTACTATGGACACCCAGTTTCCCAATGAAGACATTTATTTATATGAAAGAAACT	CCACTAATCACGCCATTGTGCAGACACTTGTCAACTCAGTCAACTCAAACATCCCCAG	Q90752	P12644	Bone morphogenetic protein 4 (BMP-4)	BMP4 (BMP-4)	Gallus gallus (Chicken)	cartilage development; cell differentiation; cytokine activity; extracellular space; growth; growth factor activity; ossification		0.0521	0.363254	0.0453	0.7549		0.13663	0.401958	0.73633	-0.19419	0.007253	0.173003	0.177665	0.351668	0.313971	0.066966	0.295443	0.175254
	904	AN_v_17684|Selenoprotein T precursor_96-145	GGAATCGGCACGAGGGCGGAGTTCGGTTCGGGCGGCCTGCTCGCCGCTCTGCTGCTCTTCACGGCTCTTACCCTTAAAGACGTTTATGTGGGCCGGTCGGACCACCGAGGCGACGTCTCAGTGGATACCGAACCGGACTCAGAATCCGGGAAACCCCCCAAAGCAGCGCTGTACTCCGGGCCGGTGCTCCGGTTCCGCTACTGTATCTCCTGAGGTTACAGTAAGGTCTTCCAGGAATACTCCCAGGCCATCAGCCAGGTGTATCCAGACATCCGCATC	GTCGGACCACCGAGGCGACGTCTCAGTGGATACCGAACCGGACTCAGAAT	P62341	0	Selenoprotein T (SelT)	SELT (UNQ150/PRO176)	Homo sapiens (Human)	cell redox homeostasis; selenium binding; selenocysteine incorporation		0.7289	0.800568	0.0318	0.4688		-0.15417	-0.4511	0.142501	0.055033	-0.22923	-0.41093	-0.14314	-0.86622	-0.06689	-0.10768	-0.43021	-0.09519
	906	An_u_4168|Alpha-1-inhibitor III precursor_216-265	GGGTTTCGGGCGAGGGTATACCAAAGCCTTGATGTTGTACACCTTCAGTCTGGCTGGAGATCAGGAGACAAGGAGCAAAATAATGACCGTTCTGGACCAGAAGGCAGAGAAGAACGGAGGCACCATTCACTGGGCGAGAGCGGGTTCTTCTGACAGTGGTCTGGATTCCGTAGAAGTGGAGATGACCTCCTACGTGCTGCTGGCCCTGCTCGTCTCTCCTCCCCTAGAGGGCTTCGGCTTGGATTACACTTCAGGCATTGTCCGCTGGCTCGCTCAAAAGCAGAACCCATACGGCGGCTTCTCCTCTACACAGGACACAGTGGTGGCCCTCCAGGCCTTGGCCAAGTATGCCGACGCCACCTACAGCCCACAGGGAACAACTACGGTCACGGTGACGTC…	CTCCTCCCCTAGAGGGCTTCGGCTTGGATTACACTTCAGGCATTGTCCGC	P14046	A8K2U0	Alpha-1-inhibitor 3 (Alpha-1-inhibitor 3 variant II) (Alpha-1-inhibitor III)	A1i3 (Mug1)	Rattus norvegicus (Rat)	extracellular space; protein binding; serine-type endopeptidase inhibitor activity; wide-spectrum protease inhibitor activity		0.6993	0.798921	0.467	0.6931		1.13419	0.218699	0.290561	0.586	0.311577	0.458747	0.317799	0.915224	0.326738	1.11694	0.729108	0.649297
	909	An_u_9216|DNA-(apurinic or apyrimidinic site) lyase (EC 4.2.99.18) (AP endonuclease 1) (APEX nuclease) (APEN)_17-69	GTGAATCAGGCCAGGGGAAAAGGGCTCCCTGCCGAGATCACGTCCATGCCTGAGTACCCCCATAAGTACTGGGCTGTATCCGATGACAAGGAGGGGTACAGTGGTGTAGCCATGCTGTGCAAGACTGAACCTCTCAAGGTGACCTATGGAATCGGCAAAGAGGAGCACGATAAGGAGGGGCGCGTCATCACTGCAGAGTTCCCAAGCTTCTATCTGGTGACGGCCTATGTTCCAAACGCAAGCAGAGGGCTCGTCCGCCTTGATTATCGCAAAACCTGGGACGTAGACTTCAGAGCCTACCTGAGCGAGCTTGATATGCAGAAGCCCCTGGTGCTGTGTGGGGATCTCAATGTTGCACACCAGGAGATCGACCTGAAAAACCCAAAGGGCAACAAGAAG…	GAAAAGGGCTCCCTGCCGAGATCACGTCCATGCCTGAGTACCCCCATAAGTAC	P23196	0	DNA-(apurinic or apyrimidinic site) lyase (EC 4.2.99.18) (Apurinic-apyrimidinic endonuclease 1) (AP endonuclease 1) (APEX nuclease) (APEN)	APEX1 (APE) (APEX) (BAP1)	Bos taurus (Bovine)	DNA binding; DNA repair; DNA-(apurinic or apyrimidinic site) lyase activity; endonuclease activity; magnesium ion binding; nucleus; oxidoreductase activity; perinuclear region of cytoplasm; phosphoric diester hydrolase activity; regulation of DNA binding; transcription coactivator activity		0.5262	0.756302	0.8055	0.8523		2.75828	2.52327	2.28107	2.62732	2.62689	2.70304	2.39875	2.48122	2.46455	2.30099	2.50604	2.3196
	910	UnAn_27552|_370-429	GTATAACACAGTCCTTGAGAGGATCGTGTAGAAAACTGCTACATATTTTGGGGGGAAGGGGGGTTAAAAGTATAGTTGGAGTCCTGTGTGTGCTTTGAAATTTACCACAAGCTTACTTAGCAGATGAGTTAAAACTGTCACATTCCTTCAGAAACAAGGGCAGAGGCATTTTATCTGGTCAAGTCAAGATTTTTTTTTTTTATACATTTAAAAATACAGTTGACTGACAAAAACTGCTGATATAGGCAAATAAAATATGGTGACATTTGCTTTTAGTTTCCATTTTCCCATGTTTTATTTTGTTTCAACTTTTCCACATTTTATTCCAACGGGCTTTTATTCTGTTTTAATTTTCCTATATTTTAATCATGTAACGCACTTTGCATTGTCTTTGTACTG…	TGTAACGCACTTTGCATTGTCTTTGTACTGAAATACGCTGTACAAATAAATTTCCCTTGG	0	0	0	0	0	0		0.5135	0.755104	0.9376	0.3618		2.97845	2.70754	3.51346	3.0491	2.96667	2.75324	2.75027	3.17379	2.75155	2.86812	2.58493	2.68578
	912	An_u_20493|zinc and ring finger 4 [Rattus norvegicus]_49-99	TAATCTAACGGGATTCATTTGTTGGTGAGTTTACAGAACAAAGTTTGGCCGATTTTCTCTGCGCTCGTCGTACCTTTAACCACCTGTCGATGCACTGGATGTGGTAGTCATGGAAACAGGGCAGTATCCTCAGCTTCTCCCCATCAGCGTAGTCGCAGAAACATATCTGGCACCTGTGGATCAGCCAGACAGAGACGGCGTTAGCTTTCTCTCCAGGGACGCTGCGTGTCGGACCGGGCCGGGTGCTGGACTCACTGGCTGTTCCCGGCGCCGGTCGCAGAGCGGAAGGTTTTGGTCGGAAAGCTCTGGATTTCCCTGCGAGTCAGTTTCTTCGACACAACGGCACCTTGTTGCTCTTCGGACTCCAGGAGAGCCTGAGAGGAAACAGGAGAAGAAAGC…	CCGATTTTCTCTGCGCTCGTCGTACCTTTAACCACCTGTCGATGCACTGGA	Q4V7C2	0	Zinc and ring finger 4	Znrf4	Rattus norvegicus (Rat)	protein binding; zinc ion binding		0.223	0.620732	0.829	0.2111		1.12869	0.591635	0.275155	0.968614	0.907237	1.23414	0.317639	0.783519	0.69288	0.376907	0.84208	0.484498
	913	An_u_5845|Bromodomain-containing protein 3 (Bromodomain-containing FSH-like protein FSRG2)_59-113	TCCTGAGCACGCTGCGTGAAAAAATGGACAAAGGCGAGTACAGCGACCCGCAGAGCTTCGCCACCGACGTCAGGTTAATGTTCTCCAACTGCTACAAGTACAACCCTCCGGACCACGAGGTGGGTGGCCATGGCCCGCAAACTGCAGGACGTGTTTGAGATGCGTTTCGCTAAGATCCCAGACGAGGGCCTGGAGGTCTCTGTCCCTTCCACCACCCCAGTGGTAAGCAAAAGCACCGCCTCCTCCGACAGCAGCAACAACTCCTCCTCCGACGAATCATCCGACTCCGAGGAGGAGCGGGCCACGCGGTTGGCTGAGCTACAGGAGCAGGTTGGTGCTGCCGACCAATCACAGCTGAAGGCTGTGCACGAGCAGCTGGCCGTCCTGTCGCAGGCGCCC…	CGCCACCGACGTCAGGTTAATGTTCTCCAACTGCTACAAGTACAACCCTCCGGAC	Q8K2F0	0	Bromodomain-containing protein 3 (Bromodomain-containing FSH-like protein FSRG2)	Brd3 (Fsrg2)	Mus musculus (Mouse)	nucleus		0.1373	0.531653	0.289	0.4972		0.555957	0.155719	0.625339	0.247917	0.036258	0.267303	0.429764	0.293198	0.743473	0.494807	0.787286	0.539725
	914	UnAn_23095|_24-83	GCAATACTTNNTCTATAGCTGTTGAACATCAAACCTGTAGGGTTTACGCCATTTCATGCATGTCCTCATCCAGTTCCAGTGTGTTATTGTTTCATCTCAGGTGTTTTGGTTTTATTTCAAACTGTTGGACCCCTCTTTACTTGAGCCTTTTTCTCCAGTTTTATTAATAAATTAACATTAGCATTC	GAACATCAAACCTGTAGGGTTTACGCCATTTCATGCATGTCCTCATCCAGTTCCAGTGTG	0	0	0	0	0	0		0.024	0.248354	0.0603	0.3611		-0.45318	-0.26383	0.293051	0.521201	0.195974	0.259061	-0.04523	-0.11646	0.119355	-0.69684	-0.34678	0.139562
	918	An_u_18745|Tetraspanin-9 (Tspan-9) (Tetraspan NET-5)_331-381	GGCGAGAATCCCCCAAGTGCCTAGTGATCTCTATGCTGGCATCTGTCATTCTTCATCACGCACGTCAATGCTGTACGGGGGAGCAGAATGTGGGGGGATTGTCTGCAGATCATAGACGGCCAGACTCACAACGGGAAGATGGACGCCAGTTCGTAGCTAACGAAACGCCTTCAGAGCTAGCTGAGTTGTCCTGCTTCTTGAAGTGATCCCTGGTATCTGCAGTCATGGCTCGGGGGAGCCATTTGCTAGCGTCGAGAGTACATGCTCTTCCTCTATCAACCTCTTCTTCTGGCTGGGCGGCTGCGGCTTGCTTGGGTGTCGGGGTTATGGCTATTCGGGTTTCCCAGGGGCAGCTTTTGCCACGCTTGTCCCCCTACCTATCCCGATCGGCTCTCCGCC…	CTATTCGGGTTTCCCAGGGGCAGCTTTTGCCACGCTTGTCCCCCTACCTAT	0	0	Tetraspanin-9 (Tspan-9) (Tetraspan NET-5)	TSPAN9 (NET5)	Homo sapiens (Human)	integral to plasma membrane; membrane fraction		0.9092	0.827865	0.7207	0.7637		-0.21436	-0.12381	-0.12677	-0.08072	0.075485	-0.14486	-0.23819	-0.28957	0.057097	-0.16373	-0.10068	-0.1167
	921	An_u_12605|KTI12 homolog, chromatin associated [Homo sapiens]_288-347	TGTNCGANAGCGCGCTAGCTAAGCGAGCAGCAAGCTATGCCTCTGATAGTGATGTGTGGCTACCCCTGTAGTGGGAAAACACGGGAGGGGCGGATGAGCTGAAGGCGCATTTTGAAGAGACCACCGGCCGGCAGGTTCACACCGTAGGAGACGCAGCTCTGGGCCTGGATAGGAACTCTGTTTACGCAGATTCGCAAAAGGAGAAAGATGCCAGAGCATCTCTAAAAGCCGCAGTGGAGAGGAAGGTCAACAAGGACAATATTGTAATCTTGGACTCATTAAATTACATAAAAGGTTACCGCTATGAACTGTTCTGTCTCACTAAGCACGCACAGACGCCGCACTGCCTGGTGTACTGTTTGACGTCAGGTGAGGACAGCTCGGCGTGGAACAGAGACC…	ATAAAAGGTTACCGCTATGAACTGTTCTGTCTCACTAAGCACGCACAGACGCCGCACTGC	Q96EK9	0	Protein KTI12 homolog	KTI12 (SBBI81)	Homo sapiens (Human)	ATP binding		0.9481	0.834718	0.1033	0.9425		0.348024	-0.06055	0.226326	0.430489	0.156737	0.080482	0.291416	-0.11784	0.211002	0.181783	-0.0062	0.229511
	922	An_u_4266|Aminomethyltransferase, mitochondrial precursor (EC 2.1.2.10) (Glycine cleavage system T protein) (GCVT)_129-188	GGAATTCGGCCGAGGGGGAGTGACAGCGGCTGTCCCTCTCCCTGCCTGAGAAGACATCGCCATGGGCTACGTGGATGCAGCTTTTGCCAAGAACGGCACAGCCCTCCAGGTTGAAATCAGGAAGAGAACAGTCCCGGCAGTAGTCAGCAAGATGCCCTTTGTTCCCACAAGCTACTACTCTGGTTAGGAGACGCACACCTTCTGCCATTGTGTCTTATTTACTGCTGTTTCCCCCTGGTGTCTTACTCCAGCAATACAAGACCAATTTAG	CAGTCCCGGCAGTAGTCAGCAAGATGCCCTTTGTTCCCACAAGCTACTACTCTGGTTAGG	P25285	0	Aminomethyltransferase, mitochondrial (EC 2.1.2.10) (Glycine cleavage system T protein) (GCVT)	AMT	Bos taurus (Bovine)	aminomethyltransferase activity; glycine catabolic process; lipoic acid binding; mitochondrial inner membrane; transaminase activity		0.6861	0.797089	0.1259	0.8611		1.36538	2.12482	1.69596	1.73947	2.02443	2.24766	1.82374	1.94539	2.14136	1.4238	2.19175	1.69384
	925	An_u_18279|Six-transmembrane epithelial antigen of prostate 2_51-110	TCAAGACGAAGGGGATACCTGACGTTGTTCTTCTGCACCTTTCATACTTATCTGTATGGTTGGGACAAATTCCTTCGTATCTCGTACTACAAATGGTACACTCCTCCTGGTTACATGCTCTGCTTGGTGGTGCCGTCCGTGGTGCTGGTGCTCAAGGTGCTGCTTCTTTTGCCTTGTGTGGATAAAAGCCTCACCCGCATTCGGCAGGGCTGGGAGAGGACAGATCCCGAGGATATCAGCAAGAAGTCGCTGCTAACATAGGACTGTCAGAAACCGTCACAGACTTAGAC	TCTGTATGGTTGGGACAAATTCCTTCGTATCTCGTACTACAAATGGTACACTCCTCCTGG	Q8BWB6	0	Metalloreductase STEAP2 (EC 1.16.1.-) (Six-transmembrane epithelial antigen of prostate 2)	Steap2	Mus musculus (Mouse)	FAD binding; Golgi to plasma membrane transport; copper ion binding; cytosol; early endosome; electron carrier activity; electron transport chain; endocytosis; endosome membrane; integral to Golgi membrane; iron ion binding; iron ion transport; oxidoreductase activity; plasma membrane; regulated secretory pathway; response to hormone stimulus; trans-Golgi network transport vesicle; transporter ac…		0.2849	0.654939	0.6364	0.134		4.19906	4.76135	3.9449	3.95271	4.23506	4.06742	3.90644	4.00704	3.90986	4.29371	3.62799	4.07689
	926	An_u_11944|Hepatic leukemia factor_57-106	TCGGGCCGGAGGCAGGTTTCAGTCAGCTACGAACCCGACCCGGCAGACTTGGCTCTGTCCAGCGTTCCGGGTCAGGAGATCTTCGATCCACGTAAGCGCAAGTTCTCTGCCGAGGAGCTGAAGCCTCAGCCGATGATCAAGAAGGCTCGGAAGGTTTTCATTCCCGATGACCTGAAGGATGATAAATACTGGGCTCGGCGCAGGAAGAACAACATGGCTGCAAAGCGTTCCCGCGACGCACGGCGGCTCAAGGAAAACCAAATCGCCATCCGGGCCTCCTTCCTGGAGAAGGAAAACTCTGCTCTGAGACAGGAAGTCGCTGGCCTAAGGAAGGAGCTTGGACGGGCCAAGAACATCCTGGCCAAGTATGAGGCCGAGCACGGGCCGCTGTGATGCGGG…	GTCCAGCGTTCCGGGTCAGGAGATCTTCGATCCACGTAAGCGCAAGTTCT	Q16534	0	Hepatic leukemia factor	HLF	Homo sapiens (Human)	double-stranded DNA binding; multicellular organismal development; nucleus; protein dimerization activity; regulation of transcription, DNA-dependent; rhythmic process; sequence-specific DNA binding; transcription factor activity; transcription from RNA polymerase II promoter		0.7032	0.798921	0.2329	0.02		1.66087	1.23303	2.25048	2.02877	1.49381	1.58511	1.86812	1.9194	1.84161	1.476	1.90615	1.83771
	927	An_u_20114|Ufm1-conjugating enzyme 1 (Ubiquitin-fold modifier conjugating enzyme 1)_308-357	TCGCAGGGTCACGATCAGACCAGAGCGGAGCCGACAGACCCCAACGCAGAGCGGGACCGGACCGAACCGGACCGAACCGTGGGAGCATGGCGGACGAGGCCACGCGCAAAGCCGTCTCACAGATCCCGCTGCTGAAGACGCACGCGGGCCCGCGGGAGCGCGCGCTGTGGCCGCAGCGGCTGAAGGAGGAGTACCAGGCTCTGATCCGGTTCGTGGAGCAGAACAAGGCCGCCGATAACGACTGGTTCCGCCTGGAGTCCAACCCGGACGGCACGCGCTGGACCGGGACCTGCTGGTTCGTGCACGAACTGCTTCGCTACGAGTTCGGCGTAGAGTTCGACATCCCGGTGACGTACCCGGAAACGGCGCCGGAACTGGCGGTTCCGGAGCTGGACGGGA…	ACTGCTTCGCTACGAGTTCGGCGTAGAGTTCGACATCCCGGTGACGTACC	Q5E953	0	Ufm1-conjugating enzyme 1 (Ubiquitin-fold modifier-conjugating enzyme 1)	UFC1	Bos taurus (Bovine)	modification-dependent protein catabolic process		0.1667	0.563399	0.0101	0.6956		1.16578	0.449105	0.665745	0.966006	0.296876	0.489747	0.573193	0.028398	0.600728	0.432401	0.310585	0.447104
	932	UnAn_22678|_111-168	GGGGGAGGGAGAGGAGCGGCGTCCCGGCTCAGCTCATCTGCAACGTATGCTTTAGCTCCTGATTAGTGTCGGTCCTCGTGTTAGTCTGTGTTACTGTGTGAGTTTTCTTTAAGCTTCCCGTGAGTTGTAGTGATTGTGATCCTCTGATTATCTGAGCAAGCGTAACGCTAGTAGGCGTCTGGCTGAAGCAGTGGTAACGAGTTCTGTATGTGCAATGTGTCGCCTCTGACAAGGTCTTGTGTTGCTGTAAGCGCCGGCAGAAATATGTAATAAATAATATAGTTTC	AAGCTTCCCGTGAGTTGTAGTGATTGTGATCCTCTGATTATCTGAGCAAGCGTAACGC	0	0	0	0	0	0		0.1175	0.497544	0.0726	0.4729		4.06877	5.04863	4.48687	5.08688	5.48274	5.10438	5.01063	5.77736	4.95014	5.77341	5.393	4.48269
	933	An_u_26588|hypothetical protein LOC52469 [Mus musculus]_190-239	GGCATGTTTTAACTCACTGCAGCGAAATCGGATCTGATGTCGTCATNACAGCCATGGCGGAGGAAGGGTCGCGCGGAGCCCCTTTTGCAGCCCCAACAGCAGCTGAGGTGCAGCTTCAGCGCCTTTTGCAGGAATTGGAATACCTAAAAAAGAACGCAGCGCGGATCCGGAGCCGGAACCTGCTCACCGGCCTTCACTATGGGGGGTTCGTTGTCGGCATCTTCAGCTACACCATCCTGTCGGTCAAACAGGAGAGGATCGTGGAGGAGCTGGATGAAGAAGCGAGGATTCACATCATCAGAGGACCACGGACTGGGGCCAACTCCTGATCATGAACTTACATGGACTTAGCACTCTGTGTGGGGTTTTTGGCTAACAGAAACATCCAAACATGCATAC…	GCCTTCACTATGGGGGGTTCGTTGTCGGCATCTTCAGCTACACCATCCTG	Q9D2R6	0	Coiled-coil domain-containing protein 56	Ccdc56	Mus musculus (Mouse)	integral to membrane; mitochondrion		0.7274	0.80031	0.5084	0.9203		-0.27218	-0.5854	-0.76184	-0.30043	-0.37036	-0.46243	-0.4899	-0.26107	-0.41026	-0.30384	-0.25734	-0.44293
	935	An_u_9964|Eukaryotic translation initiation factor 3 subunit 1 (eIF-3 alpha)_282-341	GGCCGTATTATAAGGCGGCAGTGCTGGACAAGTGGGAAGGCGAGGACGAAGATGAAGACGTTAAGGATAACTGGGATGATGATGAAGAGGAGGAGAAAAAAGTAGAAGTCAAGAAGACAGAGACGAAGGTGTCTGAAAAGAAAAAGCTGACTGAAAAGATTAAAGAGAAAGAAAATCAGTTACGGAAGAAACAACAAGAACTTAAAAAGGAGATGGAAGAGAAACCAGAAGAACTTACTCCAGAGGAACAACTCGCAGAAAAGTTACGAGTTCAGAAACTACAGGAAGACGCAGACTTGGAGCTAGCAAAAGATGCTTTTGGTGTTAGTACCGTCACAGGAATCGATGCCATGTGTCCATCTTCCAAAGAAGAATTCACAGAATTTGAAAAGTTGCTGA…	CAGGAAGACGCAGACTTGGAGCTAGCAAAAGATGCTTTTGGTGTTAGTACCGTCACAGGA	Q66JS6	0	Eukaryotic translation initiation factor 3 subunit J (eIF3j) (Eukaryotic translation initiation factor 3 subunit 1) (eIF-3-alpha) (eIF3 p35)	Eif3j (Eif3s1)	Mus musculus (Mouse)	cytoplasm; translation; translation initiation factor activity		0.1575	0.557507	0.1909	0.5526		1.01182	0.431769	0.565928	0.274604	0.203253	0.509277	0.515451	0.426078	0.401444	0.688862	0.497414	0.440883
	936	AN_v_6829|Complement C4 precursor [Contains: C4a anaphylatoxin]_204-253	CTGGGGGGAATAACATTAACAGTTTGAGCTGAGAGGACAAGGAGAAATCAAGTTGAAAACTTCAAAGGCTTACCACCTCTTGGACCTTGAGGACGATTGCGGCAAACTTAATATCACTGTCAACGTGGAAGGGAAAGTGAAGTACACTGCAAAGATCACAGATAATTATGACTACTACGATGATGATTATGATGCTCCTGGGGAGAAGCAGGCACGAGTTGCACGGTCGGCGATTGAGCGTTTTGATACTTTCACACGAAGCAGGAGAGATCTTGATAATGACCCAAATTCAGACAGCATGGTTACTTTTACTGTCTGTGTCAGTTACAACCCAAACAGTCCTCTCACTGGAATGGGAATTGCAGACATCACACTACTCAGTGGATTTGAGGTGGAAGT…	AGAAGCAGGCACGAGTTGCACGGTCGGCGATTGAGCGTTTTGATACTTTC	P01029	0	Complement C4-B [Cleaved into: Complement C4 beta chain; Complement C4 alpha chain; C4a anaphylatoxin; Complement C4 gamma chain]	C4b (C4)	Mus musculus (Mouse)	complement activation, classical pathway; endopeptidase inhibitor activity; extracellular space; innate immune response; protein binding		0.6588	0.792565	0.5059	0.4958		5.87735	6.04549	5.89241	5.76849	5.67328	5.85963	5.64612	6.146	5.49603	5.9271	5.85567	5.84831
	937	AN_v_5303|ATP synthase lipid-binding protein, mitochondrial precursor (EC 3.6.3.14) (ATP synthase proteolipid P3) (ATPase protein 9) (ATPase subunit C)_317-375	TTCGACCTCTACACAGACCGACATTTGCCTGCTGCTCCGCCTGATCCGACCCAGACGACCCATCGCGATGTACGCCTGTGCTAAGTTCGTCTCCACGCCCTCTCTGGTCCGTGCTGGATCCCGGGTAATTTACAGACCACTCTCTGCAGCAGTCGTCTCAGACAGCAGGAAAGCAGAGACCGCTTCACTGCTGGCACCTACTGCAGCCGCCCAGCAGCTGGTGGCGCTGCGGGGGTTCCAGACCAGCGCCGTGAGCCGCGATGTTGACACAGCCGCAAAGTTCATTGGAGCAGGAGCTGCCACCGTCGGCGTGGCTGGGTCTGGAGCCGGTATAGGAACCGTGTTCGGCAGTCTTATTATTGGATATGCCAGGAACCCGTCTCTGAAGCAGCAGCTGTT…	GGGTCTGGAGCCGGTATAGGAACCGTGTTCGGCAGTCTTATTATTGGATATGCCAGGAA	P48201	0	ATP synthase lipid-binding protein, mitochondrial (ATP synthase proteolipid P3) (ATPase protein 9) (ATPase subunit c)	ATP5G3	Homo sapiens (Human)	ATP synthesis coupled proton transport; hydrogen ion transmembrane transporter activity; integral to membrane; lipid binding; mitochondrial proton-transporting ATP synthase complex; protein binding; proton-transporting ATP synthase complex, coupling factor F(o)		0.4137	0.718328	0.0199	0.3434		5.42504	4.95094	4.70227	5.17406	5.11749	5.39729	5.52893	4.81022	5.18426	5.5938	5.18039	5.14468
	939	AN_v_15646|Polyadenylate-binding protein 1 (Poly(A)-binding protein 1) (PABP 1)_132-182	GGAATTCGGCCGAAGCTCACATGCTGGAGTCCCCGAGTCGCTGCGCTCCAAGGTGGATGAGGCCGTGGCTGTGCTGCAGGCGCACCAGGCCAAGGAGGCCGCTCAGAAGACTGTGACAAACCCGGCTGCCGTCCCAAGTGTCTGAACCCAAGGAGTGGGCAACCATGCTACGAGCTTCACAGACAATACAAAAAAGGCTTAAAAAATGTAAAAAATCAAAAAATAAAGAAAACAAAGTAAAAAGACGTTAAATACAAAGTTAAAAACAGAAAACGACAGAAAAAAAAGTCTCCAGCCAGTCCTGTGACGAACACAAGGCCCGCGTTGCTGAGCTTG	TCCCAAGTGTCTGAACCCAAGGAGTGGGCAACCATGCTACGAGCTTCACAG	P61286	P11940	Polyadenylate-binding protein 1 (Poly(A)-binding protein 1) (PABP 1)	PABPC1 (PABP1)	Bos taurus (Bovine)	RNA binding; RNA splicing; cytoplasm; mRNA processing; nucleotide binding; protein binding; spliceosome		0.7822	0.80651	0.5696	0.242		-1.16162	0.090568	-0.19585	-0.98163	-0.05977	-1.17959	-0.55457	-0.81625	-1.15471	0.112572	-1.36273	-1.24763
	942	UnAn_23405|_40-98	TCCGGCATTTCACACGGCAAATGATGTTTCTAGCTTATGAAGAGTAGAGGTAGTCGCGTTCAGTTTCTCATGATGAGGAGCGCGGGCTTAATAGCGGGACGTCGGGAAGACTGATTGGCAGATTCTGCATCACAAATCTGGAGAAGTGAGTGAATCGGTATACATTTCCTCCAGTCAGTAACCACTGGGACCTTTACGTTTTATGTTCTGATGTCTGATTCCATTGTATGAGATTATTGTTTTTGTCGTCTTTGATAAACATGTATATACAAGAATGAGCGGATGAGGAGGACGTTTTAGCCGTTCCAGCGCTTTCTGTTGATTCTGCTGCAAATCGGTTCGTTTTTAAAGCTGCGCCTGTCGGTCCGGGCGTCGACCACAGGAGGTTTTTAGAAGGAA…	AAGAGTAGAGGTAGTCGCGTTCAGTTTCTCATGATGAGGAGCGCGGGCTTAATAGCGGG	0	0	0	0	0	0		0.6371	0.79022	0.2907	0.17		2.13086	1.51978	2.21664	2.06604	2.12916	1.78766	2.29835	2.00297	2.10114	1.8404	1.89386	2.15648
	943	An_u_12344|Inositol oxygenase (EC 1.13.99.1) (Myo-inositol oxygenase) (Aldehyde reductase-like 6)_257-313	GAAAGCGGGAAACAACTCCCTCCTGTAGCACGACGAAGACCTGCAGATGCTGCCCTGGGTCAAAGAGTTCAGCAAGTTCGACCTGTACACAAAGACCACCGACCTGCCCAACGTGGACGAGCTGAGGCCTTACTACCAGTCTCTGATCGACAAATACTGCCCGGGAGTGCTGCAGTGGTGAACCGCGGACGTCTGCAATCGCCTATATGATTACCAAGTGTAAATATGAGTGACTCAATGTTTTATCAACACTTAAGCTGGACTTAGTGCTTTTCGGACACGCAAGATTATCAACGCTCGCTTCAAGGGACTCTTAAACCCCCGCAGGACGCGTCAAAAGGAAACTCTTCAAATCTCACAATGATTGCAGTTATAGGACCGACGCATGTACGAACCTTT…	GCTGGACTTAGTGCTTTTCGGACACGCAAGATTATCAACGCTCGCTTCAAGGGACTC	Q8WN98	0	Inositol oxygenase (EC 1.13.99.1) (Myo-inositol oxygenase) (MI oxygenase) (Aldehyde reductase-like 6)	MIOX (ALDRL6)	Sus scrofa (Pig)	cellular water homeostasis; cytoplasm; inclusion body; inositol catabolic process; inositol oxygenase activity; inositol phosphate-mediated signaling; iron ion binding; membrane organization; oxidation reduction		0.8225	0.813885	0.0062	0.2044		5.24326	0.512163	1.68537	2.50559	2.55619	3.12136	3.66263	1.79594	3.29123	2.92338	1.02533	2.91135
	944	An_u_5319|ATP synthase subunit s, mitochondrial precursor (ATP synthase coupling factor B) (Mitochondrial ATP synthase regulatory component factor B)_312-361	GGAATTCGGCCCGAGCAGAAGTTGTTGTCATGTCGGCGCCCATGCTAACTTTACGCAGATGCTGCCAGCGGTCTGCGCTCCTCCTCGTTGCTAGGCGACAGTGGAGCTCCAGCTCAGCAGCTCCTGCCTCTCTCCTCTCCAGATGCCTCCTCTTCTTCGCCCAGCGTTACTATGATGTAGAAATGGTCCTGAGCTGGAAGTCCAAGCTGGAGAGAGACCAGCTCCGGAAAAAGAACCTTTACTATGGTTATACCGAGAGGTTTTATGGGCCAGACATAGCAACAGCTTTCTATATTCTAAGTCTAAGAGGAGGATTTAGGTTTGTGGGCCAGACCGAATGGTTCCGCACTAACTCCAGGGGCAAGTTCAACTGGGATTTCCTTAACCACAAGGACACAC…	GGATTTAGGTTTGTGGGCCAGACCGAATGGTTCCGCACTAACTCCAGGGG	Q9CRA7	0	ATP synthase subunit s, mitochondrial (ATP synthase-coupling factor B) (Mitochondrial ATP synthase regulatory component factor B)	Atp5s (Atpw)	Mus musculus (Mouse)	ATP biosynthetic process; hydrogen ion transmembrane transporter activity; mitochondrial inner membrane; proton transport; proton-transporting ATP synthase complex, coupling factor F(o)		0.4724	0.745633	0.091	0.5694		0.860001	0.425131	0.271018	0.835836	0.345343	0.424616	0.367244	0.340331	0.388415	0.375284	0.24786	0.392515
	946	UnAn_23619f|_190-248	TTTTTTTTTCTGTTACAGTTATTTTTTTATTGGCATTTTTTATAAATACAAACCGTTATGTCACCTTTATGCTATTTTTTCCCCTACAGCAATAGATGGTTTGTTGCATTGCATCTTTACAAAGCTGCGGTTATATCGTTTTGCAAAGTAATATGTTGCTGTAGTGCAAAGTACAATACACGAAATTGTATCGGGTAAGTTCTATGGCTATCCTCATGTTAACATGTGGACCCCTCCGTCTGCACTCACCCAACAAAAAAAAACCCACGTAGGAGCGTCACATCTCAAAAAGAGAACAATTTCATGGCACTTCTTTTTGTTCCTTTGTGCTTGATTGCATAGACATCAGCATACATATCGGTTGGGGGAGAGGGGGCTGAAATAAGTAAAGCATATAAT…	ATCGGGTAAGTTCTATGGCTATCCTCATGTTAACATGTGGACCCCTCCGTCTGCACTCA	0	0	0	0	0	0		0.005	0.112918	0.0623	0.9428		-0.37893	0.278084	-0.20263	-0.05138	0.377982	0.767895	0.625099	1.61492	1.3138	0.462867	1.8649	1.5838
	947	An_u_7079|cutaneous T-cell lymphoma tumor antigen se70-2 [Homo sapiens]_14-68	TTCGGGCCGAAGCTGGTTTTACCGATGCAGACCGTGTGGACTTACTTCCGCACTTTGCTCAATTTGGAGAGATCGAAGATTGCCAGATTGATGAAAACAAGCTCTGCGCAGTCATCACATACAAGACGCGGGCGGAGGCCGAGCAGGCCGCGCTTCACGGAGTGAGATTCAACAACCAGACCTTGCGCCTGGCCTGGCATAAGCCTGCCACGGGTCTCAGCGCAGCAGACGCTGAAGAAAAAGAACCAGCCGACGAGGAGTACCCGGAGGAGTCGCTGAGTGACGATGCACTACTGCAAGACGATGACGAGGAGGAAGACGACAACGAGCCTCGTCCCTGGCGCAGATGAAGCCTCTTCAGGCGCTCCATCACTGGTGTGGATGAAGAACGACGATCCA…	TGGTTTTACCGATGCAGACCGTGTGGACTTACTTCCGCACTTTGCTCAATTTGGA	Q5T8P6	0	RNA-binding protein 26 (RNA-binding motif protein 26) (CTCL tumor antigen se70-2)	RBM26 (C13orf10) (PRO1777)	Homo sapiens (Human)	RNA binding; nucleotide binding; zinc ion binding		0.1452	0.542319	0.5431	0.8891		0.840425	0.585558	0.822918	0.491365	0.50729	0.512827	0.767736	0.62851	0.806685	0.708968	0.927928	1.08723
	948	AN_v_10847|Glyceraldehyde-3-phosphate dehydrogenase (EC 1.2.1.12) (GAPDH)_133-182	CACAAATTAGGATCTTGAATGTCAGCCACCCAGAAGACAGTGGACGGCCCCAGCTCCAAGGCCCCTTTTGACGGCCGCGGCGCCCACCAGAACATCATTCCAGCTTCTACCGGCGCCGCCAAGGCCGTGGGCAAAGTCATCCCCGACCTTAACGGCAAGCTGACAGGAATGGCGTTCATGGTGCCAGTGGCCGACGTGTCTGTGGTGGACCTGACCTGCCGCCTGTCCAAGTCCGCGTCCTACGCCGAGATCAAGGAGGCCGTCAAGAAGGCCGCGCACGGGCCCATGAAAGGAGTGCTGGGCTACACCGAGGACCAGGTGGTGTCCTCTGACTTCATCGGCGACACCCACTCCTCCATCTTCGATGCTGGCGCCGGCATCTCCCTCAACGACAACTTT…	AAAGTCATCCCCGACCTTAACGGCAAGCTGACAGGAATGGCGTTCATGGT	P0A1P1	0	Glyceraldehyde-3-phosphate dehydrogenase (GAPDH) (EC 1.2.1.12)	gapA (gap) (STY1825) (t1169)	Salmonella typhi	NAD or NADH binding; cytoplasm; glyceraldehyde-3-phosphate dehydrogenase (phosphorylating) activity; glycolysis; oxidation reduction		0.8519	0.81756	0.3861	0.401		1.32714	1.31071	0.473927	0.615105	1.02196	1.14213	0.817457	1.13856	0.58368	1.43177	0.853951	0.906678
	949	UnAn_28933|_70-129	TCAACTAGAATTGCGAAGCGAGTAATGTTGATGGAAAACTNGCTCTGGTTGAATAAAAAGTGAAGGGTATTGGCACAGAGCTCAAAGACGTCAGCAATGCTCTAACTTCCAATCGTTGAGGATAGAGCATAATTGTGTCTTTGATGTGCTGTCGTTTAAAAAAAACAAAACAATATTAACTCTAACGTACATTCTCAGCACGGAAAATGATTCTTTTCTATCTAATTCTCTAACACCAAAACTGTCCCTGTTTTATAAAGTGTAAAATAAGAGGTAGTAAAAACATTTTCTGGTCATGTAATTGCAGTTAAAGGAGAAACTTTTCCACCAAAACACTGTATTCACAGAAAATAATGTGTTTTGTTTTCTCCATTTCCTTATTTTTTTTGCTTTTTCTGT…	TTGGCACAGAGCTCAAAGACGTCAGCAATGCTCTAACTTCCAATCGTTGAGGATAGAGCA	0	0	0	0	0	0		0.1252	0.510526	0.5795	0.7264		1.94641	1.54729	1.85713	1.42143	1.60202	1.32168	1.77361	1.68005	1.9648	2.05891	1.74964	1.86698
	952	An_u_13009|MIR-interacting saposin-like protein precursor (Transmembrane protein 4) (Putative secreted protein ZSIG9)_263-312	AAAATTTCGGGACGAGGCGTGATGGTGCTTTCTACCTTCATTAGCAGCAGCCATAGCAAGAGGGACAAAGTGCTCTACTGTTCTGCATGTAAGGCAATTTTGGATGAACTGAACTACTCCATCAGTCAAGTGGATCCAAAGAAGACAATTAACGTAGGGAGCTTTAGACTCAACCCTGATGGAACCATCACAGACAAAAAGGTCCCATTTGCTCGTTCTGAAACACACCTCAGTGAGCTCCTGGACGGGGTGTGCAACAGCATGAGCGACTATGCTCCGTACGTGGACCCGGATACCCAACACAGGCAGTACAGGAGATTTGCTCCAAGAAGCAGTGGATCCTCGGAAGACTTTCCAGACTTTAAAAACTTCCAGTTCGATGGACCCGAGGCATCCAAT…	TGAGCGACTATGCTCCGTACGTGGACCCGGATACCCAACACAGGCAGTAC	Q2L6L1	Q3B7I2	Protein canopy-1	cnpy1	0	endoplasmic reticulum; Developmental protein; fibroblast growth factor receptor signaling pathway; midbrain-hindbrain boundary development; endoplasmic reticulum		0.1004	0.474986	1.9e-05	0.8671		1.11362	0.654249	0.480952	1.20472	0.228235	0.21922	1.21239	0.65934	0.756221	1.44619	0.792127	0.691705
	954	An_u_14932|Palmitoyl-protein thioesterase 1 precursor (EC 3.1.2.22) (Palmitoyl-protein hydrolase 1)_567-616	CCCATTCGGCACGAGAGGCGTTTCAGGATGGCTGCTGTCCTCCTCTCTCTCCTCCTGGCTGCGCCGGTCCTGCTGGTCTCCTCTGGCCCAGTCCGTGACTCCTCCAATGGGACGGTTCCTCTGGTTCTGTGGCACGGGATGGGTGACAACTGCTGCAACCCGCTCAGCATGGGCTCCATCAAGAAGATGGTGGAGCAGGAGGTGCCAGGAATCTACGTGCTCTCTCTGATGATCGGGAAGAACGCGGTGCAGGACACGGAGAACGGCTTCTTCCTGGACGTGAACACGCAGGTGTCCCAGGTGTGCAGCCAGCTGGCCCAGGACCAGCAGCTGCAGGCGGGCTACAACGCCATGGGCTTCTCTCAGGGCGCCCAGTTCCTGGCGGGCTGTGGCTCAGCG…	CCCAGTACTGGCACGACCCGCTCAACGACCACCTGTACAAGAAGCACAGC	P45478	0	Palmitoyl-protein thioesterase 1 (PPT-1) (EC 3.1.2.22) (Palmitoyl-protein hydrolase 1)	PPT1 (PPT)	Bos taurus (Bovine)	DNA fragmentation involved in apoptosis; Golgi apparatus; axon; brain development; cofactor metabolic process; cofactor transport; cytosol; extracellular region; lipid catabolic process; lysosomal lumen acidification; lysosome; membrane fraction; membrane raft; membrane raft organization; negative regulation of cell growth; negative regulation of neuron apoptosis; nucleus; palmitoyl-(protein) hyd…		0.785	0.806695	0.1691	0.6781		1.31243	0.914652	0.599545	1.27375	1.08269	0.789249	0.798689	1.13672	0.747641	1.08794	1.0558	1.06717
	957	UnAn_22706|_65-122	TAGGCGAGTGGATGATGGTCTGNAACTTTCCTTCCCTGTCATCCTCATTGATGAGGTGTTGAAGTTTGCTGCCCGCAACTACGTTGAGAAGTAAATTTGAACAACCCATCACCGTTAACCTGTAACTTAAACAAGGCACAGAAGTTAAAAAGTAGAAATGTAGAAGAAGAAAATCTTCTTGAAGACAAAGAGGCAAAGAAGAGAGAGAGAGTGAGAGATCATAACCAAAAGGGGGAGCCATGGTGAGCCAAACAATAGAAGAGAGAAGAGAAAACACTGGAAAATGAACATAAAAATCAAT	TTTGCTGCCCGCAACTACGTTGAGAAGTAAATTTGAACAACCCATCACCGTTAACCTG	0	0	0	0	0	0		0.36	0.691459	0.6688	0.8096		-0.18667	-0.42807	-0.67159	-0.55875	-0.34349	-0.13197	0.011614	0.254723	-0.29172	-0.31157	-0.30433	-0.50018
	960	An_u_5118|ATP synthase alpha chain, mitochondrial precursor (EC 3.6.3.14)_153-205	CCGTGCAACGGTCTTCTACATGCACTCTCGTCTGCTGGAGAGGGCGGCCAAGATGAACGACAACTTCGGAGGCGGCTCCCTCACCGCCCTGCCCGTCATCGAGACCCAGGCCGGAGACGTGTCCGCGTACATCCCCACAAACGTGATCTCCATCACAGACGGGCAGATCTTCGTGGAGACCGAGCTGTTCTACAAGGGTATCCGTCCCGCTATCAATGTGGGTCTCTCTGTGTCCAGAGTGGGTTCTGCTGCCCAAACCACAGCCATGAAGCAAGTGGCTGGTACGATGAAGCTGGAGTTGGCTCAGTACCGTGAGGTGGCCGCCTTCGCCCAGTTCGGCTCCGACCTGGACGCTGCCACCCAGCAGCTTCTCAACAGAGGCATCAGGCTCACCGAGCT…	TCACAGACGGGCAGATCTTCGTGGAGACCGAGCTGTTCTACAAGGGTATCCGT	P25705	0	ATP synthase subunit alpha, mitochondrial	ATP5A1 (ATP5A) (ATP5AL2) (ATPM)	Homo sapiens (Human)	ATP binding; ATP synthesis coupled proton transport; MHC class I protein binding; embryonic development; eukaryotic cell surface binding; hydrogen ion transporting ATP synthase activity, rotational mechanism; lipid metabolic process; mitochondrial matrix; mitochondrial proton-transporting ATP synthase complex; negative regulation of endothelial cell proliferation; plasma membrane; proton-transpor…		0.178	0.574074	0.0132	0.9596		2.4226	1.81812	1.65212	1.95881	1.50325	1.46652	1.94857	1.60792	1.66164	2.2432	2.01231	1.86279
	964	UnAn_22966|_75-131	CTATCAATAGAAAGGTGGCAGCTGTCTATGTGTCCCCCCCCTCCTCCTCCCCCAACCCCCCCTCTCTGTATTTACGAATAGCAGACGCTTGTTTCCCCAACACGGACCATCTGAGAAAACTTCCTCGTACCTCGACAAATAAATGCCAAGAAAACCAGCAACGCATCAGGATCCCTGCGCCGCAACGAGAGGAAAGACGAACTGTCGGAAAAACACGT	CGAATAGCAGACGCTTGTTTCCCCAACACGGACCATCTGAGAAAACTTCCTCGTACC	0	0	0	0	0	0		0.3284	0.681032	0.591	0.9758		5.34608	5.48801	5.20828	4.98445	5.28412	5.03489	4.87222	5.27225	5.17826	5.49062	5.44009	5.43728
	965	An_u_9033|Cytokine-inducible SH2-containing protein (CIS) (CIS-1) (Suppressor of cytokine signaling) (SOCS)_611-662	GGAATCGGGCACGAGCTCTCCCCGGAGCTCTCTCTGCAGCTGTGCTCTCACTTAAAAAGAGGACAGAAGGGACCTTTACCTCCTCAGACTATACTGGGAGCGCTGAAACTTTAATTCACTGGATTCCGTTTTTTTAATGGTTGAAATACTTTCCCTTTCCTTTCCCCTGATTTCAGACAGTAATGGTTGCCCGTGCAGCGTCCGTTTTGCGTCATGAGGAACCGCAGAGGTCCTGTTACCCACAACCTTTGCCTCCAGCCTGGAACCCAGCACAGGACCTCCTCTGCATCACCACCAACTTCCAGTACCTGCAGGCCTCAGGGTGGTACTGGGGTTCTATCTCAGCAAGCCAAGCTCGGGAAGTTCTCCAGTCCAAGCCGGAGGGAACATTCCTGGTAC…	GCCACAGACTAAGCCGGACCCGACGCAGTGTGTATCTAAAGACAGCGGAGTC	Q9PW70	Q9NSE2	Cytokine-inducible SH2-containing protein (CIS) (CIS-1) (Suppressor of cytokine signaling) (SOCS)	CISH (CIS)	Gallus gallus (Chicken)	intracellular signaling cascade; modification-dependent protein catabolic process; negative regulation of signal transduction; protein binding; regulation of growth		0.0593	0.385005	0.0414	0.4555		2.80665	1.75715	1.818	2.50547	1.35031	2.23454	1.73678	0.433499	1.62411	0.837722	1.01366	1.89652
	968	An_u_14600|nin one binding protein [Homo sapiens]_144-193	GGAATCCGGCCGAGGGCACATCAGACAGGTGGAGATGCAGTCGGCTGATTGGACGGAAGCGGCGGACGTCAGAGTCGGGTGTCTGACCACCGACTTCGCCATGCAGAACGTTCTGATCCAGATGGGCCTCCATGTTCTGTCTGTGAACGGCTTGGTGATCAAGCAGGCCAGGAACTACGTTCTCAGGTGTCACGCCTGCTTCAAGACGACCAGCAACATGAACAAGTTCTTCTGTCCTCACTGCGGGAACCCGACCCTGAAGAAGCTGGCCGTGACCATCGGCGCCGACGGCGGCGTTCTCATGCACTTCTCCAAGAACCCCAAAGTTCTGAACCCCCGAGGGCAGCGGCACTCTCTGCCGCTGCCGCGGGGCGGGAAGCACGCCAGCGGCTCTCCAGG…	TGAACGGCTTGGTGATCAAGCAGGCCAGGAACTACGTTCTCAGGTGTCAC	Q9ULX3	0	RNA-binding protein NOB1 (Protein ART-4) (Phosphorylation regulatory protein HP-10)	NOB1 (ART4) (NOB1P) (PSMD8BP1) (MSTP158)	Homo sapiens (Human)	nucleus; protein binding; zinc ion binding		0.7003	0.798921	0.0159	0.0196		1.50564	0.673847	1.16192	1.066	0.841303	0.929642	1.07632	0.510111	1.3662	0.699686	1.10575	1.08626
	970	AN_v_1767|60S ribosomal protein L10_14-64	GACCGGCTTTTTTTTTTTCCTCATTAGGCTGTAACCAGTGGCCCGCCAACCTGCTCGCTGCTACCGCTACTGCAAAAACAAGCCTTACCCCAAGTCTCGCTTCTGCAGGGGTGTTCCTGATCCCAAAATCAGGATCTTTGACCTGGGCAGGAAAAAGGCCAAGGTAAATGATTTCCCTCTGTGCCCCCACATGGTCTCTGACAAGTACAAGCAGCTGTCCTCTGAAGCCCTGGAGGCGGCTCGTATCTGTGCTAACAAGTACATGGTGAAAACCTGCGGTAAAGATGGCTTCCACATCCGCATGCGTCTGCATCCCTTCCACGTCATCCGCATCAACAAGATGTTGTCCTGCGCTGGAGCTGATAGGCTCCAAACGGGAATGCGTGGTGCTTTTGGAAA…	TTTTTCCTCATTAGGCTGTAACCAGTGGCCCGCCAACCTGCTCGCTGCTAC	Q8SR96	0	60S ribosomal protein L10	RPL10 (ECU08_1570)	Encephalitozoon cuniculi	ribosome; structural constituent of ribosome; translation		0.4008	0.713909	0.4327	0.4572		3.85763	2.88963	3.20366	2.90711	3.00271	2.87398	3.44421	3.05192	3.2647	3.13039	3.3824	3.27127
	974	An_u_4645|Asialoglycoprotein receptor 2 (ASGP-R 2) (ASGPR 2) (Hepatic lectin 2) (MHL-2)_28-77	CAAATTCGGCCGAGGCTCAGGATAGTGGAATCAAATACCACTACTGGATTGGACTCGTGGCGCGACAGCATGAGGGCGAATGGAGCTGGGTGGACGGAACCGACTACGACTCAACCCCAAAATTCTGGGACCAAGGTCAACCGGACAACTGGGCCTTCAGAGAGAACGGAGAGGACTGCGGGCAGCTGCATGGCTCCCTGAAACGCAAGCTCAAGCTGTGGAACGATGCAGATTGTAGCCTGTTGTACAGGTACATCTGTGAAGCCACGGCATGAGAGACAGCTGGAACTTATGTGCAGTTGATGCTTTGCTGATGCAAGGTGGTGAAACACGGTGGTGGCAGCAGTGTGTTGTGGGTCCTTTTTTTTCTATTTCAGGGAGATGGAAGCTGGTCAGAAG…	GAATCAAATACCACTACTGGATTGGACTCGTGGCGCGACAGCATGAGGGC	P24721	0	Asialoglycoprotein receptor 2 (ASGP-R 2) (ASGPR 2) (Hepatic lectin 2) (MHL-2)	Asgr2 (Asgr-2)	Mus musculus (Mouse)	calcium ion binding; endocytosis; glycoprotein metabolic process; integral to membrane; lipid homeostasis; receptor activity; regulation of protein stability; sugar binding		0.7341	0.800568	0.5301	0.1113		-1.12886	-0.17978	0.581336	0.105498	-0.47481	-0.62386	-0.53498	0.484819	-1.26807	-0.41736	-0.60512	-1.0912
	977	UnAn_29547|_71-127	TGGACATAAGTTTCCAATCAATGGTCCTGGTCAGAGGTATGACTTTTCACCTTTCCTTGGGATTGTTTAATGTGCAGGTTGCGTGCAGCAAGGAAAGACACTAGTATTCAGCAAAACTGTAATCAGCTAATTAACTCAACACACCTGCGAAGTCCTTTTAATGGTGACTTTTACTTTTTTAATAGAAGTACTGAAATAAAATAAAATAAAAATC	TGTGCAGGTTGCGTGCAGCAAGGAAAGACACTAGTATTCAGCAAAACTGTAATCAGC	0	0	0	0	0	0		0.2281	0.624758	0.701	0.4332		1.61461	1.49535	1.17746	1.96267	1.45863	2.25059	1.62423	1.78823	1.90495	2.03479	1.80862	1.61955
	978	UnAn_27874|_158-207	CCTAAAACGGAGACACGCCGGCGGCCAACGGCTCCGCCCGCTCCGTCTCCGGCGCTCTTACCCGGCGAGAGCAGCGCTGAAGCCCTTCAGAGTAAAAGCTGGGCGCTGCGGAGCGAGTGCCAAATGGGAATAGTTTTAGCTGAAGGCCTGTGAGCTGCTTCACGTTGATTTCCCCGCTGCACTTGGGTTGGGAACGGGTCACTCACCGTTTATGCTTGTTTCAAAGATTTCAGAAAATTGAAGACGTTTGTAAAAGGTTCTATTTTTCCATTGCTATGGTGAGAAAATAACGTTAAAAACAATAAAATGATATGAAACATTC	CTTCACGTTGATTTCCCCGCTGCACTTGGGTTGGGAACGGGTCACTCACC	0	0	0	0	0	0		0.7762	0.805206	0.5334	0.5286		-0.63178	-0.96021	-0.63095	-0.46519	-0.43385	-0.73222	-0.61145	-0.90301	-0.38803	-0.80837	-0.56044	-0.37711
	980	An_u_3823|actin-like [Mus musculus]_490-542	GAGATGGCCGAGATATCATCGCCCCCCGGAGAGGAAGTCACTCTGTGTGGATTGGGGGCTCCATCCTGGGCCTCCCTCTCCACCTTCCAGCAGATGTGGATCAGTAAGCAGGAGTACGACGAACAGGACCCTCCATCGTCCACCGCAAGTGCTTTTAAACAACCCAACCCCTTCCCCAGGTCTATGTGCTCTGCAGCTCCCCGCTGTTTCCAGCTTCAGCACTGCCTTTATTTTAGCCTCCACTGAGCACCAGCTACTCCACCCCAGGTCAGCGCCCCCAGGACCAGCAGCAGCAGCAGTTCCTGTGATGGAACCAGGTAGAGAGAAGCTGAAAGCTCCTGGCTGGGTCAGCCGTTAAAGGGAAGTGATTTTGTGTTCAATGCTGGACTTCTTCGGTCA…	GGCCCACCCTCCATCGTCCATGTCGGTCTGTGTTTGTTAGGAATAAGGCTTTG	P63260	0	Actin, cytoplasmic 2 (Gamma-actin) [Cleaved into: Actin, cytoplasmic 2, N-terminally processed]	Actg1 (Actg)	Mus musculus (Mouse)	ATP binding; actin cytoskeleton; costamere; protein binding; sarcomere organization; structural constituent of cytoskeleton		0.192	0.594337	0.2526	0.8922		-0.20625	-0.64714	-0.77116	-0.31314	-0.16461	-0.38199	-0.58586	-0.71411	-1.12691	-0.65347	-0.64154	-0.73218
	982	UnAn_27217|_168-227	TGTAGGATTGGGCCGAGAGCAGATCTCCCTNGGGAGGGGGGCTTTCCAGTTTTTACTACCCCCTGGCGTTGGTAGCTTTTTCTGGTATTCCCCTGCCCGCACTGATCCTCTCCTGCCTTTGCTCCTGGTGTTGTAAGTTTGGAGTGGTGGATTATTGTCCATCGTAGGGGTGAGTGGACACAAGAGTAGGAGGGTATTCAGGGTGGGTGAAGAGTAGACGGATTCGACCTTGGTTAATGAACAGGGTTTAGCTTACCATAGTCTACTGTAATTTTAAAATAATGTGCGCATAGGTACCTAAAACAGGCCTTACCTAATTAGATGAATCCTAAATTGTGGACAAAAGCTAAATCTTTGATCTTGTGTGTTAAAGCTCTATGAAGCATTCATGTTGATCTG…	GGGTGAGTGGACACAAGAGTAGGAGGGTATTCAGGGTGGGTGAAGAGTAGACGGATTCGA	0	0	0	0	0	0		0.2107	0.608734	0.5948	0.1693		0.927584	0.421349	0.727498	-0.04879	-0.42927	0.850587	0.206067	0.815546	0.490013	0.775	0.802739	0.479972
	983	AN_v_18547|Superoxide dismutase [Cu-Zn] (EC 1.15.1.1)_421-480	CCTCAAGCCCGTGTGTGTGCTNGAAGGAGCCGGAGATACCACCGGGACAGTCTATTTCGAGCAGGAGAACGACTCGGCCCCTGTGAAGGTGACTGGAGAGATCAGTGGTCTCACACCTGGTGAGCATGGCTTTCACGTTCATGCTTTTGGAGACAACACGAATGGCTGCATAAGTGCAGGGCCACACTACAATCCCTTTGGCAAGAACCACGGCGGCCCAACTGATGAAGAAAGGCATGTTGGAGACTTGGGGAACGTGACTGCAGAAAACAATGTAGCAAAGATCAACATCTCTGACAGTCTTCTCAAGCTCTCAGGACCCAACTCTATTATTGGCAGAACTATGGTGATCCACGAGAAGGTTGACGATCTTGGAAAAGGAGGAAACGAAGAGAGCTT…	ACGCCTGGCCTGTGGCGTCATTGGCATCACTCAGTAAATCTATTCCAATCTAACACAAGA	Q9SQL5	0	Superoxide dismutase [Cu-Zn] (EC 1.15.1.1)	SOD1	Ananas comosus (Pineapple) (Ananas ananas)	antioxidant activity; copper ion binding; cytoplasm; oxidation reduction; superoxide dismutase activity; superoxide metabolic process; zinc ion binding		0.154	0.551685	0.4918	0.4176		3.62055	3.83992	3.58184	3.87874	4.20463	4.15634	4.37225	4.06074	3.80749	3.69576	4.12958	4.04401
	984	An_u_18511|stromal cell derived factor receptor 1 isoform a [Homo sapiens]_211-266	NGAGNGCCGGCGGGTGAAAAGTGGAGTTTTTCCTAAGACACAGGGAAAGCTCGCTTTCGGTTTGTTCCTGTGGAAAAGAGTCATTCACTGCCAGCCATGAAGTCACTGTGGGCTCTAGCTGTCCTGCTTTTGAGCTGTTGGCGGGCCGACGCGTCCACAGCCCCACAAATCCAGGTGGNACCCGTTGAGGTGAACAACCAATCATCTGCCGTTCTCACCTGCAACTTGACGGACTCCGGCCTTACTAGCAAGGGTCACTTCTGGACGCACAATGGCAACGTCATCGAGGACTCAAAGTCCACTGAGCTCGTTTACAACGCCGTATACCGTTTGGATAAGATCACCTACAAAGAGTCCGGAAAATACGAGTGTGTGTTTGAGACAGAGCCACAAGTGAAG…	GTTCTCACCTGCAACTTGACGGACTCCGGCCTTACTAGCAAGGGTCACTTCTGGAC	Q9Y639	0	Neuroplastin (Stromal cell-derived receptor 1) (SDR-1)	NPTN (SDFR1) (SDR1)	Homo sapiens (Human)	cell adhesion molecule binding; homophilic cell adhesion; integral to membrane; plasma membrane; positive regulation of long-term neuronal synaptic plasticity; presynaptic membrane		0.1082	0.488094	0.9624	0.8701		0.998306	1.49346	1.74235	2.06035	1.08085	1.3107	0.127289	0.634695	-0.0622	1.47817	0.969641	1.6657
	985	An_u_4332|Annexin A7 (Annexin VII) (Synexin)_219-272	TGGGCCCGAAGCGCCGACGGACCTCTGCTCTGCCTCCCTAAAACCCTCCGCTGCCGCCGGACAAACGCCGCAGAAAAATGGGCAACTGTCAACCCACAGTTTTCCCCTACGAGGATTTCGACGTGGTGGCAGACATCAAGGCCATCCGCAAAGCCTGCAAAGGGTTCGGAACTGATGAGCAGGCCATCATTGACATCCTGGCCAACCGCAGCGCAGCTCAGCGTCAGGAGATCAAGGCGGCTTATTTTGAGAAATACGACGACGAGCTGGTG	CAGCGTCAGGAGATCAAGGCGGCTTATTTTGAGAAATACGACGACGAGCTGGTG	P24639	0	Annexin A7 (Annexin-7) (Annexin VII) (Synexin)	nxnA (ann7) (DDB_G0269160)	Dictyostelium discoideum (Slime mold)	calcium ion binding; calcium-dependent phospholipid binding		0.059	0.384494	0.0831	0.1719		-0.93295	-0.56227	-0.28093	-0.50834	-0.55987	-0.06593	-0.42565	-0.40158	-0.6151	-0.31673	-0.21288	-0.15368
	988	An_u_18354|Sodium/potassium-transporting ATPase alpha-1 chain precursor (EC 3.6.3.9) (Sodium pump 1) (Na+/K+ ATPase 1)_539-598	GCCCATCTGCCTCTGGGTCCCGTCCCATCCTCTGTATCGATCTGGGAACTGACATGGTTCCTGCCATCTCCTTAGCTTATGAAGCTGCTGAGAGCGACATCATGAAGAGACAGCCCAGGAACCCAAAAACCGACAAGCTGGTGAACGAGAGGCTTATTAGCATGGCATATGGACAAATTGGCATGATGCAGGCCACAGCTGGGTTCTTCACATATTTTGTGATCTTGGCTGAAAATGGCTTCCTCCCCATGGACCTTTTGGGAATCAGAGTCTTATGGGACGACAAATATGTAAATGACCTGGAAGACAGCTACGGACAGCAGTGGACATACGAGAGAAGAAAGATCATCGAGTTCACCTGCCACACAGCTTTTTTCTCCAGTATTGTAATAGTCCAGT…	CCTCAGAATGTACCCTCTCAAGCCTGCTTGGTGGTTCTGTGCCTTCCCATACTCCCTACT	Q92030	P05023	Sodium/potassium-transporting ATPase subunit alpha-1 (Sodium pump subunit alpha-1) (EC 3.6.3.9) (Na(+)/K(+) ATPase alpha-1 subunit)	atp1a1	Anguilla anguilla (European freshwater eel)	ATP binding; ATP biosynthetic process; integral to membrane; magnesium ion binding; monovalent inorganic cation transmembrane transporter activity; potassium ion binding; potassium ion transport; regulation of cellular pH; sodium ion binding; sodium ion transport; sodium:potassium-exchanging ATPase activity; sperm motility		0.6244	0.786553	0.0026	0.2313		2.32327	2.13691	2.51671	2.29388	2.45268	2.43483	2.04558	2.38394	2.50853	1.83878	2.26289	2.58941
	989	An_u_13010|misato [Mus musculus]_589-640	GGAATTCGGGCCGAGGGGCGACGGTCGATGTTACGGACAGTGGAGCACGCTCAGAGGCTACGAAGGCCAGAAGCTCACCAGCTGTCCGTCTCCAGGGACCAGACCGCAGACTCCTCTGCACAGCCTGCCCAGCGGCGAGGACGTCCTGGCGTCCTACCTCTCGTCGTTTTACCCCTCTGCTCCTCTGGCCCTGCAGCTCGTCTCCTCGCCCAGCCGCCTGGCGCCGCCCTTCCCTCAGATCTTCCGCCCGTCGCTGGACGCTCGGGGCTTCCTGAGGAGCGAGGCGGCCCCTCCTGGCGGTCCGGCCGTCTCCTCGGTTCCGGTCATGACGTCGCTGCAGTCGGGTCCCGCTCTCCACCCCTGGCTGTCTGAGCTGCAGCGGGCCGCCAGCGCCTTCGA…	AGCAGCACGGAGATCCACTACTCCTGCATGGTCTACAGACGCTGGGTCTCTG	Q2YDW2	0	Protein misato homolog 1	Msto1	Mus musculus (Mouse)	mitochondrial outer membrane; mitochondrion distribution; protein complex; protein polymerization		0.381	0.702665	0.947	0.6949		-0.28082	-0.12918	-0.13905	0.218602	-0.05559	-0.1806	-0.30764	-0.27304	-0.26574	-0.41395	-0.38614	-0.07741
	990	An_u_19755|TSC22 domain family protein 3 (Glucocorticoid-induced leucine zipper protein) (Delta sleep-inducing peptide immunoreactor) (DSIP-immunoreactive peptide) (DIP protein) (hDIP) (TSC-22-like protein) (TSC-22R)_79-128	TGGGACGAAGAACGGCGAAAGCTTGACGCGCGATAACCTCCCCTGACACAGCACTGAGCTTTCACACAGACCGAGGGGGAGTCGGTGCATCGCTACTAACCCGACGAACCAAAAACCCCGATCCTTCCCACCACACACACACACCCGCTTTAAACTAAACTCACTTCGGTGACCGACCAAGTCGCANTCGTGGCGAGAAGCATCATCCAAACGAGTGTGGTCCTGAACATGAGCACAGAGATGTTCGCCAAGACGCCGATGGANGTGGCCGTCTACCAAGCTGCACAACTTCTCCATCTCCTTCTTCTCCTCGCTGCTCNGAGGAGACGTCGTTTCGGTCAAACTAGACNACAGTGCCTCTGGTGCTAGCGTGGTGGCCATTGACAACAAGATCGAGCA…	GAGTCGGTGCATCGCTACTAACCCGACGAACCAAAAACCCCGATCCTTCC	Q99576	0	TSC22 domain family protein 3 (Glucocorticoid-induced leucine zipper protein) (Delta sleep-inducing peptide immunoreactor) (DSIP-immunoreactive peptide) (Protein DIP) (hDIP) (TSC-22-like protein) (TSC-22R)	TSC22D3 (DSIPI) (GILZ)	Homo sapiens (Human)	regulation of transcription, DNA-dependent; transcription factor activity		0.0033	0.0852488	0.0001	0.0436		0.002759	1.17389	0.975094	0.684998	0.600869	-0.47885	0.525554	1.77982	0.733984	-0.39833	1.07594	-0.55009
	993	An_u_16816|Proteasome subunit alpha type 6 (EC 3.4.25.1) (Proteasome iota chain) (Macropain iota chain) (Multicatalytic endopeptidase complex iota chain) (27 kDa prosomal protein) (PROS-27) (p27K)_434-485	GGGATTCGGGCCGAGATTGTTCATGAAGTANAGTCTGCTTGAAAATCCATTGGGGGGACGAACTTGTCGGCCACAATTTAAGCTCGCAGAATGTCCCGAGGCTCGAGTGCTGGGTTCGATCGACACATCACCATATTTTCTCCCGAGGGGAGACTCTACCAAGTCGAATATGCTTTCAAAGCTATAAACCAAGGCGGCCTCACGTCGGTAGCGGTCCGAGGGAAGGACTGTGCAGTTGTTGTAACACAAAAAAAAGTTCCGGATAAGCTCCTGGATGCCTCCACAGTGACCCACCTCTTCAGAATAACAGACAACATCGGATGTGTAATGTCTGGGATGACGGCTGACAGCAGGTCTCAGGTCCAGCGAGCTCGCTACGAGGCAGCCAACTGGCAGTAC…	GTAAGAGAATCGCTGACATCTCGCAAGTCTACACGCAGAACGCCGAGATGCG	P60900	0	Proteasome subunit alpha type-6 (EC 3.4.25.1) (Proteasome iota chain) (Macropain iota chain) (Multicatalytic endopeptidase complex iota chain) (27 kDa prosomal protein) (PROS-27) (p27K)	PSMA6 (PROS27)	Homo sapiens (Human)	RNA binding; anaphase-promoting complex-dependent proteasomal ubiquitin-dependent protein catabolic process; cytosol; mitochondrion; negative regulation of ubiquitin-protein ligase activity during mitotic cell cycle; nucleus; positive regulation of ubiquitin-protein ligase activity during mitotic cell cycle; proteasome core complex; protein binding; threonine-type endopeptidase activity		0.4987	0.752075	0.1017	0.3382		2.68023	1.68152	2.09574	1.9101	1.98531	2.03946	2.46957	1.8659	2.66782	2.23929	2.22497	2.21987
	994	An_u_14017|NADH-ubiquinone oxidoreductase AGGG subunit, mitochondrial precursor (EC 1.6.5.3) (EC 1.6.99.3) (Complex I-AGGG) (CI-AGGG)_67-117	TGGCAAGGTGACTTCTGGCAGCACTTTTCCCGAACCGAACCCTTCACTGGACGGGGTTTGAATAAATTATCGACGATGTCTTCCTTCGGAAGAGCGTTAGGAGTCCTCCGGACCGGAACCCAGCTGCTCAGGGGCGCTCCTGGAAGGATAACCAGCAGGAAGGCCAGCGGCGGACCGCACATCGAGCCGCAGTACCGGCAGTACCCCCAGATAACCAAGAACCAGAAGTTCCAGTCGGAGCTCCTCAGTGGGGCCATGTGGTTCTGGATCCTGTGGCACTGCTGGCATGATCCAGACGCGGTGCTGGGTCACTTCCCCTGGCCTGATGCCTCCCAGTGGACGGATGAGGAGCTCGGTATTCCTCCAGATGATGAGGACTAAAGGTGACCTCTGCAAACT…	TTATCGACGATGTCTTCCTTCGGAAGAGCGTTAGGAGTCCTCCGGACCGGA	Q02374	O95178	NADH dehydrogenase [ubiquinone] 1 beta subcomplex subunit 2, mitochondrial (NADH-ubiquinone oxidoreductase AGGG subunit) (Complex I-AGGG) (CI-AGGG)	NDUFB2	Bos taurus (Bovine)	electron transport chain; mitochondrial inner membrane; transport		0.8321	0.813885	0.331	0.4927		1.41619	1.71231	1.87476	2.04323	1.93348	1.15144	2.05844	1.49294	1.49035	1.71046	1.44517	1.29057
	998	An_u_12186|Hydroxyacid oxidase 2 (EC 1.1.3.15) (HAOX2) ((S)-2-hydroxy-acid oxidase, peroxisomal) (Long chain alpha-hydroxy acid oxidase) (Long-chain L-2-hydroxy acid oxidase)_530-589	GAATCGGGCCGAGGGGGCAGCTGGACGGCGGCCCGGCTTCGATTGACGCCCTGGCAGAGATCGTGGACACGGTGGCAGGAAGGATCGAGGTTTATGTGGATGGAGGAATCAGGACAGGAAGTGATGTCCTCAAAGCGCTGGCCTTGGGAGCCAAGTGTGTGTTCATCGGCCGTCCAGCGGTGTGGGGCCTTGCGTACAAGGGGGAGGAAGGAGTGAGGGAAGTTCTCCAGATCCTGCATGATGAGTTCCGTCTTTCCATGGCTTTATCGGGTTGCAGAAACGTAGCTGAAATCAACAGGAACCTTGTTCAGTTTTCCAAACTCTGACCTGCCAGCGAAGGGCGGTCTGCAAGGTGACGACGACAGTGATGATGATGATGATGGCGATGTAAGGCGAGGT…	AAGAGTGACAGATGTTGTGAGAAGTAGAGTGTTGGTGGGAGATTCAGCGATCGACTGATG	Q9NYQ3	0	Hydroxyacid oxidase 2 (HAOX2) (EC 1.1.3.15) ((S)-2-hydroxy-acid oxidase, peroxisomal) (Long chain alpha-hydroxy acid oxidase) (Long-chain L-2-hydroxy acid oxidase)	HAO2 (HAOX2)	Homo sapiens (Human)	(S)-2-hydroxy-acid oxidase activity; FMN binding; electron carrier activity; fatty acid alpha-oxidation; oxidation reduction; peroxisome		0.2379	0.629048	0.065	0.5746		0.665746	-0.18164	0.477439	0.272442	-0.02555	0.358039	0.871955	0.531233	0.492016	0.081278	-0.06897	0.651123
	1000	UnAn_28605|_111-160	TCACAGTCATCAGCACCCTCTAGCTCCACGTCCTCGAGCAAGACGGACGCTGCTGTAAACAAGATGATGCAACTCGGGGGTCTCTCCTGGTGTCCCCTTCAAGCTTGGTGAGAGCGTCCGACCGACTTCCCCGCTGCTCGGCAACCGGAGCGCATTTTTTCACCCTCCCACCGAGGTTAACATGACAACTGGTAATGGGCCGCGGCCGCAAGCTTCTCGAGGATATC	AGAGCGTCCGACCGACTTCCCCGCTGCTCGGCAACCGGAGCGCATTTTTT	0	0	0	0	0	0		0.572	0.772093	0.0147	0.8153		-0.49184	-0.97509	-0.90848	-0.45122	-0.95285	-0.66655	-0.39291	-0.67981	-0.74183	-0.57914	-0.78464	-0.55812
	1004	An_u_6171|cDNA sequence BC022224 [Mus musculus]_789-846	CTATTCGGCCGATGCCTCGTGCCGATTCGGCACGAGGGTGACACCACGCATTCTGTTCGCTTTTTTAGCAGAAGCAAAGTTTCGGTGCGAACCCGTGATGGAGCGCTGGAAGGGCAGAGTGGCTCTGGTGACCGGAGCTTCGGTCGGGATCGGAGCGGTTACAGCTAAAGAATTGGTCCGCTTCGGCATGAAGGTGGTGGGCTGCGCAAGAAACGTGGACAAGATCCAGGACCTGGCTGCAGAGTGTCGGAGTGCCGGCTACAGTGGCATGTTGATTCCTTTCAAGTGTGACCTGACCAACTTGGAGGAGATCCGGTCCATGTTTGCAGCCATCAAGGAGGAGCACAACGGCGTGGACGTGTGCATCAACAACGCCGGCCTGGCTCACGCCGAGCCTCT…	TCGTATACGTCCTAGTGCCCCTCCTCATGTGCAGATTGAGACATTCAGATGCGATCTG	Q3U0B3	0	Dehydrogenase/reductase SDR family member 11 (EC 1.-.-.-)	Dhrs11	Mus musculus (Mouse)	binding; extracellular region; oxidation reduction; oxidoreductase activity		0.3524	0.689407	0.7333	0.6964		2.46222	2.11761	2.33911	2.52557	2.13396	2.60258	2.44967	2.62229	2.45928	2.24249	2.28059	2.03572
	1005	UnAn_22261|_389-441	AGTTAAACTAAATGTGTGAAGAGGGATTGAGATGAGCTCGCGAGAATATATTTCAGTGTCTTGTTATCTGTTGATTGTAAATGCAAGCAGCAGTTTAATATTCTTTATATGCTTAATGTCAGCTCTGACTTGTCTTTCAAGTTATTATTGAATAAAAGCTTTATCGCTGTCCTAGAAAGCAACCTAATCAAAGTTTACAGTGCTGTTTTATACACCTCAAGCTACAGTAACTAAAATATATATATATGATGAAGTATTAGAGGCATAATTTAAAAGTAAACTCTTTCCAATTTCATTTACTTTGTGTTTTTCAGTGTTATAAAAGCCGTCATGATTTTTGTGTGTCTGTCCAAAAATGTTTTTAGCTGTCTTTGATCAGAGGGACCTCTTGCGCTGGAG…	TTGCGCTGGAGTAACGCAAGAGTGAGGGGAAGTGTAGAGAAACGAGAAATGGG	0	0	0	0	0	0		0.9504	0.834718	0.0051	0.7325		-0.11176	0.570163	0.471314	-0.01723	0.743186	0.09328	0.033961	0.492997	0.110292	0.215444	0.466188	0.215054
	1006	An_u_4107|all-trans-13,14-dihydroretinol saturase [Mus musculus]_394-447	GGGCGCATTCGATCAGCTGTATCGAGCGTTCATTGACACCGCCACTGGATGTGGTGATGGACGTTTTTCCTAAGATCACCAGAGACAAGATTGAATACGTCGACGCTGGGACCCCCATCACCAACACGCACTACATCGGCGCCCCCGAAGGCGAGATCTACGGCGTGCACCACGGCATCGCCCGGTTCAGCCCCGAACTCAACGCCGTGATAAGACCTCAGACTCCACTGAAGAACCTCTACCTGACAGGCCAGGACGTGTTCCTGTGCGGCTTCGCTGGCGCCCTCGCCGGAGCTCTCACTTGTGGCTCGGTCATTCTCAGCCGCAACCTCCACCTGGACGCCATCGCCTTGGCTAAGAGAACAAAATACATGGACAAAAAGCTGAAAGAGGAGTAGC…	AGTAGCCGCTCTTGTTGACTGTATTGTCGACCGCGCAGCTGTTTTCAGGTCTGA	Q64FW2	0	All-trans-retinol 13,14-reductase (EC 1.3.99.23) (All-trans-13,14-dihydroretinol saturase) (RetSat)	Retsat	Mus musculus (Mouse)	all-trans-retinol 13,14-reductase activity; electron carrier activity; endoplasmic reticulum membrane; nuclear outer membrane; oxidation reduction; retinol metabolic process		0.495	0.749934	0.0174	0.4284		0.31043	1.07265	0.927928	0.805436	1.26468	0.671204	0.813539	0.935912	1.27083	0.717447	1.41209	1.02208
	1007	An_u_17423|Ribosomal protein L7-like 1_518-569	TGTGGAAATCGGCCGAAGCTGGCCGAATCCGAGTCAAGAAAGTGATCAAGTTAGTTCCAGAGTATCTTCTGAAGAAGAGGAAAACATACCAGGCCATCAAAGCCACACAAGCCAAGCTTGCTCTGCTCGAGAAAAGAAAGGTATCGAAAGGCAAACCTTTAAAGTTCAGGCGTTTGGAGGATTTCTTGAAAGACAGCCACAAAAGGCACAGAGACGAGACGCGCATGAGAAGGACCGACCTGAGGCCCGCCGCCCCGCTGCCTCCTGAGAAGAACAAGCTGGCTTTTGTTGTGCGCATCAGAGAGATTAAAGGTGTCAGCCCCAAGGTGATGAAGGTGATCCAGATGATGAGGCTGAGGAAGATCTTCAGTGGGACCTTTGTTAAAATAAACAAGACCT…	CCTCACAGACAACGCCCTCATTGAGCAACACATGGGTAAAACCGGCATCATA	Q6DKI1	0	60S ribosomal protein L7-like 1	RPL7L1	Homo sapiens (Human)	large ribosomal subunit; protein binding; structural constituent of ribosome; transcription regulator activity; translation		0.4165	0.718328	0.1368	0.709		0.471185	0.496902	0.458139	0.413437	0.260732	0.355414	0.524079	-0.04608	0.315264	0.457368	0.165116	0.217833
	1008	AN_v_10966|Guanidinoacetate N-methyltransferase (EC 2.1.1.2)_115-168	CAAATTCGAACAACATTGAGAAATGTTTGAGGAACCCAGGTGCCCCATCTGCTCCAGGCCGGCTTCAAGAAGGAGAAGATTAGAACCACCACCATGGCCATTGAGCCACCCACTGAATGCAAATACTACTCCTTTAAGAAGATGATCACTCCCACCATTGTGAAGGAAT	GAATGCAAATACTACTCCTTTAAGAAGATGATCACTCCCACCATTGTGAAGGAA	Q14353	0	Guanidinoacetate N-methyltransferase (EC 2.1.1.2)	GAMT	Homo sapiens (Human)	creatine biosynthetic process; cytosol; guanidinoacetate N-methyltransferase activity; muscle contraction		0.83	0.813885	0.0324	0.8658		3.70981	4.63668	4.00059	3.69168	3.95569	3.91961	3.39536	4.32652	4.22563	3.65457	4.29824	3.71682
	1010	An_u_11920|Hemopexin precursor (Beta-1B-glycoprotein)_729-779	TCCGGGGCTCGCTTCACTGGTGAGACGGCACATCTGAGGGGATCAGGAGAGCAACATGGTCACCAGAACTCTGTTTCTGTGCGCACTGTTCGCCGTCTCCTCCGCAGCACCACTACAAGATGCAGCAGTAGAAGATGGAGATGCTAGCCCTGCTGTTCCAGACCGATGTGCAGGTCTGGAGTTCGATGCCATCACTCCTAACGAAAAAGGAAATACTCTCTTCTTCAAAGGTAACTACGTGTGGACCGGCTTCACCGGTCCAGCTCAGCTCTCCACTCTGTACTTCAGGGAGCTGAACGGTCCTGTCGATGCCGCTTTCCGCATGCACAACCCTGAAAACGCGGGCGATCACGATCACATCTACCTTTTCAAGGACGATAAGGTGTACAGTTACTTCAA…	CCCCAACTTTGGGTCACGGAGGTTAACGTAACCCACTTTAAATGGCCCCGC	P02790	0	Hemopexin (Beta-1B-glycoprotein)	HPX	Homo sapiens (Human)	cellular iron ion homeostasis; extracellular space; heme transport; heme transporter activity; interspecies interaction between organisms; iron ion binding		0.2361	0.62759	0.0525	0.4666		5.7212	5.63939	4.752	5.17195	5.28193	5.12542	5.3717	5.49416	5.3335	5.84099	5.65669	5.39823
[truncated: 3,773 more rows]
