# Supplementary material for: Genomic and Genotoxic Responses to Controlled Weathered-Oil Exposures Confirm and Extend Field Studies on Impacts of the Deepwater Horizon Oil Spill on Native Killifish
Source: PLoS One. 2014 Sep 10;9(9):e106351. doi: 10.1371/journal.pone.0106351 (PMC4160169; doi:10.1371/journal.pone.0106351)
Supplement: File S1 — Figure S1. Survivorship of Fundulus grandis throughout the 7-day exposure period for four WAF dilutions during the range-finding exposure experiment. Figure S2. Gill gene interaction network connected by aryl hydrocarbon receptor (AHR) and aryl hydrocarbon receptor nuclear translocator (ARNT) hubs and model toxicants benzo-a-pyrene (BaP) and 2,3,7,8-tetrachlorodibenzo-p-dioxin (TCDD). Genes up-regulated at high concentrations (Fig. 2 cluster 1) are colored red, genes that are up- and down-regulated in the low concentration only are colored yellow and blue, respectively. Lines represent interactions between genes, and blue lines highlight genes that directly interact with AHR/ARNT/TCDD/BAP. The same figure, but excluding names for all genes, is included in the main manuscript as Figure 4. Figure S3. Trajectories for transcriptional change through time and across sites in the field study (Whitehead A, Dubansky B, Bodinier C, Garcia T, Miles S, et al., 2012, Genomic and physiological footprint of the Deepwater Horizon oil spill on resident marsh fishes. Proceedings of the National Academy of Sciences 109: 20298-20302.) for subsets of genes identified in the laboratory study reported here. Principal component 1 (PC1) is plotted following PC analysis, and the proportion (%) of the transcriptional variation across sites and time accounted for by PC1 are indicated in brackets for each plot. Panels arranged by row represent different subsets of genes selected from the laboratory study, including the high-concentration responsive genes (row 1) following re-analysis that excludes the 3-day sampling timepoint (see text), and all the genes that were differentially expressed in the low concentration only following re-analysis that excludes the 3-day sampling timepoint (row 2). Gill responses were profiled at the oil-impacted GT site (Grand Terre Island) and two reference sites (Bay St. Louis [BSL] and Bayou La Batre [BLB]), before, during, and after (points at base, middle, and [file pone.0106351.s001.zip › TableS6-revised.xlsx]

## Sheet: Sheet1
Table S6. Concentrations of alkanes and aromatics from the control and WAF treatments from the definitive exposure experiment, as determined by GC-MS.
ALKANES	Control	TIDAL WAF	25% WAF	2.5% WAF
Sample Matrix	Water	Water	Water	Water
Analytical Instrument	GT	GT	GT	GT
Sample Size (ml)	1000	1000	1000	1000
Sample Unit-Basis	ml	ml	ml	ml
Units	mg/L	mg/L	mg/L	mg/L
% Moisture	0	0	0	0
nC-10 Decane	0	0	0	0
nC-11 Undecane	0	0	0	0
nC-12 Dodecane	0	0	0	0
nC-13 Tridecane	0	0	0	0
nC-14 Tetradecane	0	0	0	0
nC-15 Pentadecane	BDL	0	0	0
nC-16 Hexadecane	BDL	0	0	0.021
nC-17 Heptadecane	0.695429	0.184389	0.808643	0.116
Pristane	0.296514	0.627738	0.544974	0.052
nC-18 Octadecane	BDL	1.02357	0.854116	0.093
Phytane	BDL	0.394193	0.317029	0.041
nC-19 Nonadecane	BDL	0.112469	0.144841	0.023
nC-20 Eicosane	BDL	0.202414	0.0570397	BDL
nC-21 Heneicosane	BDL	0	0.07498	BDL
nC-22 Docosane	BDL	0	0.0181035	BDL
nC-23 Tricosane	BDL	0	0.0242118	BDL
nC-24 Tetracosane	BDL	0	0.0347338	BDL
nC-25 Pentacosane	0	0.0511103	0.0771048	0
nC-26 Hexacosane	BDL	0.0634253	0.0643886	0
nC-27 Heptacosane	BDL	0.0684707	0.0888345	0
nC-28 Octacosane	BDL	0.038066	0.0593881	0
nC-29 Nonacosane	BDL	0.0400048	0.0704702	0
nC-30 Triacontane	0	0	0.0492656	0
nC-31 Hentriacontane	0	0	0.0755612	0
nC-32 Dotriacontane	0	0	BDL	0
nC-33 Tritriacontane	0	0	0.0434223	0
nC-34 Tetratriacontane	0	BDL	BDL	0
nC-35 Pentatriacontane	0	0	0	0
Total Alkanes (mg/L)	0.991943	2.80585	3.40711	0.346
Surrogate Recovery (%)
5 Alpha Androstane	81.3298	80.2999	85.0783	83
AROMATICS	Control	TIDAL WAF	25% WAF	2.5% WAF
Sample Matrix	Water	Water	Water	Water
Analytical Instrument	GT	GT	GT	GT
Sample Size (ml)	1000	1000	1000	1000
Sample Unit-Basis	ml	ml	ml	ml
Units	ug/L	ug/L	ug/L	ug/L
% Moisture	0	0	0	0
Naphthalene	0	BDL	17.8584	2.3379
C1-Naphthalenes	0	28.1652	15.7077	1.59354
C2-Naphthalenes	0	117.304	42.8153	3.54962
C3-Naphthalenes	0	134.339	71.564	6.91028
C4-Naphthalenes	0	0	88.4652	10.538
Fluorene	0	15.3435	6.22402	0.371531
C1-Fluorenes	0	0	0	0
C2-Fluorenes	0	BDL	0	0
C3- Fluorenes	0	8.81813	0	0
Dibenzothiophene	0	198.68	82.7491	5.24083
C1-Dibenzothiophenes	0	943.05	314.011	19.4014
C2-Dibenzothiophenes	0	526.458	215.152	14.9881
C3- Dibenzothiophenes	0	0	150.355	16.4048
Phenanthrene	0	34.8345	11.0922	0.449434
C1-Phenanthrenes	0	209.639	60.3837	4.87189
C2-Phenanthrenes	0	1629.32	264.771	24.1035
C3-Phenanthrenes	0	2760.18	978.563	93.8388
C4-Phenanthrenes	0	2714.41	799.859	51.3241
Anthracene	0	40.8005	10.9999	1.26821
Fluoranthene	0	46.8314	8.05712	0
Pyrene	0	0	0	0
C1- Pyrenes	0	23.5756	0	0
C2- Pyrenes	0	0	0	0
C3- Pyrenes	BDL	0	0	0
C4- Pyrenes	0	0	0	0
Naphthobenzothiophene	0	0	32.4683	3.67308
C-1 Naphthobenzothiophenes	0	78.9079	16.0161	1.22462
C-2 Naphthobenzothiophenes	0	0	0	0
C-3 Naphthobenzothiophenes	0	0	0	0
Benzo (a) Anthracene	0	BDL	21.8963	2.44577
Chrysene	0	BDL	BDL	0
C1- Chrysenes	0	129.621	0	0
C2- Chrysenes	0	304.765	0	0
C3- Chrysenes	0	72.6466	0	0
C4- Chrysenes	0	0	0	0
Benzo (b) Fluoranthene	0	0	0	0
Benzo (k) Fluoranthene	0	0	0	0
Benzo (e) Pyrene	0	0	0	0
Benzo (a) Pyrene	0	0	0	0
Perylene	0	39.6846	43.0071	2.62859
Indeno (1,2,3 - cd) Pyrene	0	0	0	0
Dibenzo (a,h) anthracene	0	0	0	0
Benzo (g,h,i) perylene	0	BDL	BDL	0
Total Aromatics (ug/L)	0	10057.4	3252.02	267.164
% Surrogate Recovery
Phenanthrene d-10	86.4102	79.9565	82.3671	81
BDL - Below Detection Limit
